# Supplementary material for: Radiation-induced changes in the glycome of endothelial cells with functional consequences
Source: Sci Rep. 2017 Jul 13;7:5290. doi: 10.1038/s41598-017-05563-y (PMC5509684; doi:10.1038/s41598-017-05563-y)
Supplement: Supplementary file 2 — Supplementary Table S1 [file 41598_2017_5563_MOESM2_ESM.xls]

## Sheet: Raw 0Gy
Supplementary Table S1. MALDI-TOF MS mass spectra (0 Gy samples, raw data)
1Sample nomenclature : Dose of irradiation_Day post-irradiation_Technical replicate_MS acquisition
0Gy_D1_1_11			0Gy_D1_1_2			0Gy_D1_1_3			0Gy_D1_2_1			0Gy_D2_1_1			0Gy_D2_1_2			0Gy_D2_1_3			0Gy_D2_2_1			0Gy_D2_2_2			0Gy_D2_2_3			0Gy_D4_1_1			0Gy_D4_1_2			0Gy_D4_1_3			0Gy_D4_2_1			0Gy_D4_2_2			0Gy_D4_2_3			0Gy_D4_3_1
Centroid Mass (m/z)	Intensity	S/N Ratio	Centroid Mass (m/z)	Intensity	S/N Ratio	Centroid Mass (m/z)	Intensity	S/N Ratio	Centroid Mass (m/z)	Intensity	S/N Ratio	Centroid Mass (m/z)	Intensity	S/N Ratio	Centroid Mass (m/z)	Intensity	S/N Ratio	Centroid Mass (m/z)	Intensity	S/N Ratio	Centroid Mass (m/z)	Intensity	S/N Ratio	Centroid Mass (m/z)	Intensity	S/N Ratio	Centroid Mass (m/z)	Intensity	S/N Ratio	Centroid Mass (m/z)	Intensity	S/N Ratio	Centroid Mass (m/z)	Intensity	S/N Ratio	Centroid Mass (m/z)	Intensity	S/N Ratio	Centroid Mass (m/z)	Intensity	S/N Ratio	Centroid Mass (m/z)	Intensity	S/N Ratio	Centroid Mass (m/z)	Intensity	S/N Ratio	Centroid Mass (m/z)	Intensity
1400.185059	1933	4.81	1400.596680	1092	10.12	1400.631714	1038	4.70	1000.479492	1310	27.40	1400.267334	551	5.99	1400.387451	737	4.38	1400.589233	578	8.88	1401.006592	130	3.45	1400.924561	106	3.36	1401.125977	164	8.97	1400.450928	868	6.31	1400.477051	550	4.66	1400.476685	523	3.55	1400.020508	477	3.63	1402.303467	272	3.07	1400.735474	207	4.08	1401.456299	502
1401.051880	2293	13.63	1401.835815	894	10.42	1401.024902	1084	5.96	1001.481018	1416	31.67	1401.029297	657	10.27	1400.855469	728	5.91	1401.042969	573	7.95	1402.251953	134	3.03	1403.031372	115	5.97	1403.086792	109	3.18	1401.672729	986	7.35	1401.056152	650	8.74	1401.116577	563	5.59	1400.642090	459	3.93	1404.416992	339	7.60	1403.671631	202	3.27	1401.932007	561
1402.164185	1998	5.61	1402.807617	829	12.68	1402.068726	881	7.21	1002.005371	582	3.70	1402.115845	547	7.17	1402.052124	586	5.45	1401.550293	512	4.90	1403.481445	179	4.57	1403.571045	98	3.20	1404.045654	116	3.30	1402.468140	881	4.27	1401.614014	572	7.24	1402.472656	478	7.43	1400.943726	490	4.50	1405.330200	369	7.94	1404.202148	206	4.00	1402.836304	552
1403.128296	1894	8.74	1403.479614	574	3.42	1403.021606	759	8.19	1002.489136	1626	37.95	1403.202271	501	8.47	1403.137817	476	6.92	1401.997559	457	4.98	1404.410278	168	3.41	1405.416626	110	3.43	1404.927490	118	3.30	1402.878906	877	6.32	1402.499023	477	6.41	1403.415527	421	7.73	1401.626465	459	4.46	1406.340332	354	6.38	1405.190063	262	8.28	1403.910889	638
1404.067749	1749	9.20	1403.841187	625	6.37	1404.030640	634	5.83	1003.015808	572	5.09	1404.066772	415	6.56	1404.094360	436	7.71	1404.116089	280	4.08	1405.411255	195	6.81	1405.761719	114	3.06	1405.575317	125	4.33	1403.782959	878	7.67	1403.603516	434	6.84	1404.484741	385	7.54	1402.870117	496	5.72	1407.279297	336	5.56	1406.044800	256	6.43	1404.842651	631
1405.085449	1902	17.26	1404.832397	729	12.01	1405.064453	672	9.80	1003.484924	1393	30.39	1405.215210	534	13.58	1404.545898	344	3.56	1405.112427	303	5.36	1406.364868	180	5.17	1406.910278	108	4.19	1406.034058	127	5.15	1404.696533	885	9.15	1404.553955	384	6.54	1404.990356	313	3.55	1403.785400	497	5.16	1409.141846	281	5.08	1407.156738	203	3.94	1405.819702	684
1406.110840	1593	9.81	1405.812866	591	7.90	1406.084229	579	5.29	1003.960876	571	3.42	1406.185303	444	9.24	1405.114014	447	10.15	1408.116699	190	3.82	1407.402832	177	5.84	1407.914307	105	4.18	1406.953369	158	9.02	1405.700073	1019	15.37	1405.530151	403	8.38	1405.465576	375	6.77	1405.676514	542	4.29	1409.475952	234	3.25	1408.161133	198	3.25	1406.732544	617
1407.114868	1523	9.12	1406.828369	555	7.19	1406.978882	531	6.98	1004.475708	1363	28.70	1407.229980	345	4.33	1406.129639	330	5.30	1409.126343	198	3.08	1409.607910	152	4.47	1410.064697	93	3.44	1407.589233	103	3.17	1406.663452	885	9.12	1406.447266	331	5.04	1406.441162	300	4.00	1406.714355	550	3.04	1410.039917	297	6.24	1408.707275	185	3.88	1407.764282	541
1407.677734	1273	3.02	1407.899780	489	4.75	1408.036987	504	5.59	1005.472351	1466	31.48	1408.066162	307	3.84	1406.654541	291	3.87	1415.112915	209	3.67	1410.364502	150	4.82	1410.449219	114	5.49	1407.977173	105	3.40	1407.784302	830	6.59	1407.589844	348	6.49	1407.487427	317	4.41	1407.620239	553	5.63	1411.087769	284	4.65	1408.973145	209	5.18	1408.646362	537
1408.118164	1314	5.97	1408.853027	640	10.98	1409.104492	496	3.95	1006.466431	1359	28.23	1409.190796	339	7.48	1407.058716	334	6.26	1415.754272	196	3.27	1411.247559	162	3.67	1414.456665	108	3.94	1408.997925	109	4.82	1408.394165	668	3.40	1408.625000	301	4.15	1409.507324	351	4.28	1409.656494	575	7.66	1411.732910	261	4.11	1409.895996	210	6.25	1410.267090	497
1409.199219	1356	8.03	1409.830322	541	7.67	1410.216553	497	4.93	1007.459473	1499	32.52	1409.598389	288	3.56	1409.034424	304	3.97	1416.134277	277	7.12	1413.544189	147	3.24	1415.171631	115	4.24	1411.134521	114	5.25	1408.829102	681	4.88	1409.566528	347	5.60	1411.271729	306	3.65	1410.798096	548	6.55	1412.842041	276	4.84	1412.668457	160	3.00	1411.267334	507
1410.259644	1330	6.12	1410.402222	458	4.03	1411.023682	464	3.43	1008.477478	1436	31.10	1411.182861	309	3.93	1411.122803	305	4.51	1416.543213	234	4.27	1413.979492	141	3.25	1415.847046	114	3.95	1411.983765	115	3.02	1409.817017	647	3.84	1410.235718	284	3.19	1411.652710	326	4.85	1411.858765	505	3.24	1413.190186	278	3.10	1413.101807	176	3.82	1412.219116	478
1411.188599	1325	6.04	1411.770386	460	3.38	1412.992920	499	4.95	1009.482361	1651	38.32	1412.210205	330	4.83	1412.484985	293	3.07	1417.148926	281	6.55	1414.458496	156	3.03	1416.565308	133	5.02	1416.648682	125	3.16	1410.862671	697	6.23	1410.607788	320	5.35	1412.362793	330	3.73	1413.185669	526	4.00	1413.844116	266	5.08	1415.772461	198	5.29	1414.251343	460
1412.161865	1256	6.09	1412.811157	489	4.42	1413.665283	489	5.10	1009.983887	581	3.29	1413.564941	306	3.19	1414.076172	309	4.27	1418.112061	238	5.32	1415.436768	169	3.59	1417.598755	128	4.75	1417.148682	134	3.13	1411.919189	618	3.15	1412.574951	290	3.44	1413.417236	322	5.54	1413.701538	536	3.48	1414.959351	271	4.88	1416.149170	173	3.01	1414.919800	450
1412.751831	1220	5.71	1413.357666	452	3.03	1414.091919	515	5.08	1010.476257	1641	37.22	1415.186890	312	4.49	1414.432495	297	3.01	1419.009155	206	3.01	1416.454468	173	3.70	1418.081177	104	3.75	1417.623169	162	6.80	1412.540405	621	3.33	1414.681519	308	4.50	1415.420532	343	5.86	1414.876465	554	3.97	1415.845703	275	3.90	1416.656372	208	3.90	1415.991577	498
1413.250977	1330	9.42	1415.876709	645	9.82	1415.103638	493	3.43	1011.479980	1373	29.99	1416.226440	492	13.21	1415.076416	349	4.79	1420.069336	214	4.49	1417.404175	222	6.62	1418.475098	116	4.03	1418.061157	137	3.40	1413.887329	613	4.72	1415.512817	333	5.62	1416.480225	437	8.90	1415.348999	532	3.94	1416.863281	323	5.91	1416.987305	210	3.95	1416.967773	650
1414.112305	1260	6.44	1416.847168	652	10.67	1416.102783	658	11.12	1012.476135	1371	29.36	1417.222900	462	11.11	1416.133057	485	14.04	1421.095337	221	4.29	1418.054443	175	3.22	1419.526001	146	5.78	1418.716187	142	3.42	1415.905273	675	6.40	1416.539673	496	12.99	1417.466797	428	9.71	1415.775879	558	4.72	1419.123779	332	6.35	1417.671997	235	5.66	1417.958496	664
1415.206909	1366	8.74	1417.513916	499	5.39	1416.565308	496	4.81	1013.483765	1286	25.15	1418.278564	334	4.81	1417.143921	438	10.40	1422.174194	193	3.38	1418.421265	212	5.88	1420.501221	107	4.14	1419.090698	140	4.37	1416.865479	860	13.45	1417.061646	331	4.25	1418.430420	338	5.17	1416.685303	677	10.53	1419.776733	310	5.04	1418.010498	233	3.71	1420.017578	607
1416.214722	1534	12.21	1417.901733	555	8.86	1417.110229	617	11.81	1014.492065	1628	36.26	1419.221436	395	7.06	1418.135498	400	7.43	1423.121094	207	3.90	1419.435181	199	5.04	1421.082031	128	4.88	1419.577637	153	6.50	1417.864624	882	13.07	1417.552002	444	11.16	1419.471680	362	6.25	1417.705444	635	9.71	1420.135132	345	5.88	1418.945923	251	5.86	1420.911499	570
1417.179199	1648	15.14	1418.831299	589	10.46	1418.085938	548	7.61	1015.101685	602	3.84	1420.158447	352	5.79	1419.091797	318	5.14	1425.100220	232	4.95	1420.432129	173	4.10	1421.420410	131	3.13	1420.166138	152	5.49	1418.910767	698	5.17	1418.535400	337	5.02	1420.500122	322	4.57	1418.797729	602	6.72	1421.111328	314	5.08	1420.019287	253	7.19	1421.898438	563
1418.139648	1404	8.80	1419.825562	543	6.76	1419.043945	558	7.24	1015.497314	1625	37.15	1421.203735	342	3.02	1420.180176	309	5.64	1425.611206	179	3.19	1421.357666	179	4.75	1423.355347	108	3.01	1422.028687	141	4.38	1419.880859	749	8.27	1419.531128	353	7.11	1421.384277	344	5.12	1419.775757	620	6.11	1421.831177	299	3.57	1420.841675	257	6.93	1422.304321	560
1419.182739	1441	9.35	1420.816162	522	4.87	1420.108765	475	3.08	1016.021240	577	3.99	1422.261475	343	3.84	1421.109375	325	5.49	1426.035156	228	6.48	1423.373413	192	5.47	1424.445068	110	3.53	1422.989502	136	6.13	1420.855591	690	5.73	1420.564453	300	4.44	1423.470825	347	6.11	1420.732178	569	3.56	1422.453491	340	4.51	1421.192505	238	4.34	1422.873169	573
1420.118286	1315	5.69	1421.836792	546	6.72	1421.068481	581	8.01	1016.504028	1779	41.14	1423.199951	354	4.25	1422.236084	294	3.99	1427.041626	236	5.12	1424.385742	175	3.04	1425.415527	115	3.16	1423.641724	102	3.05	1421.845703	764	5.17	1421.532471	312	4.15	1424.572998	301	3.44	1421.374756	610	3.71	1422.870972	336	3.32	1421.639526	237	3.67	1423.372070	562
1421.214478	1511	12.28	1422.797485	636	9.57	1422.000610	538	4.06	1017.505981	1700	38.48	1424.224121	347	3.74	1423.188110	317	4.79	1428.092163	244	6.49	1424.706665	180	3.17	1426.407349	142	7.31	1424.330811	111	3.10	1422.864258	734	3.53	1422.536255	358	6.22	1425.540649	328	5.99	1421.830078	637	6.55	1423.966553	356	6.70	1422.128784	231	4.08	1423.982544	603
1422.199219	1441	7.42	1423.871826	572	8.52	1423.060669	661	12.07	1018.480286	1793	37.62	1425.342163	347	3.50	1424.020996	315	4.79	1429.021729	204	3.80	1426.386597	197	5.52	1426.759521	120	4.95	1425.964722	123	4.46	1423.828125	815	6.17	1423.574219	343	4.40	1426.405273	310	4.49	1422.787231	650	10.17	1425.371216	326	4.06	1422.619263	241	3.75	1424.900391	589
1423.169189	1677	13.94	1424.869751	538	6.70	1424.003784	543	6.23	1019.478149	1622	34.21	1426.119019	479	9.72	1425.133057	357	6.57	1430.072144	177	3.27	1426.978394	160	4.45	1427.116211	112	3.46	1426.456421	152	7.46	1424.373047	742	3.51	1424.432129	349	5.02	1427.488770	307	3.67	1423.557129	605	5.66	1426.050659	358	5.12	1423.468506	230	3.15	1425.348389	553
1424.165039	1444	5.83	1425.814209	520	4.88	1425.064453	588	9.26	1020.473633	1676	35.71	1427.217163	412	7.22	1426.063354	364	7.53	1430.695190	161	3.14	1427.291260	177	4.81	1428.406128	122	4.54	1427.042480	118	3.31	1424.820679	802	5.86	1425.693237	312	4.78	1428.362427	292	3.18	1423.938843	582	4.30	1426.900879	374	3.48	1425.053711	235	3.64	1425.923340	643
1425.194580	1655	13.02	1426.834106	572	9.00	1426.046021	566	7.67	1021.473083	1585	35.94	1428.130127	390	6.72	1427.113647	345	7.45	1431.146729	263	9.40	1428.430908	170	4.60	1429.408936	104	3.20	1427.495850	128	3.50	1425.388550	752	3.45	1426.583130	324	5.14	1429.506714	317	4.55	1424.738525	600	5.50	1427.416382	399	4.64	1426.211304	301	7.88	1426.849487	695
1426.175049	1583	11.85	1427.784546	530	7.46	1426.981934	522	6.31	1022.006775	657	5.38	1430.290161	325	5.02	1427.669556	264	3.45	1432.140503	230	6.71	1430.414429	191	3.17	1430.526367	113	3.86	1429.623779	108	4.11	1425.829346	799	4.19	1427.526001	393	8.96	1430.452759	333	5.01	1425.770996	651	6.17	1429.255859	345	3.44	1427.332886	299	6.38	1427.789063	778
1427.102783	1589	12.41	1428.843872	511	5.90	1427.524902	451	4.27	1022.473083	1517	32.47	1431.274414	412	9.95	1428.130981	315	5.31	1433.201416	252	8.58	1431.496094	232	4.84	1432.552979	125	6.19	1430.182983	112	3.93	1426.146851	753	3.47	1428.535522	332	4.68	1431.561523	319	4.14	1427.784058	586	3.79	1429.939331	332	4.21	1428.193726	276	4.77	1428.804443	675
1428.086792	1451	8.49	1429.884399	500	6.10	1428.019043	486	5.64	1023.499329	1592	36.55	1432.284790	312	3.93	1428.581543	285	3.53	1434.198853	186	3.86	1432.461182	200	3.30	1432.910767	119	3.70	1431.573730	125	5.41	1426.707764	947	12.77	1429.094360	298	3.27	1432.585327	315	3.71	1428.167847	587	5.11	1430.375244	296	4.37	1430.091309	219	3.01	1429.819702	695
1429.167236	1435	7.77	1430.933838	541	7.90	1429.102051	532	7.04	1024.487183	1602	36.88	1433.285034	353	6.29	1429.124390	274	3.57	1435.118408	226	5.63	1433.384033	222	6.95	1433.170898	123	4.55	1433.103638	115	4.29	1427.787231	877	8.54	1429.723755	284	3.09	1433.562256	360	6.60	1428.781128	603	3.53	1430.949585	335	6.00	1430.890015	218	5.06	1431.019287	632
1430.221069	1375	7.73	1431.890259	530	7.22	1430.028931	435	3.49	1025.488403	1362	27.81	1434.179199	347	5.98	1430.184570	295	3.95	1437.140869	227	6.98	1434.160034	187	3.39	1433.602905	115	4.59	1433.602905	117	4.73	1428.752441	872	7.99	1430.519043	303	4.27	1434.529419	313	4.28	1429.791504	649	4.74	1431.368530	295	4.05	1431.820313	219	4.78	1432.097168	628
1431.275757	1475	13.00	1432.928589	572	8.99	1431.189209	505	6.16	1026.475220	1356	27.25	1434.651123	327	3.88	1431.181763	330	6.16	1438.044312	177	4.01	1435.461182	227	6.16	1434.328979	153	7.81	1434.004883	108	3.53	1429.847290	777	7.13	1431.587036	416	9.28	1435.411011	444	9.90	1430.750854	648	4.98	1431.960571	341	7.24	1432.277588	196	3.61	1433.001953	673
1432.254761	1394	11.03	1433.883911	460	5.16	1432.137573	494	5.13	1027.480835	1296	25.98	1435.228638	357	6.09	1432.137573	338	6.78	1439.154053	177	3.83	1436.247803	212	5.15	1434.970093	111	3.05	1434.572510	114	4.16	1430.884399	739	6.82	1432.637451	346	4.65	1436.427246	394	6.70	1431.151489	627	3.13	1432.995483	320	4.40	1432.927124	194	4.03	1434.043335	648
1433.156738	1418	9.74	1434.793945	790	19.68	1433.071045	520	5.38	1027.935303	609	4.19	1436.171143	343	4.87	1433.137817	337	6.56	1440.050171	187	5.02	1436.728027	193	4.18	1435.462036	137	5.58	1435.624146	157	8.00	1431.973877	757	5.84	1433.635010	320	4.28	1437.420044	491	12.27	1431.810181	695	8.01	1434.069702	338	5.84	1433.814575	218	5.24	1435.922119	643
1434.145020	1306	7.88	1435.824829	586	9.39	1434.100952	502	8.65	1028.486328	1364	27.94	1436.475586	305	3.53	1434.211548	308	5.13	1440.605469	163	3.47	1437.447754	252	9.22	1435.932251	118	3.19	1436.384521	130	5.64	1432.959595	791	8.42	1434.461792	341	4.99	1438.421631	415	9.91	1432.638794	652	4.76	1435.027100	316	3.20	1434.883179	206	4.47	1436.423096	576
1435.157104	1525	14.81	1436.818237	970	27.46	1435.082275	675	18.83	1029.495483	1500	31.75	1437.231079	411	10.29	1435.105103	356	6.61	1441.711548	179	3.39	1438.406006	223	7.18	1436.220337	109	3.12	1437.555176	130	4.45	1433.896484	792	8.62	1435.485962	379	8.66	1439.465454	325	4.82	1432.895630	635	4.86	1436.852905	325	5.68	1435.613159	241	3.34	1436.964478	561
1436.165894	1472	11.67	1437.814575	775	18.81	1436.116333	578	12.52	1030.503662	1684	38.64	1438.287231	332	4.77	1435.553833	286	3.80	1442.108765	173	3.65	1439.379761	228	6.11	1436.588501	130	4.83	1440.325439	125	4.05	1434.777222	702	4.71	1436.518555	394	8.50	1440.443115	324	5.35	1433.729492	651	6.91	1437.814453	370	7.48	1435.927368	234	3.71	1437.408691	550
1437.151123	1862	22.62	1438.843262	619	11.48	1437.077637	829	22.37	1031.496216	1690	38.96	1438.805176	333	4.69	1436.133789	358	8.81	1444.080078	230	5.42	1439.770630	185	3.26	1437.467285	134	4.97	1440.749756	119	5.26	1435.055664	683	4.04	1437.573242	418	9.49	1441.557129	314	5.08	1434.677246	695	6.08	1438.212769	315	3.32	1436.661133	216	3.52	1437.944092	693
1438.158569	1564	13.20	1439.468750	501	4.77	1438.084595	668	13.35	1032.489380	1983	46.14	1439.156738	319	4.70	1437.125000	381	9.00	1445.152100	301	5.03	1440.489746	190	4.37	1439.524170	115	4.09	1441.057495	117	3.63	1435.780029	870	11.97	1438.501831	396	8.19	1442.456421	330	5.56	1435.614746	726	9.02	1439.127808	361	5.47	1437.728027	235	4.56	1438.887451	652
1439.156616	1542	11.22	1439.804688	522	6.52	1439.130615	557	8.02	1033.495972	1783	39.79	1440.264526	297	3.52	1438.075073	328	5.02	1446.167480	394	6.25	1441.115723	200	3.71	1441.079712	118	3.79	1441.557739	136	4.01	1436.803345	824	10.58	1439.514282	329	4.31	1442.984863	290	3.36	1436.731201	721	9.39	1440.260498	389	3.04	1438.187988	234	4.84	1439.874390	657
1440.208130	1370	7.12	1440.365601	456	4.50	1439.599243	480	4.21	1034.488892	1652	35.24	1441.195068	287	3.94	1439.402100	284	3.13	1447.299438	617	13.61	1444.214722	189	4.41	1441.901489	117	3.71	1442.164673	134	4.57	1437.844849	781	9.90	1440.552979	291	3.39	1443.484619	312	4.50	1437.663940	709	8.86	1441.153076	443	4.08	1439.124634	239	4.54	1440.594360	690
1440.760132	1244	5.43	1440.820190	532	7.93	1440.050781	531	5.63	1034.985596	735	5.38	1442.103149	319	3.72	1440.167114	297	5.03	1448.137573	574	6.00	1445.385010	201	3.48	1442.487183	101	3.17	1443.230103	149	5.35	1438.835815	736	7.53	1442.450317	331	3.85	1444.610596	338	3.70	1438.590088	662	7.03	1441.379761	458	4.04	1440.088013	329	9.08	1441.724243	770
1441.215088	1449	10.57	1441.753784	556	9.32	1441.105469	528	5.27	1035.486816	1559	32.77	1443.327393	331	4.46	1442.009277	321	6.28	1449.195679	487	6.04	1446.327637	217	5.39	1442.811646	107	3.43	1444.429443	108	4.12	1439.902832	766	6.64	1443.505371	348	4.67	1445.540161	402	7.80	1439.089722	609	3.33	1441.882813	456	4.59	1441.125122	370	12.19	1442.640381	699
1442.147583	1367	5.41	1442.833618	539	7.37	1443.072632	504	5.16	1035.960083	1337	26.62	1444.257202	347	5.70	1442.481079	249	3.36	1450.067139	409	8.03	1446.994995	190	3.47	1443.404541	142	5.73	1445.155640	117	5.08	1440.490601	755	4.49	1444.515137	313	3.08	1446.401489	493	8.33	1439.722168	690	6.78	1442.248657	413	3.62	1441.779541	302	5.17	1443.399780	674
1443.143066	1414	8.33	1444.755493	589	4.18	1444.057861	518	4.95	1036.489258	1453	29.11	1444.782959	331	3.72	1443.166626	292	6.05	1451.093018	826	41.03	1447.472412	254	7.21	1445.640991	113	3.54	1445.623291	119	3.84	1440.841675	728	3.50	1445.055908	376	5.89	1447.504517	624	6.27	1440.549072	666	3.39	1442.989502	372	3.45	1442.014526	312	5.29	1443.909912	651
1444.301270	1292	3.29	1445.085083	600	3.30	1444.555420	525	4.43	1036.949097	1670	35.80	1445.192261	386	4.98	1443.626099	317	5.30	1452.088745	573	26.56	1448.395508	215	3.73	1447.028809	117	3.75	1448.810547	113	4.24	1441.434448	744	4.74	1445.588379	391	5.71	1448.497559	683	11.76	1441.966187	654	5.32	1443.343140	377	4.22	1442.835205	314	6.30	1444.679443	692
1445.207886	1533	8.43	1445.798584	759	6.75	1445.173706	654	7.66	1037.498779	1682	37.68	1446.182495	506	7.06	1444.111328	330	3.90	1453.129395	338	12.85	1449.467407	270	6.03	1447.415283	120	4.17	1449.652954	126	5.06	1441.881836	707	3.97	1446.563843	474	5.79	1449.435181	667	13.50	1442.817871	644	3.60	1443.920166	392	7.25	1443.841187	285	4.17	1445.419067	690
1446.315308	1791	8.20	1446.242188	798	3.09	1446.244507	864	8.87	1037.946289	1135	18.44	1447.218384	662	8.99	1445.075195	419	5.86	1454.083740	249	7.35	1450.410767	334	12.41	1448.502075	140	4.94	1450.667847	164	7.17	1442.710449	722	5.55	1446.987671	516	4.64	1450.433472	691	18.51	1443.436646	618	3.19	1444.381348	332	4.95	1444.920776	279	4.74	1445.977783	665
1447.254150	2384	17.27	1446.974731	1143	11.70	1446.615967	870	4.67	1038.477661	1483	28.12	1448.340454	695	10.24	1446.255493	611	7.53	1454.901855	204	3.41	1451.374634	1058	62.15	1449.044189	123	4.51	1451.606079	437	33.35	1443.584351	752	3.22	1447.659302	643	8.78	1451.410767	2575	111.45	1443.812134	632	4.21	1444.993286	402	8.74	1445.634277	263	4.34	1446.985352	704
1448.176147	2479	13.95	1447.337158	1046	3.45	1447.254395	1219	17.45	1038.964355	771	6.36	1449.239380	689	12.76	1447.134155	819	11.52	1455.353394	228	5.24	1452.393799	760	41.09	1449.546509	127	5.90	1452.609863	312	21.33	1444.679810	743	4.58	1448.519775	666	8.57	1452.415283	1883	77.28	1444.800781	672	6.26	1446.790283	379	3.54	1446.685425	296	6.13	1448.029785	724
1449.143311	2571	21.04	1447.887329	1145	9.31	1447.907593	1167	6.03	1039.484619	1708	37.14	1450.225098	726	16.65	1447.755615	761	3.06	1459.031616	202	3.24	1453.406006	452	20.05	1450.537842	146	5.80	1453.631104	205	12.30	1445.855591	781	4.00	1449.104980	573	4.47	1453.427856	957	33.98	1445.116943	624	4.12	1447.885376	369	5.83	1448.257935	302	5.74	1448.930908	722
1450.172607	2139	15.72	1448.828003	1299	20.28	1448.189087	1206	7.09	1039.951904	638	3.12	1451.201050	1461	57.21	1448.100342	817	8.37	1460.058472	237	5.77	1454.409912	279	8.37	1451.488159	474	39.52	1454.248169	131	4.47	1446.148438	819	5.29	1449.538574	616	8.86	1454.467163	487	10.00	1445.682495	670	6.23	1448.406738	355	5.08	1448.754395	258	3.15	1449.948975	748
1451.141724	5773	131.79	1449.862305	1017	16.63	1448.672607	1075	4.27	1040.494385	1863	42.95	1452.194580	1059	37.79	1449.051270	725	11.05	1461.173096	234	4.90	1454.987305	202	3.16	1452.497559	298	22.02	1455.668701	130	5.00	1446.820923	878	7.30	1450.541382	712	18.38	1455.424561	395	7.34	1446.781006	729	8.70	1449.128052	379	5.07	1449.527954	243	4.00	1450.960938	741
1452.140869	4511	94.08	1450.825439	3994	153.55	1449.016235	1324	24.07	1041.489136	1597	34.65	1453.211914	677	19.83	1449.737915	523	5.53	1462.011841	228	3.05	1455.450439	225	4.80	1453.146606	104	3.43	1456.537598	120	4.18	1447.304932	881	5.92	1451.525269	2529	113.34	1456.476929	340	5.53	1447.650757	675	6.25	1449.871826	372	5.08	1450.082642	234	3.14	1451.936157	1128
1453.148071	2864	45.04	1451.827393	2877	103.63	1450.031006	916	14.14	1042.491333	1586	33.70	1454.210938	443	9.93	1450.078491	723	18.85	1463.149048	288	8.14	1456.408691	192	3.69	1453.600952	159	9.23	1457.136963	128	5.73	1448.025879	1131	12.12	1452.533813	1767	74.18	1457.388794	354	5.48	1448.157593	639	4.94	1450.823120	399	8.79	1450.614868	258	3.86	1452.930054	932
1454.186279	1935	20.96	1452.824829	1782	56.86	1451.061035	3596	145.18	1043.510254	1478	31.29	1454.819458	333	4.54	1451.087891	1319	53.26	1464.055908	224	3.96	1456.759399	175	3.05	1454.457031	155	8.55	1457.492798	127	5.76	1448.806152	1079	7.54	1453.536133	964	34.71	1458.503784	338	3.28	1448.523682	661	5.21	1451.775513	760	30.36	1450.894287	247	3.68	1453.934937	729
1455.185059	1652	15.22	1453.881470	810	17.18	1452.062256	2539	95.65	1044.507202	1608	33.03	1455.253052	392	8.72	1452.086548	836	29.25	1466.468384	220	3.95	1457.499756	204	5.20	1455.417969	122	4.23	1458.119751	124	3.90	1449.785889	1145	11.13	1454.554932	509	11.43	1459.463745	363	4.63	1449.757935	736	8.92	1452.814819	542	17.62	1451.598877	458	20.78	1455.053711	632
1456.085571	1514	11.47	1454.794678	707	12.74	1453.071045	1444	45.81	1045.504150	1792	40.33	1456.164551	310	4.47	1453.108521	573	16.36	1467.036621	235	6.55	1459.481934	217	4.08	1456.377808	131	6.37	1459.105591	129	3.60	1450.847900	1415	23.58	1455.051392	376	5.11	1460.522583	358	4.82	1450.670532	859	13.75	1453.840454	478	15.94	1452.592407	385	16.49	1456.923706	613
1457.144531	1477	8.95	1455.204468	513	4.31	1454.094116	892	21.35	1046.060425	683	4.67	1457.342041	332	4.70	1454.148926	384	8.10	1468.098877	221	6.30	1460.447144	208	4.58	1458.554077	135	6.99	1459.543213	116	4.19	1451.829834	4536	142.44	1455.502686	443	9.23	1461.371704	383	5.73	1451.621460	2275	80.91	1454.881470	387	9.32	1453.661255	271	7.58	1457.427246	607
1458.186035	1383	6.05	1455.826294	539	6.42	1455.115723	644	11.06	1046.505005	1759	40.46	1458.276855	340	3.67	1455.147827	347	5.77	1469.083618	250	7.08	1461.259644	217	4.29	1458.944214	99	3.26	1461.474854	141	5.38	1452.840454	3258	92.45	1456.628662	368	6.57	1462.601074	358	5.21	1452.617798	1692	48.83	1455.422485	320	3.15	1456.040405	217	3.38	1458.595947	590
1459.230347	1465	10.21	1456.297241	461	3.36	1456.010742	575	9.04	1047.089600	692	4.93	1459.249390	414	7.95	1456.063354	331	5.93	1469.467896	189	3.66	1461.927490	221	3.36	1459.707275	149	7.23	1461.910522	116	3.21	1453.846802	1968	47.20	1457.691528	318	3.07	1463.485718	467	10.13	1453.652588	1153	24.63	1456.027466	387	6.73	1456.895752	270	6.89	1458.987915	644
1460.231323	1469	9.45	1456.879150	552	8.50	1457.166504	538	5.53	1047.494995	1668	34.46	1460.129272	342	4.40	1457.062012	308	3.69	1469.947876	196	4.49	1462.497681	247	5.20	1460.597168	115	3.32	1462.553955	143	5.72	1454.875244	1176	20.89	1458.698608	326	4.21	1464.436035	444	9.65	1454.654785	802	9.98	1457.134399	330	3.11	1458.285278	250	5.35	1459.431030	615
1461.214600	1544	11.51	1457.427612	499	6.05	1458.026123	499	3.43	1048.494019	1681	35.01	1461.213867	370	7.75	1458.055786	314	3.95	1471.076538	203	3.98	1462.928711	201	3.60	1461.082275	140	4.72	1463.152710	129	3.13	1455.828613	829	6.81	1459.266846	346	3.79	1465.408325	565	15.72	1455.774536	692	4.38	1457.927368	333	3.53	1458.699341	243	4.77	1459.718994	635
1462.191528	1499	10.58	1457.825317	536	6.76	1458.362061	487	3.44	1049.495605	1635	34.12	1462.224365	376	6.37	1458.835205	333	3.29	1472.015381	243	7.14	1463.538818	239	5.89	1461.517944	136	4.68	1464.142090	122	3.09	1456.243042	750	4.61	1460.695068	339	4.36	1466.435425	464	10.24	1456.695190	657	5.26	1458.320313	330	5.23	1459.779419	227	4.91	1460.491455	631
1463.169312	1802	18.32	1458.267090	481	4.02	1459.039795	568	8.99	1050.488159	1592	31.85	1463.230713	457	9.44	1459.481323	304	3.49	1473.188110	196	3.65	1464.424072	264	6.35	1462.872070	119	4.59	1464.599243	144	6.89	1456.866699	674	4.91	1461.672119	356	4.32	1467.511597	404	7.17	1457.900391	671	6.60	1458.880005	370	7.31	1460.310181	229	4.56	1461.100830	668
1464.171021	1587	10.70	1458.871338	611	9.39	1460.042358	507	4.21	1050.984253	683	3.27	1464.187988	434	8.75	1460.199219	332	5.31	1473.758545	218	3.70	1465.447876	242	5.95	1463.455078	135	5.58	1465.517090	148	6.82	1457.811890	686	4.42	1462.481445	381	4.78	1468.443359	392	7.36	1458.761841	678	8.12	1459.891357	315	3.90	1460.884766	234	3.73	1462.534302	677
1465.147217	1917	21.94	1459.812012	527	5.39	1460.346680	468	3.93	1051.497070	1446	27.73	1465.259766	423	8.26	1461.134155	353	6.31	1474.605591	177	3.54	1466.368042	296	9.15	1464.526001	165	7.00	1466.646606	120	3.28	1458.891846	688	4.97	1462.853027	368	4.55	1469.441284	439	10.94	1459.883423	678	8.43	1461.038086	339	4.69	1462.114014	277	5.60	1462.985474	759
1466.143066	1597	14.35	1460.871948	589	7.02	1461.109375	526	5.75	1052.489502	1462	29.75	1466.155518	417	6.46	1462.140991	338	5.37	1475.226563	242	7.61	1467.355347	464	20.23	1465.693604	114	3.96	1467.584717	213	12.35	1459.867188	722	4.63	1463.619141	461	9.41	1470.537109	344	6.15	1460.769409	676	7.79	1462.187988	372	6.58	1463.201782	297	6.41	1463.848633	759
1467.125000	1767	19.26	1461.931152	569	6.53	1462.125977	606	8.78	1052.925415	722	6.32	1467.161255	385	7.96	1463.154785	421	10.34	1476.036865	224	5.21	1467.871582	212	4.08	1466.487427	119	3.71	1468.077515	117	3.10	1460.295898	693	4.56	1464.628906	439	8.33	1471.510864	311	5.26	1461.350098	665	5.76	1462.994995	368	3.74	1463.992310	260	4.36	1465.036377	768
1468.163574	1547	11.39	1462.833130	669	9.69	1463.085815	783	17.11	1053.486694	1748	38.58	1467.618408	310	3.68	1464.095093	375	6.82	1477.157837	241	6.87	1468.348389	334	12.53	1467.448730	183	10.08	1468.572266	187	11.48	1460.908569	696	5.44	1465.579102	578	15.28	1472.558228	314	4.02	1461.722412	759	7.65	1463.384033	397	5.37	1464.631714	260	5.01	1465.961792	757
1469.208252	1715	18.02	1463.350220	551	5.28	1464.052002	626	10.46	1054.489380	1577	32.91	1468.221313	317	3.77	1465.087402	377	8.08	1478.048950	228	4.66	1469.354858	294	8.70	1468.453979	138	5.98	1469.597290	141	6.92	1461.753174	758	7.00	1466.640747	446	9.38	1473.458740	361	6.23	1462.771729	750	3.77	1463.942261	416	7.95	1465.769043	211	3.31	1466.559937	670
1470.177612	1512	12.39	1463.854614	713	14.13	1465.108032	793	19.94	1055.489990	1615	34.90	1469.243530	337	4.78	1465.995117	330	6.43	1478.325073	231	5.29	1469.924438	219	4.34	1469.479980	127	4.35	1470.742188	111	3.27	1462.435669	711	3.24	1467.522339	462	10.37	1474.394653	350	4.79	1463.754028	737	5.53	1464.885742	398	4.42	1466.657959	246	5.91	1467.074341	754
1471.179443	1479	11.83	1464.821777	826	18.67	1466.060303	678	12.67	1056.509766	1507	29.32	1469.692505	292	3.25	1467.080078	352	6.33	1479.160522	217	4.82	1470.461182	250	7.32	1470.449707	112	3.45	1471.613281	120	5.07	1463.860229	914	11.77	1468.604980	405	9.50	1475.536377	402	5.76	1464.567139	787	9.74	1465.235352	366	3.52	1467.260498	208	3.92	1467.823486	650
1472.189453	1332	7.30	1465.871216	673	10.33	1466.469360	503	3.78	1057.492920	1584	32.15	1470.254639	364	7.50	1468.127197	316	4.37	1480.093506	219	6.35	1471.446533	208	4.36	1470.973755	109	3.45	1472.783936	123	4.09	1464.838257	885	10.38	1469.579712	431	11.42	1476.455566	369	5.62	1464.896851	770	7.47	1465.880127	375	5.49	1467.808838	244	8.63	1468.201050	632
1473.159424	1373	8.45	1466.797974	883	21.80	1467.024658	787	18.59	1058.503174	1471	30.92	1471.144775	368	6.94	1469.156860	407	8.75	1480.686890	183	3.39	1472.476563	231	5.64	1471.484619	121	3.65	1473.822998	121	5.02	1465.835815	995	13.45	1470.657593	405	7.77	1476.839355	337	4.31	1465.619507	821	9.13	1466.836792	407	5.03	1468.656860	234	6.08	1470.033203	636
1474.182861	1312	6.66	1467.792847	728	15.48	1468.011963	581	9.07	1059.491089	1575	34.15	1472.193848	299	3.86	1470.143188	333	7.05	1481.165283	244	7.34	1473.532227	211	4.49	1472.507813	110	3.41	1475.164063	113	3.26	1466.827148	897	10.97	1471.614014	373	5.92	1477.498901	427	8.79	1466.082031	724	3.77	1467.189697	349	3.22	1469.217163	205	3.69	1470.893066	607
1475.240723	1537	14.28	1468.854736	741	13.94	1469.109741	658	13.07	1060.505127	1584	32.73	1473.219727	328	3.90	1471.208862	310	6.34	1482.188477	243	7.84	1474.347412	217	3.74	1473.681030	129	4.97	1475.677734	104	3.75	1467.827393	870	11.59	1472.630005	360	6.49	1478.558960	375	5.73	1466.918701	698	3.02	1467.961426	335	6.25	1469.644775	243	7.89	1471.927368	585
1476.198242	1495	12.62	1469.836792	609	10.12	1470.041870	575	8.95	1060.936279	695	4.88	1474.182617	309	4.42	1472.079346	321	5.17	1483.080200	258	8.81	1475.505981	271	7.39	1474.484985	121	4.12	1476.228638	99	3.68	1468.841675	762	7.82	1473.641235	306	3.53	1479.434570	454	10.71	1467.540039	753	3.41	1469.069580	338	5.95	1470.150269	209	4.27	1472.870117	590
1477.184937	1570	14.00	1470.359741	510	6.35	1471.165771	587	7.43	1061.493408	1664	37.08	1475.320190	381	7.41	1473.191650	303	7.48	1484.116089	242	7.84	1476.532104	252	6.48	1474.995117	110	3.49	1476.750977	121	3.33	1469.899902	801	8.22	1474.446289	332	4.40	1479.981934	320	3.44	1467.833374	748	4.91	1469.899780	323	4.74	1470.734741	223	5.90	1474.943359	636
1478.231567	1378	7.13	1470.816895	616	11.30	1473.028198	492	3.76	1062.121948	713	4.41	1476.250488	365	5.78	1474.040405	376	9.18	1484.579590	184	3.21	1477.510376	237	5.05	1475.481323	130	5.62	1478.202026	111	4.31	1470.854736	770	6.79	1475.617554	396	7.83	1480.477661	353	5.54	1468.597778	736	5.84	1470.432983	302	3.31	1471.706421	213	4.76	1475.909302	640
1479.162842	1588	13.53	1471.810425	533	5.30	1473.528320	455	3.45	1062.492188	1486	30.36	1476.580200	342	4.35	1475.172119	364	9.08	1486.161133	225	5.49	1478.359253	239	3.30	1476.154663	104	3.78	1478.578003	112	4.12	1471.871582	711	6.82	1476.575195	448	10.85	1481.434937	605	17.69	1469.003418	675	3.25	1470.909546	354	5.79	1472.305542	191	3.03	1476.165649	699
1480.164673	1450	10.09	1472.829346	519	6.11	1474.072632	474	5.28	1063.489014	1468	30.98	1477.259277	389	7.29	1475.759155	250	3.24	1488.076050	195	5.23	1480.448730	249	4.81	1476.604492	115	4.81	1479.210938	119	3.11	1472.993042	630	4.78	1477.590576	414	8.18	1482.411377	579	15.07	1469.598999	750	7.63	1471.940674	307	3.98	1472.913208	242	5.84	1477.934814	662
1481.138672	2159	31.23	1473.792480	499	5.98	1475.178101	545	8.01	1064.508423	1837	40.93	1478.226074	333	4.75	1476.220581	336	6.93	1489.147827	203	6.74	1481.423096	394	13.90	1477.560059	123	5.80	1480.166992	135	4.70	1473.572754	662	4.83	1478.568359	352	4.74	1483.433594	784	25.25	1470.011719	678	3.71	1472.870728	326	5.44	1473.654419	206	3.85	1479.999390	650
1482.178101	1845	21.18	1474.942993	552	8.24	1476.161499	543	6.70	1065.036865	697	4.35	1479.190186	359	5.88	1477.089111	395	6.77	1490.069336	257	8.14	1482.421143	307	9.74	1479.646118	130	5.96	1480.685913	135	4.51	1474.080933	654	4.38	1479.539551	441	9.87	1484.471436	599	16.37	1470.641968	701	6.98	1473.889404	342	5.94	1474.370728	197	3.03	1481.047607	612
1483.146240	2010	26.29	1475.944336	561	7.87	1477.010986	594	9.40	1065.500610	1688	36.30	1480.254150	362	7.40	1478.179932	397	10.01	1491.136963	202	4.45	1483.359741	424	19.11	1480.723267	118	3.04	1481.632202	171	8.88	1474.961548	598	3.45	1480.590210	424	9.88	1485.464111	477	10.90	1471.674194	714	6.11	1474.825928	304	4.48	1475.539063	234	4.13	1481.923828	684
1484.159546	1703	16.27	1476.852051	598	9.23	1478.059326	541	6.17	1066.047729	708	3.22	1481.181641	519	17.02	1479.171875	343	7.81	1492.131348	222	6.47	1484.385742	298	7.97	1481.460693	171	7.52	1482.636597	147	7.65	1475.914185	726	8.72	1481.539795	657	21.14	1486.464966	389	7.45	1471.966553	667	5.14	1476.086182	307	5.15	1475.813843	239	4.71	1482.965088	589
1485.192261	1555	13.90	1477.779785	488	3.36	1479.041016	618	10.65	1066.494873	1611	31.88	1482.215332	424	11.51	1480.126709	348	6.40	1493.047119	218	7.34	1485.343994	263	4.92	1482.446533	153	8.31	1483.679565	166	10.70	1476.967285	819	11.94	1482.515381	586	16.22	1487.517212	327	3.86	1472.750488	748	8.93	1476.841309	387	8.68	1476.840698	222	5.45	1483.418213	569
1486.227539	1299	7.80	1478.778320	663	11.66	1480.062378	530	7.33	1067.490601	1700	36.08	1483.193359	500	13.44	1481.086426	463	11.22	1494.152710	222	4.19	1486.946411	239	4.26	1483.579102	207	13.83	1484.651001	133	6.96	1477.945801	786	10.99	1483.569702	653	19.87	1488.386719	339	4.58	1473.699707	707	8.37	1477.935059	337	4.68	1477.656982	243	6.19	1483.959473	701
1487.218140	1394	9.91	1479.800415	650	10.28	1480.505371	466	3.68	1068.503296	1432	27.73	1484.206665	379	7.35	1482.149658	384	8.32	1495.103271	287	8.89	1487.716675	234	4.79	1484.565430	143	6.01	1485.041138	101	3.33	1478.870239	667	5.83	1484.579590	548	13.98	1488.787354	311	4.26	1474.670898	771	10.42	1478.412720	282	3.74	1478.162231	210	4.09	1485.007568	660
1488.218018	1351	6.92	1480.819702	1179	35.75	1481.057495	1060	30.50	1068.991211	710	3.42	1485.147461	364	7.75	1483.159546	458	12.14	1496.141357	251	6.50	1488.362793	223	4.51	1485.823608	115	5.66	1485.729248	106	5.23	1479.461060	622	3.73	1485.599365	503	10.74	1489.490967	309	4.21	1475.780029	774	9.62	1478.884277	295	4.65	1478.744873	223	5.49	1485.946167	620
1489.028931	1309	3.80	1481.840332	986	27.22	1482.053955	794	17.21	1069.495972	1662	33.56	1486.294556	305	6.07	1484.111938	388	7.73	1497.107178	600	31.12	1488.781738	187	3.12	1486.513794	97	3.55	1486.618774	107	4.70	1479.918579	745	9.03	1486.556885	386	4.68	1490.487793	381	6.51	1476.622192	700	5.61	1479.366821	309	3.29	1479.763306	242	4.96	1486.975586	609
1490.255981	1315	6.47	1482.818604	1216	34.52	1483.082031	997	28.15	1070.505127	1354	22.96	1487.208740	326	5.82	1485.135132	355	7.63	1498.105225	436	21.14	1489.734253	245	6.32	1488.553955	105	3.80	1487.091553	97	3.56	1480.812622	833	13.09	1487.643188	378	4.96	1491.450562	495	10.20	1477.761597	719	6.74	1479.924561	351	6.06	1480.445557	202	3.94	1487.979248	642
1491.209595	1523	12.94	1483.861572	895	20.93	1484.079102	777	16.86	1071.509766	1458	27.99	1488.219727	331	5.45	1485.614624	279	3.43	1499.100342	321	12.02	1490.387695	253	6.25	1490.293579	109	3.79	1487.664429	105	3.59	1481.835205	1383	32.57	1488.631714	334	3.20	1492.495972	493	11.18	1478.403931	648	5.46	1480.447388	330	4.11	1481.131226	206	3.52	1488.896606	607
1492.187988	1425	8.44	1484.891968	726	16.78	1485.084839	690	12.80	1071.971680	755	4.90	1489.278076	312	4.47	1486.183472	318	5.77	1500.078369	255	7.19	1490.855957	220	4.72	1491.395020	115	4.18	1490.667725	115	4.28	1482.849365	1056	19.55	1489.638916	354	4.88	1493.489868	509	11.66	1478.795044	675	4.76	1480.891968	349	4.90	1481.741211	261	7.92	1490.018921	656
1493.208008	1509	11.50	1485.858032	601	8.87	1486.075195	549	7.27	1072.492554	1404	26.59	1490.228149	334	4.51	1487.115356	316	5.50	1501.116943	194	3.49	1491.475098	270	5.59	1492.569092	130	6.23	1491.610352	99	3.11	1483.860229	1195	25.80	1490.553223	374	6.26	1494.491943	412	6.30	1479.216187	673	5.10	1481.994873	352	4.71	1483.630859	233	6.42	1490.896973	706
1494.215942	1369	7.94	1486.837280	551	5.60	1486.989868	480	4.74	1072.910034	696	4.66	1491.215454	420	11.79	1488.538452	301	3.81	1502.139160	196	4.04	1492.452271	260	3.66	1493.535767	118	4.29	1492.588745	129	5.84	1484.849976	1025	18.95	1490.976440	327	4.18	1495.505371	494	11.21	1479.686646	640	3.98	1482.886353	343	5.01	1484.184692	204	3.56	1492.025757	709
1495.140015	1682	17.75	1487.845215	521	5.54	1488.063232	457	5.63	1073.505737	1733	39.49	1492.290771	368	8.48	1489.187744	322	6.45	1503.419434	204	3.01	1493.491943	288	8.67	1494.490479	146	6.42	1494.748535	119	3.65	1485.898682	758	7.74	1491.627075	474	12.18	1496.495483	490	12.20	1480.148193	675	3.16	1483.858154	321	4.13	1484.747925	255	6.70	1493.022339	621
1496.170654	1520	13.05	1488.873413	565	8.10	1488.961182	483	4.63	1074.493896	1664	34.99	1493.252686	390	9.03	1490.061035	309	4.92	1504.111572	230	7.14	1494.384155	279	6.63	1495.201050	143	4.06	1495.668091	132	5.81	1486.893433	681	5.50	1492.573364	484	11.96	1497.439941	2206	95.84	1480.713135	711	5.89	1484.896606	372	7.08	1485.744995	205	3.64	1493.510986	590
1497.161255	4227	94.36	1490.847168	592	10.25	1489.244385	470	3.18	1075.503174	1602	33.14	1494.197754	344	5.46	1491.208740	352	6.71	1505.140137	223	5.59	1494.698730	238	3.32	1496.031372	137	5.25	1496.602295	151	6.21	1487.897827	650	5.89	1493.719971	507	11.93	1498.432495	1774	73.59	1481.662109	859	14.05	1485.479370	327	3.22	1486.692749	226	4.78	1494.011719	706
1498.155884	3474	69.15	1491.942627	636	13.03	1490.101318	523	6.13	1076.488281	1544	31.92	1495.239258	402	9.52	1492.154053	373	7.84	1505.614502	206	3.71	1495.404419	313	9.97	1497.495239	492	41.93	1497.633911	436	36.34	1488.964355	611	6.22	1494.613037	396	5.44	1499.453247	855	27.64	1482.681152	880	11.99	1485.837402	347	5.15	1487.854980	199	3.94	1495.076294	637
1499.171997	2350	36.92	1492.868530	664	12.94	1490.649536	485	3.05	1077.491943	1520	30.24	1496.187012	383	8.65	1493.132202	336	7.48	1506.080566	253	5.08	1496.395142	268	5.63	1498.494873	372	28.02	1498.635864	363	28.71	1489.790894	629	4.84	1495.568237	526	13.16	1500.417114	528	10.79	1483.598511	1013	18.74	1486.758057	358	5.07	1488.789307	265	7.97	1496.047852	641
1500.190552	1634	16.27	1493.829834	604	7.16	1491.144775	577	8.01	1078.507813	1730	38.66	1497.221069	1179	49.62	1494.234619	346	7.89	1506.398926	245	5.22	1497.399536	1029	55.96	1499.525024	209	11.15	1499.633057	235	15.22	1490.844360	680	6.89	1496.577148	446	9.22	1501.449707	478	9.00	1484.661865	851	11.38	1487.789551	296	3.41	1489.397339	219	4.63	1497.038208	661
1501.115234	1489	10.45	1494.192871	526	3.34	1491.642700	472	3.28	1079.090576	671	4.88	1498.213013	849	31.29	1495.126953	400	10.34	1507.189575	314	10.42	1498.415405	839	42.57	1500.448486	167	7.44	1500.638672	146	7.51	1491.951538	853	12.82	1497.554932	2186	98.79	1502.508545	392	4.47	1485.495605	734	3.91	1488.941040	346	5.84	1490.698730	238	5.33	1497.968628	1413
1502.123657	1401	8.89	1494.805420	792	17.21	1492.203369	591	10.62	1079.503296	1629	35.74	1499.217896	559	15.58	1496.100464	397	10.40	1508.000244	299	5.84	1499.414429	537	22.60	1501.587402	124	4.26	1502.026978	117	4.73	1492.924072	815	10.74	1498.560669	1584	65.67	1503.033447	335	3.26	1485.775757	726	4.77	1489.372314	294	3.21	1491.661499	228	5.82	1498.984741	1098
1503.129272	1343	6.33	1495.797119	709	13.09	1493.061279	584	10.97	1080.491821	1591	33.50	1500.170166	365	6.26	1497.114868	946	38.90	1509.235352	273	6.03	1500.373535	343	8.86	1502.627441	122	6.45	1502.782959	110	4.61	1493.877808	836	11.42	1499.565186	921	31.38	1503.481079	379	6.13	1486.702393	713	7.37	1489.974487	314	3.65	1492.687988	226	6.96	1499.528320	663
1503.511475	1315	5.00	1496.830444	3001	116.31	1494.128174	567	9.29	1081.494141	1310	24.32	1500.698853	296	3.23	1498.109619	784	29.03	1510.178955	292	8.65	1501.408936	284	6.76	1503.569946	120	4.56	1503.479370	98	3.78	1494.896729	752	7.87	1500.523438	581	13.37	1504.471558	422	6.61	1487.611450	682	3.91	1490.930176	321	5.24	1493.682495	208	5.54	1499.985596	879
1504.162598	1400	9.15	1497.836426	2097	73.36	1495.083374	676	13.74	1082.022217	688	3.21	1501.197754	390	8.44	1499.117676	537	15.54	1511.266357	263	7.03	1502.307373	224	3.31	1504.594238	138	6.00	1503.808838	108	3.19	1495.916016	887	13.47	1501.775879	400	4.73	1504.950317	346	4.02	1487.946289	727	3.96	1491.871948	320	6.47	1495.619141	208	3.40	1500.923218	674
1505.209351	1473	12.20	1498.835449	1353	40.57	1496.099731	685	13.95	1082.498535	1488	27.85	1502.279541	340	6.74	1500.081665	410	9.25	1512.156250	269	6.34	1502.637329	230	3.68	1505.365112	124	4.42	1504.538818	105	3.39	1496.887451	898	13.56	1502.683228	390	7.04	1505.500122	397	5.51	1488.929810	763	8.06	1492.889893	318	5.57	1495.976685	212	6.24	1501.912109	619
1506.157593	1613	15.52	1499.817871	765	15.22	1497.073730	2494	98.45	1083.491577	1564	31.40	1503.227539	346	7.19	1501.110840	410	9.71	1512.501099	212	3.10	1503.211548	230	4.51	1506.192017	119	3.51	1505.080688	101	3.90	1497.875000	3851	117.33	1503.583496	420	8.64	1506.479858	509	8.68	1490.909546	736	5.74	1493.948853	325	7.51	1496.687134	228	7.59	1503.994263	602
1507.219238	1689	15.30	1500.865601	657	11.68	1498.075439	1972	72.67	1084.496216	1414	28.83	1504.274414	370	7.43	1502.121948	325	6.59	1513.212769	254	7.15	1504.715820	237	3.97	1506.929077	125	4.19	1505.701294	117	4.44	1498.866943	3119	85.18	1504.652344	373	3.95	1507.430542	597	12.47	1491.700073	856	10.36	1494.621216	285	4.66	1497.636841	461	22.72	1505.003174	662
1508.279419	1533	8.99	1501.835449	568	8.19	1499.075073	1234	38.31	1085.508179	1549	33.20	1505.220459	368	6.65	1503.123169	342	7.48	1514.383667	455	20.31	1505.604858	254	5.83	1507.432495	134	5.23	1506.169800	119	4.89	1499.875000	1743	37.92	1505.590942	418	7.82	1508.374390	505	9.56	1492.761841	822	8.06	1495.019165	331	5.74	1498.709717	371	16.30	1505.996826	680
1509.269531	1654	13.00	1502.940796	496	3.85	1500.058960	786	14.47	1086.493408	1484	30.37	1506.259521	432	9.27	1504.170166	325	6.31	1515.394897	844	45.15	1506.425415	279	7.41	1508.041016	107	3.09	1506.601929	119	5.52	1500.899292	1115	16.91	1506.556641	511	11.25	1509.442627	524	9.40	1493.566895	770	3.55	1496.857788	340	4.69	1499.654053	275	6.80	1507.018433	678
1510.155151	1566	6.36	1503.893188	543	7.00	1500.481201	527	3.60	1087.500977	1647	34.76	1507.220337	445	10.05	1505.094238	353	6.29	1516.394531	1117	63.58	1507.471069	270	6.34	1508.369263	121	4.45	1507.649902	102	3.60	1501.919189	807	7.97	1507.545166	545	12.09	1509.811890	437	5.42	1493.855469	750	4.86	1497.812134	735	30.23	1500.113037	226	3.84	1507.997681	647
1510.480225	1600	6.57	1504.967651	529	6.38	1501.055176	554	5.97	1088.502197	1721	37.12	1508.237793	429	7.90	1506.125610	396	8.07	1517.392822	695	35.02	1508.390747	304	7.60	1509.045532	104	3.24	1509.569336	140	7.07	1502.910522	730	7.80	1508.682739	498	7.66	1510.489258	540	11.84	1494.834717	801	8.36	1498.803833	679	26.59	1500.607666	246	5.94	1508.969482	660
1511.175049	1840	18.64	1505.809814	634	9.31	1502.145996	521	5.39	1089.469482	2019	45.80	1509.214966	485	9.34	1506.610352	329	3.89	1518.330200	445	16.63	1508.791260	294	8.33	1509.458130	128	4.41	1510.653320	149	7.62	1503.634277	633	3.72	1509.549438	523	8.16	1511.497681	551	11.65	1495.826172	795	6.51	1499.875122	422	9.80	1501.735107	218	3.89	1510.004028	731
1512.144775	1549	8.86	1506.762695	749	11.84	1503.152100	547	8.16	1089.933838	702	3.58	1510.168945	441	7.38	1507.095459	468	8.92	1519.206665	310	8.22	1509.437744	328	10.97	1510.517456	158	7.43	1511.759033	140	6.25	1504.146729	649	3.22	1510.005371	426	3.13	1512.439087	566	12.09	1496.703857	789	5.76	1501.000610	356	5.53	1502.134766	197	3.67	1511.074097	639
1512.542358	1454	5.46	1507.825806	638	4.12	1505.087280	572	6.99	1090.482788	1751	38.29	1511.225098	444	10.73	1508.201416	468	8.67	1520.112061	257	4.42	1509.948608	251	4.11	1511.556030	145	6.19	1513.640625	139	6.77	1504.977539	698	3.24	1510.556030	491	8.14	1512.839600	405	3.82	1497.650757	2386	81.26	1501.901367	326	5.15	1502.726929	222	4.51	1512.048340	630
1513.224854	1619	11.61	1508.130981	622	3.21	1506.061523	638	10.53	1091.494873	1658	35.81	1512.233765	411	8.96	1509.172119	503	12.86	1521.086060	305	8.52	1510.513916	274	4.38	1512.125854	157	6.13	1514.648071	166	10.22	1505.272461	708	6.01	1511.589600	625	16.68	1513.495605	484	7.28	1498.652466	1815	50.74	1502.330811	282	3.69	1504.106812	194	3.52	1512.639038	583
1514.397461	2070	26.36	1508.919678	733	11.69	1507.083984	764	15.15	1092.494019	1567	31.86	1513.206787	461	11.83	1510.109863	434	8.12	1522.106812	335	11.41	1511.438232	347	9.73	1513.484375	188	11.84	1515.588135	138	6.76	1505.865234	688	5.80	1512.547852	519	11.41	1514.693115	594	11.12	1499.634644	1339	32.11	1502.887085	353	6.94	1504.669800	219	6.95	1514.008423	613
1515.413086	3536	68.15	1509.926636	696	11.22	1508.043091	729	11.85	1093.503296	1618	32.34	1514.386353	449	10.19	1510.527588	398	5.00	1523.101685	348	13.15	1512.352905	264	4.85	1514.506348	139	6.35	1516.107910	108	3.40	1506.892700	841	11.93	1513.565674	437	6.01	1515.695679	727	18.49	1500.536133	850	5.53	1504.112427	344	5.80	1505.278687	178	3.21	1514.840088	606
1516.408813	4387	91.62	1510.810547	768	11.94	1508.453491	629	7.00	1094.503540	1596	32.61	1515.483765	744	24.18	1511.098511	452	9.33	1524.090210	357	14.35	1512.830933	258	4.04	1515.494995	121	3.98	1516.537964	106	3.33	1507.857910	875	11.46	1514.114136	389	3.22	1516.717407	866	26.96	1501.371094	788	3.26	1504.786865	295	5.53	1505.796509	217	6.52	1515.770386	700
1517.406616	3314	61.14	1511.184570	599	3.43	1509.153564	743	14.57	1095.506958	1757	36.80	1516.479370	887	32.36	1512.191284	402	8.00	1525.119995	439	19.45	1513.410522	433	16.83	1516.566284	144	6.55	1517.673340	119	3.88	1508.907227	840	8.39	1514.668823	491	8.50	1517.677856	699	17.81	1501.753784	768	5.30	1505.399536	258	3.66	1506.105103	210	5.04	1516.174805	675
1518.402344	2188	25.76	1511.823975	619	5.35	1510.061279	738	11.44	1096.514893	1517	30.21	1517.467041	569	15.56	1513.290161	437	10.87	1526.170776	350	11.97	1514.355469	442	16.39	1517.055786	134	5.08	1518.788086	111	4.92	1509.874390	925	13.57	1515.827026	749	21.54	1518.614502	563	11.57	1502.342285	746	3.57	1505.887329	279	3.68	1506.694214	215	3.93	1516.922485	674
1519.338867	1914	17.00	1512.224609	545	3.34	1510.417725	610	4.28	1097.505859	1467	28.38	1518.365234	441	8.02	1514.382446	623	19.44	1527.145630	281	7.07	1515.415161	350	9.65	1517.483398	140	5.34	1519.730469	124	5.64	1510.955688	909	11.53	1516.835693	833	27.97	1519.585449	534	11.11	1502.697266	821	6.47	1506.916870	296	4.67	1507.701416	206	4.86	1517.241943	609
1520.283691	1672	10.45	1512.785156	716	12.58	1511.061157	708	11.90	1098.506958	1601	32.80	1519.296997	424	7.43	1515.386230	1264	51.41	1528.085938	256	4.53	1516.323608	263	4.41	1518.144775	110	3.34	1520.693237	101	3.56	1511.981812	910	11.06	1517.777710	602	15.69	1520.485840	531	9.50	1503.195068	743	4.82	1507.927246	309	6.45	1508.081543	177	3.47	1518.059082	690
1521.241211	1722	11.49	1513.996338	756	14.46	1512.034546	609	6.27	1099.493652	1481	29.62	1520.270874	453	7.92	1516.378174	1605	70.09	1528.429199	232	3.46	1517.432617	238	3.78	1519.054199	116	4.46	1521.116577	119	3.98	1512.888550	799	7.65	1518.727783	529	10.40	1521.438965	481	6.01	1503.800659	816	9.38	1509.856323	334	7.60	1508.866943	199	4.71	1519.056152	673
1522.151855	1768	11.83	1515.097168	1068	28.12	1513.070923	651	10.34	1100.506226	1533	31.26	1521.306274	467	10.37	1517.378540	1085	42.65	1529.057495	251	6.24	1517.895264	230	3.92	1520.516602	127	5.36	1521.641846	135	5.32	1513.927368	869	10.11	1519.646362	478	8.60	1522.526367	531	7.78	1504.779053	869	11.37	1510.935303	308	5.40	1509.406006	211	4.04	1520.008789	713
1523.194458	1832	13.03	1516.091309	1343	39.47	1514.308472	692	12.62	1101.510986	1570	30.28	1522.221924	481	10.71	1518.367920	607	16.33	1530.020020	232	3.48	1519.491943	263	5.51	1521.145386	108	3.60	1522.128906	105	3.53	1514.983276	798	7.40	1520.563843	501	7.75	1523.470459	658	15.88	1505.620117	718	4.93	1511.843872	316	5.81	1509.684937	202	3.84	1520.989746	726
1524.179077	1847	13.72	1517.042725	941	22.12	1515.328613	1125	31.82	1102.513062	1607	31.68	1523.241211	524	12.29	1519.218140	483	10.43	1531.064819	280	6.28	1520.050659	261	5.81	1521.579590	137	6.69	1522.638184	150	7.20	1516.065063	961	14.05	1520.919189	416	3.36	1524.444702	827	25.76	1506.687134	861	10.95	1512.825317	325	6.66	1510.757446	213	6.22	1522.054321	659
1525.253784	2168	23.68	1518.043945	656	10.45	1516.328369	1347	42.51	1102.982788	713	3.74	1524.204712	541	13.00	1520.204834	411	7.37	1531.366821	289	5.98	1520.570557	266	5.01	1522.090698	110	3.61	1523.017456	117	4.49	1517.120972	1036	17.54	1521.658936	482	7.58	1525.472168	1043	35.15	1507.794067	837	6.83	1513.831909	313	4.54	1511.767334	272	10.56	1523.006348	737
1526.316895	2046	18.31	1518.913208	750	13.87	1517.327759	979	24.18	1103.508301	1586	30.80	1525.307007	594	16.30	1521.187744	444	8.87	1532.255859	336	11.32	1521.495117	292	5.23	1522.573120	130	4.17	1523.615356	172	9.48	1518.022461	960	14.42	1522.563721	569	11.46	1526.476929	827	23.64	1508.630859	896	8.13	1515.021362	339	7.36	1512.693970	179	3.69	1524.024292	886
1527.190552	2204	22.75	1519.795654	641	6.02	1518.292114	760	14.64	1103.905273	728	3.61	1526.294922	529	12.02	1522.108521	474	8.52	1533.202026	322	11.30	1522.522217	304	5.44	1523.487793	151	6.50	1524.604126	167	8.67	1518.821655	752	3.78	1523.533447	683	17.34	1527.470825	772	22.57	1508.976929	824	3.44	1515.891479	323	5.41	1513.093262	180	3.13	1525.017822	785
1528.143066	1816	12.66	1520.144287	558	3.36	1518.988403	641	7.47	1104.500244	1684	35.43	1527.298584	498	10.13	1522.550415	363	3.24	1534.321411	318	10.66	1523.449097	332	8.80	1524.468018	154	6.82	1525.642090	192	13.08	1519.175903	778	5.12	1524.564941	700	16.83	1528.437988	546	13.40	1509.730835	896	8.64	1516.282104	302	4.72	1513.459961	194	3.24	1526.041138	908
1529.201172	1765	12.01	1520.862427	617	7.41	1519.348999	620	4.69	1105.514160	1556	31.45	1528.251709	417	7.13	1523.172729	533	13.30	1535.124268	330	9.07	1524.410889	423	15.97	1525.678589	171	9.57	1526.695068	142	8.13	1520.009277	889	13.83	1525.605591	948	30.41	1529.491455	443	7.74	1510.693481	868	7.96	1516.952881	369	8.68	1513.883423	225	6.51	1527.005615	785
1530.249268	1603	7.83	1521.866699	709	9.77	1520.128174	628	6.45	1106.523682	1580	32.38	1529.205688	443	8.55	1524.107056	572	15.10	1535.513306	473	19.77	1525.470703	381	10.56	1526.645142	163	8.41	1527.598022	196	11.79	1520.919556	802	7.07	1526.646729	710	17.38	1530.445923	418	4.87	1511.474609	920	8.31	1518.018311	391	7.64	1514.794189	218	6.88	1528.070068	726
1531.370728	1814	14.28	1522.832397	880	18.82	1521.076538	654	7.16	1107.508423	1606	32.79	1529.653076	331	3.27	1525.156128	639	18.33	1536.087524	324	9.77	1526.449707	341	6.93	1527.511597	157	5.26	1528.663818	125	4.62	1521.272705	736	3.34	1527.603394	675	15.70	1530.832520	397	4.66	1511.973633	847	4.29	1518.950562	373	7.63	1515.811401	212	5.72	1528.987549	662
1532.296021	1799	13.47	1523.821533	785	12.59	1521.530029	567	4.24	1108.505493	1530	29.75	1530.285034	386	6.20	1526.192749	547	13.46	1536.503418	543	22.20	1527.355713	427	14.11	1528.508545	136	5.19	1529.656982	137	5.10	1521.976196	891	11.25	1528.595581	577	12.43	1531.539795	455	7.59	1512.585083	927	7.25	1519.924805	322	4.70	1516.856079	247	7.23	1529.960083	612
1533.312378	1858	16.44	1524.864868	932	20.02	1522.049072	669	9.87	1109.504150	1552	28.69	1531.148682	492	12.11	1527.116211	512	10.85	1537.119629	350	8.17	1528.415527	342	9.60	1529.085327	116	5.53	1530.201416	102	5.35	1522.994019	920	11.06	1529.656250	489	9.56	1532.503418	470	7.48	1513.795410	902	7.36	1520.801636	326	6.24	1517.766113	205	4.44	1531.996460	701
1534.276245	1674	10.76	1525.872803	857	17.00	1522.518921	533	3.21	1110.491577	1397	25.71	1532.301270	465	10.63	1528.101929	444	9.26	1537.525513	417	11.30	1528.968018	261	3.52	1531.021362	120	3.80	1530.632568	89	3.98	1523.945801	1168	20.06	1530.462646	393	3.50	1533.456299	557	10.76	1514.686401	959	11.61	1521.157349	348	6.64	1518.183716	199	4.36	1533.036499	677
1535.204468	1815	9.38	1526.843018	876	17.98	1523.101196	782	16.10	1111.504517	1355	24.97	1533.298706	496	11.78	1529.069824	424	8.26	1538.122925	620	27.04	1529.382324	287	6.47	1531.697021	130	5.38	1531.637695	115	6.19	1524.876831	1173	18.66	1530.825684	384	3.27	1534.565796	507	7.93	1515.725464	923	11.35	1521.501221	278	3.07	1519.828491	206	5.66	1534.052124	776
1535.489136	1837	9.54	1527.837280	742	12.80	1524.078613	808	18.86	1111.998657	682	3.37	1534.217529	538	13.59	1530.119629	422	8.50	1539.090942	618	25.27	1530.353760	283	7.84	1532.050293	113	4.31	1531.996948	114	5.44	1525.948853	1456	27.44	1531.601074	499	11.03	1535.470093	599	8.98	1516.672729	805	4.51	1521.852661	360	7.29	1520.678711	233	5.71	1534.981812	764
1536.385376	1876	15.89	1528.799561	656	7.69	1525.147949	899	23.71	1112.503418	1342	24.49	1535.312622	521	11.58	1531.073608	493	9.09	1540.265259	491	8.14	1531.432129	265	5.10	1532.645752	120	6.67	1532.622070	104	4.82	1526.978027	1283	19.18	1532.650757	475	9.05	1535.831421	611	10.92	1517.180542	798	4.88	1522.836670	342	4.36	1521.776611	216	3.44	1536.007935	916
1537.314209	1809	14.44	1529.152832	551	3.34	1526.173218	725	14.02	1113.519653	1627	34.85	1536.356567	564	14.90	1531.366455	432	4.71	1540.674438	509	5.30	1531.764404	291	6.04	1534.463623	119	4.45	1533.573975	128	4.98	1527.903076	1311	21.56	1533.635864	488	9.42	1536.415771	500	5.76	1517.746338	910	12.28	1523.220215	346	4.01	1523.846680	290	10.25	1537.038330	791
1538.182861	2284	27.16	1529.841064	571	4.70	1527.099487	904	22.13	1114.055908	674	3.06	1537.243530	558	14.45	1532.099121	505	8.47	1541.135010	618	12.69	1533.444214	283	7.27	1535.505127	124	4.02	1534.170410	104	3.08	1528.899536	1001	13.09	1534.572266	467	6.53	1536.832520	678	13.37	1518.693970	896	9.52	1523.895508	382	9.63	1524.638672	269	8.33	1538.037598	824
1539.218628	2177	17.44	1530.888428	676	11.22	1528.131958	665	10.04	1114.510864	1636	32.86	1538.219849	986	34.41	1532.361084	531	10.50	1542.040405	602	13.29	1534.435059	269	6.79	1536.503540	154	7.42	1534.644531	119	5.18	1529.955566	836	7.02	1534.915405	498	7.52	1537.483887	648	11.90	1519.533813	908	6.44	1524.863159	436	12.94	1525.731812	334	11.69	1539.026367	1219
1540.246216	2262	9.93	1531.881592	640	7.65	1529.076416	631	8.34	1115.081055	754	4.77	1539.223511	887	26.92	1533.183594	551	15.24	1544.104736	360	4.15	1535.482178	326	10.17	1537.005371	113	4.48	1535.629395	131	6.21	1530.895874	773	6.26	1535.593750	575	9.79	1537.846680	615	8.28	1519.853638	852	4.65	1525.899536	502	15.36	1526.724609	294	9.59	1540.009888	1125
1541.204712	2830	15.41	1532.916748	772	14.43	1530.128296	573	6.87	1115.515259	1664	35.96	1540.198853	757	17.73	1534.067139	515	8.00	1545.052612	331	5.39	1536.142700	273	5.43	1537.552856	147	8.38	1536.733521	138	6.01	1531.957764	800	7.43	1535.971069	576	10.34	1538.454590	1327	45.27	1520.766357	830	6.59	1526.894775	451	12.26	1527.726196	268	9.34	1541.057495	807
1542.207275	2801	11.53	1533.831665	669	8.13	1531.075806	563	3.34	1116.507935	1503	29.61	1541.277222	722	11.09	1534.449707	522	8.35	1546.097412	342	7.49	1536.455322	337	9.50	1538.538574	284	22.51	1537.705933	144	7.94	1532.955444	748	4.18	1536.597656	596	10.57	1539.466919	1277	39.42	1521.487061	806	5.17	1527.351807	316	4.32	1528.767090	230	9.03	1542.102051	690
1543.199219	2646	14.49	1534.198730	698	8.65	1532.207153	616	9.47	1117.516602	1714	36.92	1542.098389	613	4.38	1535.095459	598	13.60	1547.108521	440	15.70	1537.428345	307	7.51	1539.571167	202	13.66	1538.140503	110	5.42	1533.966309	851	7.33	1536.994263	605	10.38	1540.463501	1003	19.40	1521.827026	829	5.02	1527.915283	364	7.09	1529.778564	257	10.98	1543.024292	605
1544.077026	2223	8.26	1534.837769	712	6.71	1533.136963	704	13.71	1118.490601	1513	31.33	1543.178223	606	7.50	1535.482422	728	19.68	1547.564819	297	4.59	1538.448364	635	29.90	1540.079224	106	3.30	1538.640503	286	20.39	1534.977417	835	8.17	1537.724976	596	11.54	1541.534546	930	14.06	1522.700439	971	9.97	1528.935547	331	4.74	1530.802612	209	5.59	1543.422607	583
1545.224487	2106	9.73	1535.226440	955	18.26	1534.300781	696	11.40	1119.505981	1439	28.96	1544.051025	466	4.44	1536.100098	512	6.82	1548.104492	381	11.87	1539.401367	571	24.87	1540.518433	173	11.89	1539.104980	138	3.35	1535.875977	871	6.17	1538.588379	1287	46.34	1542.469971	778	9.74	1523.735352	1099	15.11	1529.867554	363	4.61	1531.730591	225	5.92	1543.983887	688
1546.148438	1982	5.89	1536.187866	977	21.59	1535.091064	684	7.44	1120.504639	1595	34.62	1545.303101	540	10.61	1536.486328	706	15.67	1549.095337	571	26.07	1540.380127	443	15.57	1541.494873	174	11.61	1539.651733	257	18.81	1536.219238	809	3.51	1539.585449	1232	41.25	1543.465332	657	7.56	1524.634521	1178	18.36	1530.254761	313	4.64	1532.785156	216	5.58	1544.971069	596
1546.477661	1941	7.30	1536.775024	780	9.31	1535.445313	868	16.24	1121.023193	663	4.41	1546.369019	474	6.85	1537.104980	601	10.86	1550.211304	395	13.92	1541.410645	350	10.14	1541.966431	110	3.27	1540.672241	185	11.65	1536.960205	893	9.94	1540.599609	897	18.27	1544.049438	539	4.05	1525.666260	1189	13.56	1530.989624	345	10.22	1533.667725	219	3.63	1546.044067	719
1547.132202	2242	14.99	1537.166870	881	14.83	1536.052734	666	5.78	1121.513062	1541	31.86	1547.209839	736	19.05	1537.491455	610	13.06	1551.126221	502	20.03	1542.502197	263	5.23	1542.421021	115	3.62	1541.111206	122	3.41	1537.970215	991	13.64	1541.618408	881	12.99	1544.463135	577	8.17	1526.145386	1077	3.55	1531.975098	348	10.33	1534.273193	222	3.63	1547.092529	706
1547.474609	2083	9.22	1537.836548	1180	29.77	1536.448120	1004	22.43	1122.518921	1347	25.41	1548.201172	688	17.18	1538.100830	1027	35.95	1552.098755	376	10.22	1543.465698	260	4.24	1542.859009	108	4.56	1541.645996	158	6.69	1538.894775	2326	61.83	1542.469849	751	4.97	1545.482788	526	6.84	1526.656372	1128	8.62	1533.057251	384	11.93	1534.792603	230	5.40	1548.011841	1042
1548.298462	1954	12.66	1538.865356	1067	22.83	1537.037231	835	13.61	1123.067017	688	4.41	1549.210693	882	29.13	1539.120239	928	26.25	1552.511597	279	4.26	1544.384155	298	5.50	1543.725708	125	5.90	1542.322876	111	3.45	1539.905396	2001	46.58	1543.011475	651	4.07	1546.532471	503	8.05	1527.711670	1043	11.30	1533.945801	348	8.34	1535.830566	210	3.52	1549.010132	915
1549.298828	2220	23.89	1539.881226	966	11.97	1537.438232	770	7.59	1123.509766	1513	32.02	1550.223145	753	22.75	1540.139526	886	16.17	1553.070923	316	8.86	1545.422974	247	4.15	1547.632446	139	4.77	1543.517700	133	5.23	1540.932251	1295	17.60	1543.512329	627	8.60	1547.443481	773	23.15	1528.731079	985	13.36	1534.870728	343	7.68	1536.879028	224	6.28	1550.017700	1317
1550.342651	2034	16.45	1540.855957	1059	10.51	1538.103516	1047	24.46	1124.519287	1477	30.46	1551.205444	701	19.00	1541.107300	817	8.21	1554.101074	274	6.93	1546.661011	258	4.92	1548.493774	134	5.64	1544.128418	114	4.42	1541.950806	1179	10.87	1544.538940	549	8.15	1548.459106	645	16.16	1529.738647	838	7.23	1535.883179	394	10.59	1537.680298	225	4.87	1551.027710	1080
1551.271729	2075	17.33	1541.309204	1013	7.32	1539.124634	1001	22.19	1125.512329	1521	30.60	1552.223633	604	14.26	1541.494385	805	6.30	1554.580200	223	3.80	1547.466797	338	10.02	1549.475220	203	10.26	1544.670410	115	3.76	1542.862427	1015	5.28	1545.565674	520	8.85	1549.471558	846	25.11	1530.470337	782	4.08	1536.921753	355	8.14	1538.692871	370	17.49	1552.021606	1043
1552.186890	2023	18.34	1541.818115	1009	8.96	1540.241333	937	13.62	1126.505859	1533	32.30	1553.250244	555	12.37	1542.048950	821	9.33	1555.147461	290	7.17	1548.452637	292	7.14	1549.850952	133	3.71	1546.698975	101	3.77	1544.012695	884	4.40	1546.543335	463	6.02	1550.446167	736	20.04	1530.924683	724	3.10	1537.918213	369	7.69	1539.666748	448	23.33	1553.039795	773
1553.161011	1739	7.22	1542.822876	929	8.92	1541.117432	1054	14.15	1127.536133	1827	40.63	1554.274780	385	4.93	1542.580933	651	3.30	1558.091064	286	5.10	1549.444580	374	13.00	1550.530151	165	9.64	1547.614380	190	13.22	1544.947998	889	9.55	1546.973022	430	4.07	1551.489136	741	20.46	1531.764893	810	8.49	1538.818115	706	28.76	1540.192871	264	7.86	1554.062622	724
1553.509888	1675	6.24	1543.837524	801	7.49	1542.059326	956	10.12	1128.542603	1650	33.61	1555.211548	418	7.25	1543.063721	718	11.22	1558.414795	263	3.94	1550.460938	326	11.08	1551.576416	155	6.83	1548.660522	148	8.50	1545.859009	847	7.30	1547.586426	723	20.55	1552.477905	600	10.88	1532.651978	733	3.59	1539.853027	638	23.54	1540.664917	287	9.62	1555.073975	632
1554.190186	1652	9.07	1544.803345	751	8.90	1542.945068	902	11.72	1129.008545	700	4.31	1556.169312	388	3.61	1544.005249	599	10.25	1559.143677	306	7.58	1551.445068	336	12.34	1552.331665	138	4.60	1549.659424	167	10.42	1547.034912	854	6.64	1548.574707	682	17.94	1553.480225	508	6.41	1533.697876	892	9.87	1540.858154	465	12.69	1541.701172	211	4.65	1556.003296	623
1555.223511	1784	12.70	1545.852173	757	10.73	1543.877075	726	3.51	1129.534058	1803	39.81	1557.377563	420	5.73	1545.059692	557	10.57	1560.167236	368	9.14	1552.388062	325	9.09	1553.037720	113	4.56	1550.676636	178	11.61	1547.924438	1296	21.49	1549.574219	895	27.22	1554.515991	469	7.16	1534.594849	798	4.12	1541.457642	277	3.05	1542.375000	199	4.56	1557.063721	545
1556.203003	1723	9.29	1546.811279	904	17.27	1544.119751	738	5.09	1130.515747	1608	33.74	1558.306763	440	7.19	1546.209473	490	7.26	1560.630737	281	3.16	1552.809937	265	5.34	1553.514160	140	6.84	1551.690430	132	6.25	1548.902344	1142	12.89	1550.567627	813	24.01	1555.507935	521	10.54	1534.976685	778	3.03	1541.916016	365	7.69	1542.758911	226	4.60	1558.100586	604
1557.146606	1654	4.61	1547.828491	872	15.68	1545.062622	704	6.90	1131.083740	674	4.19	1559.202637	453	6.59	1547.097412	653	17.65	1561.055542	409	12.33	1553.458008	298	7.03	1554.577759	135	5.96	1552.658447	115	3.33	1549.871582	1478	26.40	1551.642212	753	21.57	1556.514160	411	3.12	1535.686401	813	6.15	1542.956055	382	8.59	1543.134033	226	3.03	1559.159302	582
1557.426392	1631	5.71	1548.818604	1047	23.23	1546.097778	653	5.81	1131.522949	1669	35.98	1560.170166	461	7.68	1548.097168	632	17.10	1562.063477	393	10.09	1554.344604	355	9.84	1555.441406	126	4.39	1553.205322	131	3.71	1550.976440	1186	17.98	1552.627686	557	12.74	1557.432251	457	5.13	1537.739624	906	11.22	1544.026123	354	8.40	1543.785156	222	5.17	1560.008911	700
1558.281860	1757	12.93	1549.885010	823	14.55	1547.089966	833	15.77	1132.512817	1475	30.86	1561.216187	561	12.69	1549.094238	989	35.67	1563.091309	795	36.40	1555.372681	301	8.41	1556.545044	129	4.44	1553.637695	129	4.86	1551.967163	1149	16.86	1553.509644	516	9.49	1557.870728	433	3.23	1538.681641	1858	56.41	1545.048828	333	6.98	1544.819092	205	4.47	1561.127808	670
1559.258667	1821	12.72	1550.906250	882	17.02	1548.122437	743	13.85	1133.525513	1386	28.98	1562.283569	509	7.97	1550.079346	743	23.85	1564.086792	663	27.41	1556.420654	275	6.56	1557.906006	121	4.13	1554.671509	179	12.17	1552.979614	1047	12.96	1554.044678	449	4.87	1558.410522	419	3.01	1539.658813	1557	38.86	1545.960571	345	7.90	1545.343506	195	3.43	1561.996094	803
1560.130249	1750	5.83	1551.913574	772	11.79	1549.065918	893	16.69	1134.509521	1535	32.51	1563.218750	1149	39.74	1551.107300	735	22.83	1565.162964	893	41.72	1557.402710	251	3.30	1558.527588	108	3.74	1555.700317	120	3.80	1553.902100	944	11.52	1554.682495	461	8.10	1558.712036	456	4.68	1540.662354	1224	22.52	1546.983398	321	5.20	1545.715820	192	3.93	1563.024414	826
1560.432251	1636	4.31	1552.817993	743	11.90	1549.466797	675	3.30	1135.000000	703	4.56	1564.217896	1008	33.41	1552.124634	582	15.12	1566.201660	772	30.83	1557.765991	244	4.56	1559.566528	126	5.48	1556.655884	113	3.96	1554.947632	879	10.23	1555.616089	446	5.75	1559.488525	466	5.53	1541.730591	972	13.19	1547.840942	417	9.40	1547.681274	296	9.50	1564.027832	1566
1561.262207	1867	14.60	1553.832886	629	6.84	1550.031982	770	8.51	1135.514648	1476	30.58	1565.224854	1304	47.28	1553.189575	460	9.95	1567.220825	520	15.23	1558.389526	228	4.81	1560.057495	109	3.17	1557.111084	111	4.11	1555.967041	815	7.48	1556.700562	501	8.93	1560.395264	468	4.42	1542.388550	790	5.33	1548.898071	455	13.34	1548.679077	275	6.72	1565.019287	1293
1562.181396	1844	13.23	1554.822144	687	8.06	1550.411499	727	7.89	1136.537476	1396	27.43	1566.263184	933	26.00	1554.218750	452	9.91	1568.130981	458	15.49	1559.324097	254	6.16	1560.528320	103	3.10	1558.027588	118	3.69	1556.866577	805	6.80	1557.675781	414	5.60	1560.894165	453	3.11	1542.836426	795	5.68	1549.947266	405	10.08	1549.716797	263	6.82	1566.035889	1452
1563.213867	2362	28.39	1555.353760	554	3.10	1551.119995	795	14.80	1137.537842	1428	27.01	1567.238403	810	21.47	1555.331665	423	8.35	1569.248779	319	7.30	1560.458740	264	6.01	1561.503418	132	5.55	1558.867065	128	6.61	1558.014893	774	5.08	1558.631226	441	7.12	1561.548340	578	10.66	1543.583862	747	3.89	1550.886963	357	3.33	1550.020020	286	9.29	1567.078003	1163
1564.265747	2294	21.81	1555.803345	659	9.60	1552.140015	749	15.03	1138.509277	1538	31.50	1568.306885	649	15.31	1556.244141	430	7.55	1570.186646	299	5.41	1561.403320	264	5.68	1562.556763	132	4.45	1559.547485	119	4.60	1558.874146	797	5.86	1559.712280	527	9.27	1562.502930	543	9.24	1543.960815	758	3.55	1551.243652	416	8.08	1550.630859	272	7.45	1568.071411	903
1565.290039	2537	24.67	1556.962280	687	9.13	1553.100586	660	10.37	1139.061768	653	3.48	1569.291992	562	12.40	1557.129883	411	3.38	1571.067139	275	5.22	1562.675659	269	6.75	1562.863037	128	3.25	1560.033325	103	3.42	1559.951538	724	3.01	1560.558228	475	5.81	1563.474121	779	21.55	1544.946899	832	7.90	1551.913330	463	9.59	1551.043701	281	7.55	1569.099487	838
1566.309448	2401	18.01	1557.929199	657	7.40	1554.090820	585	5.41	1139.510742	1562	33.10	1570.310547	480	7.98	1557.372437	428	4.43	1572.171631	256	5.19	1563.431030	364	12.09	1563.514038	177	9.05	1560.564941	108	4.29	1560.333862	776	3.31	1561.121216	454	4.32	1564.479126	899	28.03	1545.632935	777	6.13	1552.196655	410	6.23	1551.657227	263	6.46	1570.042480	779
1567.282471	2393	16.79	1558.917969	691	8.85	1554.480713	616	7.33	1140.525024	1364	25.84	1571.523560	495	6.46	1558.318848	441	7.75	1573.198608	298	7.23	1564.468506	331	7.58	1564.545532	148	5.72	1561.018799	116	5.20	1561.029419	745	3.94	1561.633545	562	9.37	1565.474365	1463	53.37	1546.070190	730	4.06	1553.022461	421	12.52	1552.832153	274	7.07	1570.453369	691
1568.280640	2159	12.50	1559.853516	740	9.39	1555.117432	586	7.33	1141.481445	2031	47.44	1572.375488	458	5.19	1559.075562	452	5.05	1574.084229	273	4.88	1565.442993	426	15.28	1564.965942	135	4.31	1561.708618	122	4.97	1561.959229	863	8.48	1562.624512	508	6.37	1566.492798	1241	41.18	1546.768188	772	6.76	1553.960693	409	12.23	1553.659424	239	3.59	1571.287720	711
1569.283569	2083	13.91	1560.866455	829	12.06	1556.145142	619	9.91	1142.495972	1929	44.12	1573.332886	453	5.40	1559.439941	419	3.63	1574.494263	259	4.02	1566.450073	384	11.20	1565.534180	237	15.58	1562.883789	111	3.21	1562.864136	994	10.66	1563.591064	873	24.93	1567.476685	818	20.99	1547.676514	1062	18.78	1554.997070	335	8.37	1554.055054	220	3.16	1572.207642	755
1569.996338	1745	4.17	1561.838501	727	7.84	1557.118530	631	9.03	1143.505859	1653	34.86	1574.252563	511	9.94	1560.246216	466	8.85	1575.123291	301	8.54	1567.427246	336	8.58	1566.589722	171	9.77	1563.715820	176	10.39	1563.375000	816	3.52	1564.606812	772	20.00	1568.482178	694	15.91	1548.709717	985	13.45	1555.948730	377	9.53	1554.763062	264	8.90	1573.309692	797
1570.404907	1902	8.86	1562.844604	1100	25.46	1558.210571	626	6.81	1144.512085	1521	30.90	1575.230347	484	8.03	1561.083496	610	16.59	1576.076172	448	19.76	1568.393066	343	10.67	1567.608643	148	9.38	1564.657104	166	7.88	1563.943237	1347	23.78	1565.590942	1390	50.76	1569.452271	617	12.54	1549.679199	1059	16.95	1556.528687	304	3.59	1555.908569	198	3.28	1574.183105	808
1571.434570	2128	15.99	1563.815674	1038	20.89	1559.067139	711	8.92	1145.525146	1542	33.21	1576.205200	711	18.37	1562.082886	609	15.20	1577.118774	503	22.06	1569.461060	243	3.12	1568.531006	142	6.16	1565.041992	143	4.46	1564.984619	1315	21.92	1566.644165	1162	36.51	1570.523682	465	4.35	1550.682495	885	8.34	1556.970581	307	6.31	1556.848633	215	3.59	1575.124756	789
1572.453247	1965	13.55	1564.824341	1425	34.52	1559.482788	605	3.44	1146.533325	1587	34.88	1577.232544	763	21.62	1563.101318	1051	35.95	1578.129395	362	11.96	1570.427979	265	3.66	1568.987915	121	3.20	1565.666626	254	15.98	1565.931641	1780	37.68	1567.618530	832	21.75	1570.915527	468	4.01	1551.646729	878	11.59	1557.864258	327	7.72	1557.653198	247	4.99	1576.057007	895
1573.306519	1726	8.96	1565.924561	1292	27.99	1560.129150	746	10.80	1147.525513	1499	31.06	1578.260864	647	15.86	1564.126099	965	30.46	1579.121338	1436	82.31	1571.473145	248	5.29	1569.501709	129	3.81	1566.118164	131	4.05	1566.954224	1541	27.47	1568.625977	688	17.20	1571.527466	474	4.88	1552.685181	829	12.33	1558.875122	329	6.41	1558.746704	255	6.97	1577.069092	870
1574.210938	1679	7.06	1566.903564	1026	18.04	1561.089844	766	10.11	1148.523071	1472	30.02	1579.227783	2592	110.74	1565.134033	1356	47.60	1580.131348	1132	60.45	1572.416626	241	4.21	1570.079102	121	3.18	1566.659912	235	17.28	1567.897339	1248	9.51	1569.622314	579	12.92	1572.044312	398	3.14	1553.694336	844	11.23	1559.969238	319	5.76	1559.128418	262	7.27	1578.023682	1230
1575.231812	1762	9.08	1567.863403	841	11.80	1562.073242	721	8.68	1149.107666	640	3.36	1580.230225	2218	89.06	1566.140625	1207	39.54	1581.141479	721	32.21	1572.909302	221	3.17	1570.774902	128	4.57	1567.706177	172	9.19	1568.164795	1197	6.23	1570.652832	496	9.04	1572.543091	401	3.79	1554.725098	803	7.42	1560.968994	382	9.87	1559.742188	230	5.81	1579.082642	1022
1576.255127	1743	8.90	1568.837402	754	10.21	1563.112061	969	19.51	1149.521484	1493	30.10	1581.248779	1311	45.27	1567.192017	801	22.20	1582.153442	466	14.29	1573.521362	255	6.84	1571.311401	136	5.93	1568.747192	151	10.02	1568.956055	1333	17.84	1571.554688	432	4.34	1573.433350	440	5.75	1555.757324	781	4.39	1561.929932	352	8.84	1560.663818	226	4.20	1580.051758	3800
1577.186646	2126	21.88	1569.764038	653	5.31	1564.155273	916	16.20	1150.525146	1541	30.71	1582.247070	862	23.75	1568.155151	664	17.24	1583.086670	363	7.35	1574.549072	240	3.86	1572.114502	115	3.52	1569.647095	131	5.80	1569.992188	1091	12.19	1572.540771	440	7.47	1574.319336	442	4.13	1556.623657	746	4.75	1562.939209	349	6.01	1561.018677	230	4.75	1581.058838	3240
1578.186157	2039	19.06	1570.111694	611	3.96	1565.083130	1313	33.11	1151.128296	705	3.61	1583.324829	531	7.16	1569.145386	527	10.38	1583.596802	314	4.12	1575.400757	253	3.53	1573.056396	119	3.88	1570.014160	138	5.64	1571.038208	1035	11.79	1573.828125	418	5.88	1574.655029	462	4.78	1557.373413	705	3.20	1563.319458	336	5.26	1561.791748	265	7.71	1582.067383	1984
1579.173950	4246	82.87	1570.800659	599	3.60	1566.192383	1148	24.42	1151.510376	1473	28.17	1584.338745	502	5.44	1570.141479	504	9.27	1584.199951	311	4.89	1576.532227	241	3.04	1574.467529	128	4.40	1570.842285	138	7.17	1572.168579	1012	10.52	1574.504028	424	3.57	1575.334473	436	5.00	1557.945923	705	4.03	1563.863770	414	11.79	1562.210815	199	3.09	1583.058960	1196
1580.193970	3565	56.12	1571.892944	646	9.00	1567.166382	930	15.36	1152.525391	1347	26.56	1585.261841	528	5.55	1571.167236	406	4.21	1585.107666	336	5.45	1577.454468	341	10.27	1575.790771	137	4.35	1571.590942	141	6.42	1573.213257	932	7.80	1575.622803	454	5.00	1576.458130	602	12.45	1558.628174	732	4.89	1564.935059	376	8.30	1562.765869	236	5.79	1584.056152	859
1581.198242	2879	35.54	1572.856567	589	5.14	1568.161499	774	7.81	1153.491577	1577	35.54	1586.211792	505	4.17	1571.622070	399	4.64	1586.043457	399	6.25	1578.486206	316	8.96	1576.835693	133	4.35	1571.941162	137	6.79	1573.945557	858	3.88	1576.682861	547	11.54	1577.469727	692	15.53	1558.971313	764	5.26	1565.872070	451	12.28	1563.166260	227	4.24	1585.086914	746
1582.218140	2253	18.85	1573.775513	706	9.07	1569.139038	729	8.64	1154.509521	1272	23.23	1586.668945	495	3.31	1573.088623	409	5.42	1586.539551	378	4.53	1579.429688	1229	70.13	1577.459961	142	5.16	1572.437500	113	4.27	1574.504150	827	3.31	1577.585449	596	14.17	1578.479614	596	10.96	1559.697510	777	7.65	1567.013794	480	13.12	1563.778320	256	5.67	1585.569824	670
1583.284424	2057	11.92	1574.334595	540	4.22	1570.095459	625	7.55	1155.511597	1389	27.02	1587.568970	593	7.54	1573.545288	364	3.07	1587.185181	417	7.77	1580.451782	952	49.60	1578.474243	161	5.27	1572.851196	125	4.03	1574.839478	880	3.30	1578.565796	558	9.31	1579.465576	3216	137.72	1560.595215	749	7.89	1567.979736	431	8.49	1564.267578	225	3.44	1586.485107	674
1584.220337	1836	5.01	1574.831909	666	8.80	1571.193726	654	10.43	1156.508179	1397	26.04	1588.291626	650	10.98	1574.125977	436	7.90	1588.131470	374	5.72	1581.447754	651	30.90	1579.550049	605	54.81	1573.558228	116	3.26	1575.165527	865	3.85	1579.590820	3231	144.59	1580.475220	2561	102.62	1561.678467	799	8.99	1568.834717	492	13.59	1564.814575	257	6.17	1587.276978	715
1585.234863	2064	11.64	1575.844238	821	14.12	1572.220459	648	8.45	1157.512695	1370	25.91	1589.326538	565	8.03	1575.142578	454	7.10	1589.211548	357	8.49	1582.484619	441	17.07	1580.566772	428	36.46	1573.986450	125	4.90	1575.897461	883	7.44	1580.598755	2263	92.95	1581.477051	1542	55.11	1562.739014	725	5.56	1569.929688	419	12.00	1565.737183	293	8.79	1587.975098	738
1586.256470	2126	11.12	1576.860596	813	15.32	1573.161743	614	6.27	1158.522949	1473	30.75	1590.249634	972	29.47	1576.075317	623	15.18	1590.137085	568	23.29	1583.443237	283	7.00	1581.538086	294	20.61	1574.834106	136	7.05	1577.008911	1001	11.52	1581.593018	1594	60.40	1582.493286	820	19.43	1563.695435	925	16.47	1571.002930	407	11.38	1566.790283	310	12.20	1588.407227	692
1587.084473	2232	9.03	1577.855957	746	11.99	1574.140381	636	6.42	1159.530640	1517	30.67	1591.247925	932	27.54	1577.089966	704	20.55	1591.120850	516	18.93	1584.454712	290	7.53	1582.550903	188	7.78	1575.722778	108	3.97	1577.958252	1144	17.52	1582.590576	868	23.64	1583.481812	631	10.58	1564.689209	943	14.77	1572.100586	505	17.01	1567.838989	313	11.21	1589.160645	808
1588.190674	2151	4.20	1578.832764	2337	79.02	1574.991821	675	7.44	1160.067871	667	3.60	1592.235352	707	16.81	1578.099243	599	15.69	1592.111450	384	12.11	1585.485840	254	4.39	1583.490234	161	5.55	1576.619141	132	5.82	1579.038940	1107	13.06	1583.680664	562	8.03	1584.419434	548	7.88	1565.687134	1166	25.37	1573.010864	394	9.44	1568.874634	278	6.87	1590.121582	827
1588.531250	2134	5.66	1579.852295	1930	58.12	1575.486694	623	5.00	1160.540405	1531	31.49	1593.193848	804	23.48	1579.112427	2490	114.01	1593.113892	523	21.83	1586.115723	271	4.95	1585.375122	119	3.85	1577.722168	126	5.26	1579.937744	5290	161.87	1584.529175	561	8.61	1585.421997	550	5.93	1566.714478	957	16.39	1574.057495	380	7.53	1569.747803	268	7.89	1591.092285	1281
1589.229370	2155	9.11	1580.843262	1286	31.28	1576.055176	715	9.05	1161.530762	1508	31.95	1594.196533	667	16.35	1580.115356	1907	78.65	1594.100464	357	10.51	1586.435425	274	4.15	1586.651489	117	4.75	1578.670044	180	9.12	1580.942383	4354	120.09	1585.222534	461	3.50	1586.732544	547	4.13	1567.678833	834	9.71	1574.841431	355	4.43	1570.899658	284	10.06	1592.093506	1193
1589.733398	1983	4.54	1581.855103	904	15.46	1577.090698	732	10.02	1161.984619	678	5.15	1595.223511	570	10.72	1581.133057	1077	36.21	1595.066895	361	11.31	1588.361938	279	5.60	1587.507202	109	4.70	1579.675293	633	55.61	1581.943970	2648	59.26	1585.646362	545	6.81	1587.423218	567	6.79	1568.754395	919	14.58	1575.893799	404	6.67	1571.930054	356	13.18	1593.084473	1153
1590.157471	2448	23.02	1582.820801	844	13.44	1578.129761	743	11.59	1162.531982	1510	29.64	1596.230957	554	11.72	1582.121460	735	20.83	1596.089355	318	9.12	1589.522949	275	5.99	1587.868774	120	3.99	1580.677368	546	45.48	1582.952637	1651	27.77	1586.635132	556	3.89	1588.463745	539	6.70	1569.727417	826	11.65	1576.967041	387	5.52	1572.966553	306	8.27	1594.054443	1143
1591.156738	2399	24.53	1583.920288	765	10.57	1579.067139	1977	68.46	1163.534058	1501	29.53	1597.248169	474	7.44	1583.232910	519	9.07	1597.155273	274	4.67	1590.466797	378	11.45	1588.494873	133	5.03	1581.697998	358	25.89	1583.964355	1195	13.87	1586.963745	550	3.73	1589.479980	496	5.45	1570.735107	734	4.84	1577.862793	415	8.45	1573.896362	290	7.98	1595.096680	978
1592.172607	1971	11.27	1584.753296	819	11.33	1580.104736	1704	52.92	1163.984741	704	4.49	1598.310425	451	6.64	1584.152344	490	6.52	1598.174438	247	4.60	1591.474976	379	11.99	1589.033813	111	3.85	1582.744751	212	12.31	1584.905151	984	6.36	1587.387329	573	5.08	1590.489014	870	26.13	1571.817993	746	6.34	1578.924072	436	9.10	1574.846436	251	4.91	1596.070679	983
1593.154053	2086	17.47	1585.845337	847	11.54	1581.074707	1267	31.15	1164.538452	1385	26.80	1599.188110	447	7.29	1585.163452	511	5.63	1599.204468	249	4.34	1592.450317	328	9.13	1589.714722	159	8.17	1583.818115	167	8.24	1585.970703	972	6.57	1587.671875	556	5.05	1591.466553	797	24.73	1572.542847	689	3.70	1579.853394	1251	55.63	1575.725708	272	6.39	1597.137695	832
1594.169434	1847	12.92	1586.816162	805	11.59	1582.102783	862	12.04	1165.517578	1300	24.18	1601.222656	452	4.21	1586.114990	610	8.51	1599.932007	257	3.89	1593.463501	334	8.97	1590.557373	236	15.74	1584.783325	165	8.07	1587.088623	1020	8.25	1588.688599	575	9.71	1592.489380	620	14.74	1573.161987	659	3.62	1580.884033	1155	49.39	1576.752441	257	4.11	1598.120605	790
1595.260376	1851	12.36	1587.824707	786	11.09	1583.099609	834	13.62	1166.505737	1374	26.76	1602.138306	522	6.33	1586.651001	538	4.92	1601.223145	285	5.84	1594.503540	307	7.11	1591.534546	202	10.74	1585.364014	151	5.87	1588.184082	1004	6.68	1589.570068	599	10.75	1593.471191	764	20.70	1573.586548	697	4.54	1581.841675	791	27.61	1578.746094	311	8.53	1599.105103	750
1596.215210	1898	12.81	1588.787720	733	6.26	1583.958740	736	7.30	1167.518555	1289	24.76	1602.622437	476	7.23	1587.223022	602	9.90	1602.106567	280	3.30	1595.419922	534	22.63	1592.559692	141	6.81	1585.782715	142	4.77	1589.123535	1058	8.67	1590.617554	834	21.24	1594.434570	569	13.05	1573.946533	723	6.13	1582.868164	598	16.72	1579.678467	803	43.24	1599.960571	732
1597.186401	1822	11.92	1589.345215	682	4.09	1584.419312	677	3.82	1168.550415	1262	24.37	1603.291382	476	5.78	1587.711792	446	3.34	1603.315308	315	7.18	1596.426147	451	15.68	1592.972168	139	5.88	1588.032227	133	3.64	1590.048462	1010	6.10	1591.607910	733	18.11	1595.499268	548	11.70	1574.953613	747	7.54	1583.865479	490	11.29	1580.674438	763	40.25	1600.281738	740
1598.219482	1639	7.08	1589.877197	919	17.05	1585.061768	673	4.74	1169.519409	1369	27.83	1604.220581	603	11.08	1588.116821	518	5.93	1604.103882	389	11.82	1597.436157	304	5.66	1593.593018	184	11.60	1589.550415	132	3.35	1590.997681	1591	27.10	1592.596680	586	12.36	1596.459717	551	10.49	1575.776123	787	4.04	1584.973999	421	9.48	1581.686279	558	24.98	1601.174194	851
1599.232788	1724	9.94	1590.841431	1002	22.77	1585.416626	657	3.93	1170.543457	1290	24.07	1605.212524	603	12.05	1589.082397	537	7.70	1605.073364	369	9.58	1598.338379	296	4.48	1594.550171	166	8.41	1590.289917	122	3.07	1591.922485	1645	30.16	1593.581421	741	19.20	1597.438477	468	6.07	1576.155273	801	5.35	1586.025391	372	7.55	1582.684448	422	15.73	1602.263794	956
1600.330811	1672	8.10	1591.816895	846	15.87	1586.248169	780	9.19	1171.494629	1684	34.79	1606.193237	641	14.37	1590.125610	901	29.25	1606.101318	409	12.95	1600.254272	254	3.66	1595.552002	216	11.74	1590.723389	229	15.59	1592.959473	1243	16.91	1594.579224	631	14.08	1598.455078	479	9.10	1576.755493	811	7.39	1587.012695	410	8.58	1583.566772	270	4.80	1603.261719	1067
1601.330444	1782	10.07	1592.816650	952	19.57	1587.035889	807	9.57	1172.510010	1458	29.62	1607.238770	689	17.95	1591.099976	859	28.70	1607.132080	363	10.26	1604.344482	259	3.68	1596.507690	231	14.34	1591.756714	182	11.96	1593.957275	1283	19.10	1595.607422	611	14.24	1599.588257	413	4.25	1577.779663	841	10.22	1587.896484	441	10.77	1583.998047	251	3.21	1604.167725	994
1602.288574	1730	6.02	1593.788452	717	9.97	1587.652588	731	4.51	1173.540039	1594	34.25	1608.283813	557	12.90	1592.110474	654	18.98	1608.124634	361	12.21	1604.636597	273	4.08	1597.521851	169	8.42	1592.739990	168	11.09	1594.912598	1269	18.69	1596.574829	565	11.85	1600.490112	428	5.58	1578.839233	911	10.45	1589.057739	410	8.75	1584.786621	253	5.97	1605.071777	1026
1603.122314	1783	3.98	1594.848267	771	13.67	1588.093994	809	9.67	1174.535156	1412	28.33	1609.255371	713	21.44	1593.097290	719	21.43	1609.094360	424	18.10	1605.449341	249	4.76	1598.052612	173	7.75	1593.660278	189	12.09	1595.977417	1175	14.49	1597.589355	465	6.18	1601.460083	459	5.99	1579.699463	2773	95.24	1589.894531	418	8.45	1585.704102	278	8.32	1606.095703	969
1603.417847	1807	6.24	1595.825562	633	7.81	1589.140137	691	5.78	1175.505005	1443	29.33	1610.242920	610	15.58	1594.099731	628	17.32	1610.153442	328	10.89	1606.409424	317	11.54	1598.489258	147	6.14	1594.703613	150	6.46	1596.907715	1032	8.69	1597.968628	421	3.34	1602.445801	417	3.72	1580.699219	2461	76.04	1590.895752	500	13.10	1586.565308	248	4.83	1607.083008	998
1604.226074	1977	14.90	1596.781616	650	7.69	1590.084351	1046	25.24	1176.029053	682	4.65	1611.272095	493	9.75	1595.107788	611	17.96	1611.102173	327	10.40	1607.352295	369	11.81	1599.378296	140	4.52	1595.727173	219	13.79	1597.418213	898	3.66	1598.687012	486	5.75	1602.763550	419	4.72	1581.691162	1480	33.71	1591.940674	444	9.79	1586.973877	256	5.47	1608.042847	981
1605.180054	1995	14.12	1597.901489	634	9.02	1591.096558	856	17.11	1176.522705	1529	32.61	1612.400024	403	7.05	1596.128418	473	7.81	1612.075317	256	6.79	1607.798950	267	3.69	1599.692993	134	4.24	1596.746582	204	11.94	1597.911743	968	5.26	1599.640991	443	7.24	1603.678955	410	3.91	1582.729736	1023	16.12	1592.786133	399	8.13	1587.768311	282	7.83	1609.060303	890
1606.163208	1827	9.71	1598.929321	655	9.03	1592.081665	744	12.54	1177.533813	1576	34.29	1613.270142	402	7.31	1596.530884	380	3.08	1612.990356	206	3.21	1608.456055	303	9.61	1600.617920	142	7.55	1597.759644	193	10.66	1598.397461	914	4.27	1600.793091	462	8.23	1604.683594	441	3.13	1583.704834	811	6.72	1593.380249	337	3.81	1588.801025	341	11.44	1610.061523	936
1607.184326	1837	13.41	1599.408813	594	3.47	1593.098267	795	16.57	1178.535034	1440	30.64	1614.109863	365	3.42	1597.148560	441	9.48	1614.234741	214	3.96	1609.450928	439	18.16	1601.439941	125	3.71	1598.738159	151	5.78	1598.925171	927	6.62	1601.651367	460	6.93	1605.428101	586	13.54	1584.689453	787	6.93	1593.900635	428	8.16	1589.728882	269	3.12	1610.614136	711
1608.216675	1716	10.33	1599.875000	605	6.07	1594.052002	645	9.53	1179.530518	1342	26.47	1614.447632	379	5.46	1598.102783	353	5.08	1614.886108	213	3.65	1610.508179	347	9.98	1602.386841	127	4.67	1599.440674	152	4.21	1599.833984	949	7.23	1602.357422	453	3.79	1606.474976	612	13.73	1585.694458	773	6.80	1594.933350	431	7.96	1590.037964	266	3.05	1611.078857	899
1609.150513	1876	16.44	1600.849609	660	8.51	1595.139648	692	10.19	1180.528564	1313	25.27	1615.247070	379	4.93	1599.119019	382	6.23	1615.428589	208	4.64	1611.473145	281	6.83	1602.871826	124	3.29	1599.734009	162	6.35	1602.175659	1020	7.87	1602.687744	469	6.23	1607.482422	631	14.45	1586.255493	703	4.44	1595.877930	465	10.02	1590.271240	255	4.22	1612.101196	760
1610.183594	1749	12.87	1601.898071	658	5.49	1596.098145	642	8.56	1181.541138	1361	26.63	1616.473145	374	3.57	1600.140137	388	5.66	1616.293335	225	6.41	1612.459839	264	4.77	1604.548096	137	3.66	1600.401001	136	5.63	1603.079224	1077	9.88	1603.685547	444	5.94	1608.532593	494	8.84	1586.952148	736	7.72	1596.891113	463	9.24	1590.745239	320	9.78	1613.066040	744
1611.182373	1712	14.44	1602.828247	715	11.33	1597.093872	611	8.39	1182.528076	1288	24.60	1617.259033	398	6.19	1601.189819	404	4.89	1617.132446	221	5.28	1613.404541	249	4.01	1604.889771	140	4.41	1600.765869	150	6.96	1604.075073	1005	6.27	1604.640137	460	5.68	1609.502197	682	18.36	1587.859375	759	6.99	1597.979980	484	10.34	1591.797119	290	8.01	1613.487183	699
1612.149780	1512	7.60	1603.850830	760	12.23	1598.272461	597	8.43	1183.541138	1272	21.73	1618.250977	423	7.10	1602.209106	415	5.02	1618.008423	252	6.95	1614.365967	255	3.17	1605.624634	152	5.24	1601.895874	139	5.87	1604.871582	1084	4.90	1605.678711	540	10.65	1610.471924	533	11.07	1588.873535	778	4.06	1598.801758	415	5.86	1592.681274	270	7.22	1614.282837	709
1612.634521	1368	3.16	1604.819946	786	12.16	1599.062988	621	7.87	1184.541504	1300	22.55	1619.251099	430	7.24	1603.175171	435	5.56	1619.125732	260	8.40	1615.343994	253	4.38	1606.054688	127	3.22	1602.637085	142	5.40	1605.153320	1054	4.97	1606.589844	619	14.29	1611.456909	499	10.20	1589.857666	812	7.24	1599.949341	406	6.32	1593.718628	260	7.02	1615.226563	710
1613.226074	1636	12.12	1605.781006	837	14.60	1599.950562	557	3.14	1185.542969	1448	28.89	1620.241455	711	21.97	1604.177002	557	10.61	1620.109619	467	20.87	1615.955933	280	5.11	1606.629395	177	8.31	1603.241333	145	3.14	1606.021240	1102	12.05	1607.614990	591	11.99	1612.567383	383	5.41	1590.735229	972	16.40	1601.034058	493	12.73	1594.806396	323	10.67	1616.198730	695
1614.153809	1455	6.99	1606.802002	858	16.39	1600.341309	528	3.49	1186.538086	1261	22.18	1621.236084	789	25.24	1605.151855	553	11.32	1621.091064	377	14.65	1616.515503	235	3.93	1607.190308	127	4.16	1604.805420	195	10.13	1606.904297	1099	11.77	1608.704224	473	6.60	1613.014526	364	3.78	1591.824951	937	13.68	1601.967651	559	13.57	1595.704956	308	8.80	1617.093140	765
1615.084961	1482	6.45	1607.877197	665	9.89	1600.987671	541	4.32	1187.531006	1406	25.45	1622.237427	550	13.03	1606.093628	607	12.92	1622.103027	280	8.49	1617.277466	267	7.56	1607.546509	217	14.40	1605.781128	146	6.25	1607.997437	1026	8.99	1609.609009	652	16.03	1613.467773	412	5.97	1592.761963	841	7.55	1602.956299	578	12.99	1596.208130	290	5.74	1618.162964	824
1615.370972	1461	4.77	1608.847046	789	15.87	1601.520630	569	3.55	1188.532593	1480	30.04	1623.261719	546	13.41	1607.113403	681	20.46	1623.113647	302	11.03	1618.776978	277	4.28	1608.644775	147	6.17	1606.615601	166	8.39	1608.937622	977	8.92	1610.587036	602	13.69	1614.595947	403	6.08	1593.761353	1051	19.34	1603.921387	561	11.84	1596.688110	279	4.52	1619.173828	832
1616.182373	1399	5.97	1609.795898	653	8.70	1602.125366	666	6.74	1189.534668	1431	28.29	1624.263428	489	10.47	1608.125610	516	12.26	1624.112549	270	8.69	1619.347046	241	4.21	1609.529297	186	10.29	1607.659180	184	11.24	1609.945313	1284	21.85	1611.627686	447	8.63	1615.587646	399	5.35	1594.636841	948	15.62	1604.940796	508	9.85	1597.756836	291	6.28	1620.058594	788
1617.247314	1511	11.32	1610.241821	514	4.73	1603.228882	703	7.84	1190.546753	1415	28.75	1625.238037	472	9.51	1609.093994	622	18.11	1625.159058	286	8.07	1620.467041	401	14.29	1610.530029	151	7.32	1608.405640	127	5.27	1610.957397	1077	13.88	1612.572754	382	4.51	1617.403442	380	6.61	1595.676758	900	12.29	1605.846802	441	6.18	1598.790527	288	7.15	1621.049927	1092
1618.222290	1484	9.39	1610.807617	734	15.74	1604.079468	760	10.36	1191.538818	1325	25.81	1626.273438	428	7.78	1610.105469	606	18.80	1626.053711	269	6.61	1621.456299	365	11.95	1611.543823	156	8.79	1608.759766	150	8.21	1611.948486	992	11.51	1612.884766	377	4.10	1618.104980	302	3.66	1596.805664	742	6.17	1606.892212	446	7.55	1600.046631	280	4.70	1622.148682	1048
1619.173950	1517	8.09	1611.770630	526	5.90	1605.106689	715	9.66	1192.542847	1375	28.49	1627.292725	439	9.32	1611.122803	489	13.14	1627.179688	302	10.27	1622.414673	318	6.70	1612.622437	139	6.10	1609.776245	184	10.97	1612.968628	853	7.03	1613.559204	411	7.58	1618.544800	368	6.08	1597.871460	751	8.48	1607.481934	365	5.93	1600.781860	350	9.01	1623.165894	934
1619.623657	1402	5.45	1612.318604	514	4.09	1606.029175	675	8.42	1193.547119	1535	33.32	1628.324951	384	6.41	1612.189453	398	7.84	1629.593628	226	3.82	1623.459473	308	6.60	1614.509766	136	4.87	1610.713257	182	9.55	1613.490845	779	3.62	1614.624878	405	6.40	1619.372314	412	5.47	1598.690552	724	6.70	1608.004395	409	8.36	1601.779419	409	13.67	1624.158081	941
1620.193237	1859	18.20	1612.825439	618	7.83	1607.076782	715	12.66	1194.523193	1405	28.90	1629.240601	386	5.55	1613.093262	402	7.90	1630.986450	220	5.81	1624.497070	266	6.24	1615.641357	153	7.04	1611.634033	171	5.00	1614.314575	796	3.43	1615.508057	378	4.34	1620.510986	650	20.35	1599.584839	732	5.03	1608.980591	409	10.06	1602.773315	433	14.43	1625.178101	849
1621.160522	1886	19.88	1613.391479	492	3.02	1608.086548	666	10.62	1195.531250	1301	24.68	1630.399780	365	5.90	1614.099976	339	5.51	1631.964844	196	4.06	1625.502197	307	9.04	1617.567871	148	4.69	1611.901733	164	5.35	1615.027100	819	6.54	1616.580322	398	6.15	1621.493286	692	21.67	1600.146973	720	4.25	1609.986328	417	10.94	1603.792603	380	9.27	1626.115479	932
1622.142944	1656	14.18	1613.821533	539	5.40	1609.060913	725	12.90	1196.527466	1309	23.70	1631.188110	346	5.28	1616.071411	346	5.26	1632.913330	233	3.54	1626.456665	326	10.60	1618.604980	130	3.50	1612.804688	182	10.29	1616.063843	789	6.47	1617.532593	382	5.09	1622.497437	523	12.11	1600.421265	704	3.19	1610.946777	396	7.24	1604.692505	379	11.12	1627.104248	821
1623.181274	1674	13.30	1614.191895	548	4.32	1610.034668	634	9.62	1197.532715	1285	24.07	1632.285522	378	6.70	1616.576538	286	3.16	1634.082520	243	6.41	1627.361450	312	9.13	1619.833740	126	3.92	1613.790405	128	4.20	1616.919312	820	7.07	1618.540771	383	6.54	1623.525391	458	9.54	1600.897949	758	6.08	1611.882202	392	7.52	1605.389526	264	3.32	1628.143921	823
1624.156494	1541	10.66	1616.034180	538	6.00	1611.123535	620	10.36	1198.538086	1354	26.95	1633.222778	437	10.18	1617.083130	338	6.02	1634.425659	215	6.14	1627.739014	233	3.54	1620.647461	194	14.01	1614.726929	154	7.90	1618.063965	776	5.26	1619.625488	429	7.06	1624.507935	468	9.91	1601.601929	741	5.06	1612.809204	371	6.75	1605.912109	285	5.62	1629.082764	759
1625.185181	1608	12.07	1617.858276	541	5.58	1612.088989	578	6.26	1199.529419	1197	20.22	1633.781006	276	3.32	1618.162231	415	9.10	1635.179077	241	8.98	1628.561035	286	8.35	1621.592285	178	10.69	1615.825684	120	4.89	1618.975952	815	6.56	1620.620972	659	19.14	1625.454468	429	7.74	1602.008667	779	7.25	1613.315552	340	3.08	1606.686523	266	4.25	1630.124878	711
1626.182251	1507	8.32	1618.816650	565	7.63	1612.976807	553	4.44	1200.543701	1383	25.09	1634.299805	424	9.69	1619.061768	371	7.60	1636.103882	209	5.02	1628.997437	247	3.78	1622.543823	185	8.22	1616.469971	134	3.25	1620.004639	835	7.17	1621.616333	664	19.90	1626.480957	430	7.41	1602.413086	781	5.96	1613.943359	388	5.50	1607.701294	272	6.79	1631.033325	752
1627.153687	1648	14.83	1619.811157	889	20.50	1613.373291	518	3.36	1201.535400	1431	28.15	1635.218384	423	7.83	1620.118652	739	25.93	1637.109131	221	3.88	1630.380737	243	4.70	1623.635620	160	7.26	1617.566406	146	6.35	1620.967896	1321	25.06	1622.649780	500	12.37	1627.256714	406	4.05	1602.880249	840	7.46	1614.909180	365	4.19	1608.874023	275	7.28	1632.068848	755
1628.178101	1466	8.25	1620.816650	807	16.30	1614.032593	555	6.78	1202.537598	1341	24.58	1636.220581	377	5.59	1621.090088	691	22.30	1638.039307	216	4.45	1630.952393	242	3.87	1624.845581	132	4.08	1618.920410	193	9.15	1621.983032	1232	20.87	1623.665527	552	15.52	1628.421021	410	3.09	1603.943237	729	3.73	1615.938843	435	7.93	1609.622437	262	5.00	1633.050049	690
1629.213013	1544	10.17	1621.848999	614	6.02	1614.534424	532	4.92	1203.522095	1411	27.25	1637.193115	397	6.57	1622.100708	497	12.61	1639.224731	214	6.67	1631.361084	258	4.10	1625.595215	134	3.84	1619.679932	140	3.86	1622.947021	1126	16.81	1624.654541	504	11.99	1630.530396	392	6.37	1604.788574	819	8.56	1616.979858	425	7.11	1610.677734	290	9.31	1633.986694	759
1630.151489	1505	9.75	1622.807739	706	14.20	1615.008179	569	8.38	1204.538940	1466	28.38	1638.209961	437	9.18	1623.106934	453	11.52	1640.076538	319	13.83	1632.440674	306	8.51	1626.503784	133	3.40	1620.739258	255	17.14	1623.947754	1079	15.53	1625.679077	471	10.27	1631.832520	344	3.07	1605.737305	774	7.99	1617.903076	484	12.11	1611.705444	224	4.62	1634.406006	664
1631.135620	1379	6.91	1623.843506	621	10.56	1616.076172	475	4.30	1205.568604	1524	32.06	1639.236450	412	7.69	1624.090088	493	13.64	1640.630493	174	3.34	1633.463257	277	7.21	1626.824585	143	3.52	1621.738037	202	12.24	1624.957886	932	10.13	1626.611694	444	8.81	1632.711060	377	4.36	1606.673706	792	9.29	1618.876709	437	8.88	1612.039185	263	5.86	1635.159302	737
1632.229126	1360	7.95	1624.784058	610	8.88	1617.087280	531	6.45	1206.546753	1599	33.07	1640.209229	403	6.55	1625.135132	391	7.72	1641.119019	239	7.49	1633.915649	213	3.02	1627.455200	132	3.75	1622.614258	156	6.10	1625.990601	981	11.84	1627.630981	468	9.30	1633.487061	401	8.82	1607.635620	774	6.92	1619.788818	395	4.77	1612.785767	258	5.66	1636.077515	729
1633.239868	1345	7.87	1625.890381	522	6.42	1618.030151	579	10.61	1207.056152	725	4.76	1641.173096	383	5.86	1626.155518	404	9.04	1642.084717	276	9.38	1634.531738	281	6.76	1627.953857	125	4.37	1623.270752	128	3.08	1627.034302	913	9.90	1628.743042	430	4.37	1634.551025	394	8.80	1607.891113	781	7.65	1620.907227	483	10.56	1614.571655	270	7.28	1637.062622	807
1634.234863	1412	10.43	1626.743652	630	9.28	1619.123047	572	9.30	1207.544067	1402	26.41	1642.110596	396	6.84	1626.785522	330	3.29	1642.969849	235	5.42	1634.938477	229	3.06	1628.610107	138	6.82	1623.687744	145	4.17	1628.005127	903	9.73	1629.711182	384	3.20	1635.534424	433	9.09	1608.904053	735	5.67	1621.935913	492	12.86	1615.723877	317	10.97	1638.117188	790
1635.176880	1429	11.37	1627.787354	664	6.99	1620.077148	738	16.32	1208.055176	701	3.90	1642.611206	316	3.66	1627.203857	326	3.13	1644.095703	245	6.97	1635.469604	231	3.14	1629.364868	122	5.01	1625.679565	130	3.86	1629.003540	896	7.24	1630.575562	391	3.97	1636.499390	375	6.29	1609.708374	898	16.26	1622.950195	465	10.61	1616.645142	309	8.96	1639.134766	794
1636.274658	1410	11.23	1628.819092	613	7.40	1621.088379	702	17.00	1208.545776	1294	24.43	1643.222534	382	6.91	1628.034790	309	3.15	1645.069092	213	3.97	1636.403687	281	6.72	1629.884155	97	3.38	1625.953003	141	4.36	1630.211426	799	4.88	1632.292725	375	4.24	1637.395996	415	8.29	1610.771240	798	11.91	1623.438599	340	4.38	1617.760498	307	7.50	1640.123413	783
1637.223511	1354	9.74	1629.911377	591	6.95	1622.164185	568	9.38	1209.547852	1344	26.98	1644.707397	301	3.90	1628.329468	318	3.99	1646.142334	193	3.57	1637.372314	307	8.16	1630.442993	159	8.79	1626.768188	123	3.45	1631.862061	784	6.30	1632.628540	365	3.48	1639.478027	482	11.24	1611.700439	795	10.58	1623.969604	484	11.63	1618.668945	317	7.37	1641.112671	747
1638.187012	1399	10.47	1630.842407	548	6.16	1623.065674	673	12.34	1210.541016	1377	26.76	1645.302856	348	5.70	1629.117432	316	4.69	1646.548706	184	3.39	1638.385986	323	9.00	1631.591675	125	3.60	1627.066528	133	4.06	1632.870605	717	4.23	1633.556030	406	5.53	1640.435791	468	9.68	1612.476807	748	6.00	1624.460449	388	4.06	1619.764771	288	7.47	1642.014526	770
1639.121704	1641	16.90	1631.791748	546	7.03	1624.075928	632	10.60	1211.544067	1326	24.62	1646.225342	359	5.22	1630.255615	362	6.54	1647.209106	234	6.24	1639.452026	326	9.51	1632.660156	112	3.11	1627.724365	131	4.04	1633.970825	722	5.18	1634.208252	363	3.83	1641.432617	583	15.38	1612.904663	716	5.00	1624.984009	505	12.04	1620.697632	350	11.50	1643.092407	764
1640.146729	1557	12.63	1632.771240	575	8.22	1625.061523	601	9.43	1212.528809	1325	21.20	1647.324463	352	3.25	1631.189819	314	4.83	1648.190674	205	4.22	1640.410645	293	7.44	1633.059814	110	3.44	1628.437744	131	3.52	1635.026001	699	5.13	1634.684570	365	3.45	1642.474365	479	10.11	1613.774048	753	8.20	1625.941895	445	9.35	1621.698608	298	9.51	1644.103027	666
1641.159790	1748	18.18	1633.364624	463	3.13	1626.112183	561	7.07	1213.527710	1330	25.44	1648.238770	362	4.70	1632.101929	323	4.51	1649.085938	233	7.74	1641.389526	273	7.80	1633.548340	137	6.23	1628.723999	131	3.08	1635.551270	640	3.07	1635.598755	394	5.37	1643.325073	417	4.61	1614.816528	787	7.99	1626.882690	459	11.34	1622.741699	322	12.31	1645.125000	638
1642.130493	1534	11.71	1633.791504	552	6.94	1627.084473	675	12.81	1214.564819	1308	24.69	1649.284546	353	6.66	1633.050171	372	6.76	1650.151245	247	7.20	1642.453125	265	7.75	1634.147095	120	4.14	1629.964600	127	4.57	1635.985840	693	4.48	1636.448853	373	3.66	1643.602783	436	6.67	1615.591675	676	4.18	1627.962280	434	10.86	1623.795288	305	8.24	1646.050659	660
1643.158203	1468	8.95	1634.850342	578	9.24	1628.027588	543	4.69	1215.541382	1217	21.61	1650.207275	410	8.66	1634.110718	364	8.92	1651.136841	293	9.95	1643.538574	263	8.00	1634.658691	125	5.60	1630.535645	122	4.61	1636.988525	755	6.34	1637.676880	385	5.80	1644.516357	356	4.77	1616.127075	686	6.46	1628.954224	393	8.44	1624.772949	314	7.53	1647.568115	638
1644.260132	1372	7.69	1635.825073	554	7.69	1628.341431	530	3.32	1216.547119	1466	30.88	1651.280518	376	5.75	1635.129761	366	9.67	1652.148560	274	8.18	1644.533936	236	5.30	1635.571655	135	6.21	1630.872314	129	5.32	1637.940918	822	8.63	1638.572388	425	7.85	1645.569946	396	4.68	1616.970459	744	8.93	1629.965454	391	8.65	1625.756470	324	11.38	1648.030640	679
1645.128418	1371	7.65	1636.751709	565	9.33	1629.086548	579	7.29	1217.536255	1303	26.12	1652.222900	437	9.57	1636.089233	333	7.01	1653.157349	242	5.02	1645.130859	219	3.16	1636.394409	150	6.60	1632.557007	134	5.18	1639.091309	755	6.55	1639.662720	457	9.84	1647.440796	385	6.84	1617.810303	699	6.79	1630.764038	367	5.54	1626.460449	216	3.08	1649.034424	686
1646.121582	1346	4.38	1637.822754	583	11.08	1629.541382	453	3.24	1218.534302	1381	28.14	1653.228638	427	9.76	1637.101563	384	7.11	1654.093262	515	23.80	1645.481812	253	3.91	1637.136475	132	3.45	1633.334961	116	3.43	1639.979614	998	14.90	1640.551147	489	11.51	1648.399658	363	3.34	1618.697266	673	4.27	1631.074463	365	4.70	1626.910156	257	4.88	1649.451172	651
1646.614502	1296	3.55	1638.813477	724	16.80	1630.168579	507	7.60	1219.544189	1353	27.19	1654.225342	797	27.20	1638.082153	356	7.07	1655.083740	646	32.27	1646.384155	250	5.95	1637.596436	130	3.46	1633.667480	126	5.00	1640.964478	890	10.98	1641.587158	554	15.12	1648.662109	367	3.32	1619.563721	661	3.35	1631.752075	383	4.75	1627.395142	245	3.38	1650.132690	650
1647.256348	1366	8.49	1639.778809	611	9.34	1630.927612	539	7.54	1220.086914	664	3.69	1655.205444	1335	53.10	1639.064819	390	11.07	1656.093628	534	24.22	1646.969238	254	6.04	1638.556030	149	5.86	1634.032715	115	3.53	1641.919800	866	10.95	1642.571167	385	6.61	1649.536255	343	5.86	1620.003540	670	3.63	1632.097534	386	5.18	1628.218872	230	3.27	1651.040283	701
1648.198120	1324	4.94	1640.808472	809	17.52	1632.114502	505	7.42	1220.546509	1292	23.87	1656.226196	887	30.71	1640.090454	432	13.45	1657.111816	344	12.63	1647.380981	237	3.20	1639.495605	138	3.14	1634.692993	127	5.50	1643.118164	797	7.81	1643.526123	368	4.61	1650.608521	374	7.32	1620.722412	863	13.92	1632.873047	380	7.70	1628.759155	252	6.70	1651.507446	635
1649.219360	1357	7.10	1641.815186	626	9.37	1633.153809	489	6.58	1221.535278	1399	27.98	1657.218018	612	17.09	1641.231934	328	7.48	1658.127441	275	7.95	1649.363525	246	4.97	1640.029297	126	4.07	1635.417969	140	6.38	1643.945190	763	7.59	1644.594360	429	7.26	1651.632080	392	6.35	1621.697510	865	11.30	1633.829224	353	4.20	1629.372803	216	3.19	1652.105103	799
1650.190430	1364	7.50	1642.757568	599	7.86	1634.038086	557	9.01	1222.564453	1308	24.35	1658.328247	427	9.28	1642.147339	315	6.55	1659.112671	223	4.71	1650.427612	286	8.12	1640.442871	142	5.10	1636.687500	140	5.39	1644.924683	716	6.15	1645.752441	397	4.67	1652.496338	420	7.66	1622.750366	784	8.97	1634.123779	359	5.41	1629.885864	248	5.67	1652.982300	699
1651.230957	1475	12.39	1643.811401	530	6.63	1635.032104	543	8.38	1223.563721	1313	23.19	1659.279907	383	8.29	1643.115967	330	7.70	1660.131836	234	6.03	1651.502563	264	6.00	1641.474121	129	5.53	1637.732666	167	7.37	1645.832031	714	5.52	1647.996460	353	3.48	1653.531494	438	8.84	1623.722046	701	8.01	1634.780029	314	3.52	1630.481812	216	3.29	1654.158325	689
1652.250610	1467	12.96	1644.732910	507	5.04	1636.068970	489	7.08	1224.557251	1261	20.65	1661.260864	403	9.65	1644.095337	345	6.54	1661.112671	284	9.95	1652.490967	267	6.87	1641.918457	114	3.62	1638.149292	125	4.53	1646.147095	743	5.68	1648.582031	384	7.21	1654.465576	1068	38.91	1624.622559	700	3.31	1635.223877	308	3.03	1631.754517	267	5.95	1655.075562	974
1653.165161	1607	16.12	1645.714478	509	5.58	1637.019409	485	6.40	1225.550293	1309	24.58	1662.223999	389	8.33	1645.112915	326	3.94	1662.150146	270	9.15	1653.428345	266	7.41	1642.402954	145	7.46	1638.638550	114	3.91	1647.071899	702	4.08	1649.735229	375	5.93	1655.453125	2289	99.29	1624.944092	719	4.68	1635.876709	354	6.58	1632.774414	255	3.92	1656.057739	1070
1654.159302	1910	24.31	1646.894287	523	6.14	1638.134521	521	7.68	1226.537231	1380	26.52	1663.213257	395	8.70	1646.072144	297	3.19	1663.088501	224	4.27	1654.443115	570	27.27	1643.380615	124	5.21	1639.875488	168	6.91	1647.886475	739	5.79	1650.686157	364	5.18	1656.444702	1740	68.86	1625.818726	681	6.20	1636.907959	359	3.09	1633.747070	240	5.58	1657.087280	896
1655.135986	4163	88.91	1647.930054	515	6.47	1639.062012	634	12.69	1227.560791	1215	20.80	1664.246338	343	6.05	1647.181519	381	7.04	1665.014160	208	5.06	1655.426636	1050	59.10	1643.902832	123	5.15	1640.761597	126	4.69	1648.979614	726	7.71	1651.723389	419	9.10	1657.443970	1044	33.16	1626.493164	738	6.67	1637.901978	354	6.09	1634.160034	228	7.69	1657.982544	839
1656.140381	3574	67.60	1648.775391	503	5.14	1640.058838	624	11.11	1228.548096	1248	21.44	1665.296387	391	8.37	1648.210938	341	6.57	1667.088989	248	7.43	1656.429565	844	42.61	1644.452637	153	8.83	1641.674561	175	9.16	1649.752075	661	3.86	1652.757568	426	8.97	1658.456299	601	14.09	1626.861572	685	4.06	1638.870850	428	7.86	1634.916260	219	6.05	1659.102417	680
1657.169678	2499	36.61	1649.231689	459	3.64	1641.044556	744	18.44	1228.945190	805	6.44	1666.317383	342	5.96	1649.178345	307	4.69	1668.075073	218	5.16	1657.410156	502	19.21	1645.581299	117	3.86	1642.519409	119	3.14	1650.152954	669	3.45	1653.576294	424	8.21	1659.538818	441	7.56	1627.819946	845	12.30	1639.909668	434	9.99	1635.773682	219	3.74	1659.592285	607
1658.201172	1971	22.26	1649.786011	511	7.13	1642.125732	602	11.13	1229.535156	1309	24.27	1667.314209	422	9.05	1650.093018	402	8.10	1669.199829	238	7.14	1658.420044	330	8.13	1646.452148	118	4.20	1643.157104	128	4.09	1651.033813	653	5.79	1654.582886	1046	37.63	1660.423340	400	6.25	1628.569092	735	3.41	1640.838135	422	9.39	1636.725098	265	3.99	1660.136841	690
1659.206055	1649	13.00	1650.814575	573	8.64	1643.022827	521	5.24	1230.540039	1309	22.87	1668.285278	336	5.15	1651.140503	356	7.32	1670.113647	214	5.09	1659.444580	283	7.47	1647.451660	121	5.26	1643.579102	115	3.34	1652.048950	736	8.04	1655.584717	2067	89.84	1661.491455	466	7.87	1628.868530	750	4.50	1641.896362	364	7.08	1637.350464	238	3.30	1661.078491	691
1660.203125	1417	8.10	1651.803955	594	7.97	1643.983276	523	7.30	1231.531250	1409	27.07	1669.251709	403	8.24	1652.193848	340	6.39	1671.059082	218	5.47	1660.040161	240	3.68	1648.822998	127	3.55	1643.982422	115	5.35	1652.956787	816	10.30	1656.594360	1632	67.41	1661.969971	363	3.94	1629.905396	756	5.62	1642.918823	388	9.29	1637.711914	255	6.33	1662.172485	779
1661.114990	1442	8.29	1652.743286	614	7.35	1644.635864	463	5.20	1232.544922	1469	31.48	1670.196777	420	9.06	1653.121704	412	9.66	1672.033569	219	5.30	1660.416138	245	3.55	1649.541504	146	7.92	1644.743164	173	9.91	1654.017700	776	10.39	1657.581787	980	32.87	1662.731201	401	8.16	1630.880005	717	4.27	1643.927246	377	8.51	1638.224976	239	4.52	1663.071045	733
1662.183105	1417	7.48	1653.073608	548	4.70	1645.036621	557	9.05	1233.543701	1343	27.73	1671.305298	388	8.78	1654.095337	769	27.74	1673.153564	236	7.91	1661.553345	269	4.94	1651.565552	156	7.11	1645.590088	130	3.56	1654.933228	1832	46.14	1658.597046	501	9.55	1663.520996	421	7.31	1631.863159	696	4.61	1644.531128	312	4.08	1638.685547	268	5.64	1664.120483	679
1663.169678	1433	8.68	1653.796875	875	21.63	1645.992065	501	4.18	1234.540283	1343	26.43	1672.307861	338	7.24	1655.081909	1190	48.82	1674.030029	188	4.56	1663.502930	266	5.69	1652.044067	131	3.20	1645.961548	135	5.56	1655.939697	3615	103.12	1659.608276	482	10.41	1663.914185	375	3.67	1632.566528	659	3.07	1644.990234	341	6.34	1639.136719	271	5.78	1664.982544	618
1664.269409	1319	6.30	1654.783203	2669	100.41	1646.271118	489	4.04	1235.535522	1415	27.60	1673.247925	337	6.15	1656.091187	791	28.33	1675.114624	235	8.16	1664.450439	233	4.59	1652.658936	120	3.07	1647.685181	143	7.79	1656.929077	2988	76.59	1660.641479	424	6.50	1664.465576	385	5.59	1633.042969	741	6.67	1646.000488	345	6.61	1639.736206	277	7.27	1666.101074	614
1665.177979	1341	8.45	1655.793213	2141	73.51	1647.064209	479	3.98	1236.553589	1458	27.85	1674.173584	388	7.44	1657.140991	571	18.13	1676.108154	194	4.61	1665.526611	258	5.33	1653.338013	129	3.21	1648.669189	147	9.01	1657.940674	1728	34.14	1661.102295	339	3.48	1664.889404	350	4.29	1633.801636	695	4.15	1646.992310	331	5.23	1640.690796	283	8.02	1666.898560	602
1666.149048	1346	7.32	1656.784912	1431	41.93	1647.428223	455	4.07	1237.570068	1345	24.04	1675.157593	383	7.99	1658.179199	411	9.40	1677.288696	244	6.30	1666.409424	259	5.69	1654.566162	257	18.29	1649.614136	120	5.42	1658.918335	1156	16.67	1661.711182	404	7.57	1665.517822	359	4.32	1634.306763	726	4.70	1647.966187	329	6.69	1641.140137	235	4.19	1668.078369	726
1667.177612	1415	9.47	1657.796509	798	16.37	1648.020264	497	4.74	1238.549438	1328	25.41	1677.213501	394	8.25	1659.108398	358	6.64	1678.325928	245	6.62	1667.419312	261	5.84	1655.561890	521	46.78	1650.148193	133	6.88	1659.896606	803	7.97	1662.575073	471	8.78	1666.439331	385	6.36	1634.927979	725	4.42	1648.874878	280	3.44	1641.734985	274	7.43	1670.079468	665
1668.248535	1397	10.52	1658.780762	667	12.07	1648.288940	487	3.27	1239.565308	1230	21.94	1677.652832	314	3.72	1660.156494	312	5.32	1679.256226	241	5.28	1668.505005	295	7.96	1656.536011	384	31.56	1650.693237	127	6.26	1661.057617	697	5.91	1663.006958	401	4.25	1667.552612	441	8.92	1636.723511	641	3.13	1651.014160	337	4.59	1642.886597	246	6.03	1671.148804	675
1669.162476	1582	16.04	1659.748291	537	6.34	1649.137573	564	9.32	1240.497681	1907	43.05	1678.285522	378	7.04	1661.119019	427	12.16	1680.147583	278	7.11	1669.466553	286	5.39	1657.507568	217	12.71	1651.165649	113	4.58	1661.931763	800	9.05	1663.518433	362	4.04	1668.474854	461	10.02	1637.996826	675	3.47	1651.931396	329	5.67	1643.714355	232	5.06	1672.038940	638
1670.166992	1489	12.53	1660.901489	656	12.21	1650.055054	525	7.19	1241.508179	1768	36.99	1679.124512	326	3.02	1662.188354	365	9.89	1681.123413	281	8.42	1670.425903	325	10.11	1658.103149	123	3.11	1651.738892	126	5.79	1662.849854	712	4.15	1663.975586	353	4.59	1669.510986	486	11.47	1638.460327	641	3.57	1652.845093	402	8.27	1644.472168	210	3.35	1672.858765	587
1671.200928	1544	14.39	1661.854980	571	5.53	1650.485229	450	3.39	1242.528076	1471	27.48	1679.585083	338	3.52	1663.080933	335	6.74	1682.119507	239	5.17	1671.415894	453	19.10	1658.504639	160	7.28	1652.217529	105	3.14	1663.259766	740	4.00	1664.586670	346	3.83	1670.472290	487	11.62	1638.805298	734	9.74	1653.947388	370	7.34	1644.939087	239	4.89	1674.049561	653
1672.143921	1470	12.20	1662.212524	534	3.81	1651.144775	551	8.89	1243.550049	1502	29.81	1680.161377	381	5.78	1664.078857	332	4.90	1683.077271	287	8.26	1672.404175	358	12.07	1659.511963	123	4.23	1652.666626	161	7.14	1665.254761	649	3.32	1665.720459	375	5.91	1671.474121	498	11.43	1639.728394	755	11.43	1654.882935	574	20.56	1645.719482	251	5.79	1675.089355	625
1673.224854	1512	13.55	1662.827393	563	8.81	1652.101685	507	7.71	1244.561646	1401	25.65	1681.234741	413	8.64	1664.477295	316	3.69	1684.104248	283	7.09	1673.372070	399	14.92	1660.404419	131	5.68	1652.982544	136	3.88	1665.933350	695	4.94	1666.682739	398	6.75	1672.501587	450	7.88	1640.694214	753	8.02	1655.871460	747	30.12	1646.271851	184	3.06	1675.988647	638
1674.229980	1387	9.43	1663.400391	440	3.38	1653.052612	562	10.50	1245.558228	1449	27.38	1682.181885	364	4.83	1665.140991	350	4.43	1685.044678	323	10.31	1674.362183	304	9.19	1660.965698	108	3.79	1653.560425	140	4.88	1667.033691	678	6.54	1667.570190	420	6.96	1673.474243	492	10.08	1641.741943	783	9.99	1656.863159	615	21.60	1646.772583	222	5.33	1677.126953	613
1675.186157	1418	10.06	1663.849487	521	6.83	1654.052979	818	21.30	1246.052856	736	4.31	1683.191772	419	7.65	1666.092041	323	3.94	1686.129395	266	7.77	1675.426636	274	6.41	1661.693726	127	5.57	1654.694824	274	18.39	1667.956055	780	8.29	1668.583984	405	7.53	1674.447754	490	9.46	1642.644531	703	4.49	1657.400757	344	4.41	1648.008667	252	6.41	1678.003296	602
1676.197021	1336	7.85	1664.763306	527	5.88	1655.057495	2426	95.82	1246.552734	1380	25.27	1684.153076	447	9.79	1667.116211	339	6.52	1687.052856	345	11.59	1676.458496	256	4.58	1662.206177	111	3.32	1655.178833	135	3.16	1669.011353	848	10.37	1669.644165	509	13.28	1675.501587	431	5.71	1642.829956	682	3.03	1657.943726	485	13.70	1648.677856	206	3.83	1678.626343	541
1677.240234	1415	11.55	1665.778809	544	6.59	1656.054810	1836	66.46	1247.552979	1419	27.98	1685.201294	508	12.66	1668.201660	335	6.67	1688.122803	283	4.88	1677.884155	220	3.33	1662.631470	114	3.15	1655.669922	531	45.00	1669.969971	941	14.54	1670.619873	520	11.34	1676.609253	386	4.94	1643.825562	747	8.72	1658.937988	343	6.32	1649.650269	217	4.85	1679.016479	613
1678.312134	1414	10.56	1666.837646	637	10.02	1657.055054	1138	31.71	1248.556274	1211	20.68	1686.266479	450	9.58	1669.086060	422	10.98	1689.122437	245	4.71	1678.470825	221	3.31	1663.525024	129	4.83	1656.666870	410	33.50	1670.968750	900	12.22	1671.632446	443	7.90	1677.571045	430	6.48	1644.935547	689	5.34	1660.013916	362	8.01	1650.627930	211	3.73	1680.078491	636
1679.311890	1438	9.72	1667.835327	600	8.08	1658.055786	813	15.93	1249.097168	714	3.51	1687.211304	467	10.53	1670.132568	417	10.79	1690.142700	236	5.38	1679.751953	240	3.94	1664.057251	101	3.53	1657.664429	227	12.90	1671.912231	834	10.84	1672.653320	409	7.07	1678.791138	406	3.39	1645.799683	711	6.87	1660.873169	354	8.10	1651.805786	228	5.85	1681.081787	662
1680.137329	1470	9.24	1668.791748	694	13.74	1659.080933	659	10.46	1249.550293	1274	22.92	1688.277710	409	7.43	1671.095459	332	5.05	1690.974609	222	6.15	1682.461060	272	6.00	1664.525269	114	5.36	1658.114502	130	3.83	1672.932983	769	8.24	1673.713379	414	7.81	1679.521362	458	6.89	1646.870972	737	7.57	1661.554321	294	3.73	1652.458984	212	3.15	1682.171143	677
1681.156372	1543	8.99	1669.778076	643	12.48	1660.021973	527	5.48	1250.116699	687	4.46	1689.300903	372	5.85	1672.062134	354	7.23	1691.611084	200	3.92	1683.402100	256	3.54	1664.939087	101	3.17	1658.778809	140	4.79	1673.940552	804	10.03	1674.597168	437	9.70	1680.486938	433	7.61	1647.554321	710	3.35	1662.126221	319	4.89	1653.569824	223	4.76	1683.149048	632
1682.289917	1483	7.08	1670.736938	732	15.89	1661.120728	544	5.68	1250.540894	1466	28.91	1690.317505	369	6.19	1673.156128	365	7.06	1692.129639	211	5.23	1684.393921	343	9.37	1665.527344	130	6.50	1659.545044	122	4.97	1675.044067	728	8.73	1675.606445	393	7.82	1681.536377	498	10.79	1647.799072	731	4.13	1662.915527	360	6.88	1654.690674	318	11.22	1684.065918	598
1683.165771	1709	12.37	1671.813354	620	9.88	1661.599487	493	3.66	1251.558350	1526	31.27	1691.340698	359	6.92	1674.066650	308	5.31	1693.049927	237	7.60	1684.783325	264	3.62	1666.559937	119	5.40	1660.771118	111	4.69	1675.956177	680	6.44	1676.586060	371	5.57	1682.466309	459	7.63	1648.639038	686	4.60	1663.560913	322	4.23	1655.651245	491	24.51	1685.036865	636
1684.134399	1624	10.34	1672.778076	593	7.99	1662.066772	515	4.86	1252.554077	1390	26.20	1692.208984	361	7.01	1675.043945	327	5.59	1693.586426	172	3.45	1685.495850	402	16.28	1667.533325	136	6.31	1661.768677	144	5.36	1676.904907	641	4.27	1677.507935	379	3.94	1683.519043	477	8.57	1649.866943	638	3.35	1664.140991	342	6.03	1656.691772	420	20.13	1686.053467	673
1685.161011	1980	21.77	1673.677246	606	7.88	1662.529297	503	3.68	1253.555786	1218	20.28	1693.185791	333	4.37	1675.368896	329	5.44	1694.040527	259	9.42	1686.456787	331	10.98	1668.586792	136	4.50	1662.143555	126	4.94	1677.945068	624	3.89	1677.928101	406	6.52	1684.545410	489	9.33	1650.346436	686	5.45	1665.817017	295	3.45	1657.691284	316	11.57	1687.157349	656
1686.195068	1757	13.84	1674.806763	550	6.96	1663.272217	541	7.06	1254.538818	1309	23.44	1694.261841	315	4.90	1676.216309	342	5.91	1695.072021	240	5.72	1687.435059	375	12.74	1669.637207	148	5.74	1662.870605	122	3.84	1678.863159	654	4.51	1678.549683	421	5.19	1685.443604	753	21.35	1650.765381	704	4.86	1666.322021	260	3.09	1658.694092	300	9.98	1688.125977	674
1687.164185	1941	20.86	1676.156860	494	4.82	1664.159668	509	4.29	1255.551758	1421	29.25	1695.298950	431	9.12	1677.228638	381	7.34	1695.487549	249	5.07	1688.396851	357	9.66	1670.514648	147	5.58	1663.604736	106	4.71	1679.193970	718	6.18	1679.748901	412	6.07	1686.485107	691	17.34	1651.192261	688	3.75	1667.063721	295	5.84	1659.787842	242	5.30	1689.079224	611
1688.208618	1837	18.32	1676.900146	601	10.95	1665.430542	466	5.12	1256.553711	1239	22.28	1696.285645	430	7.78	1678.242798	413	8.06	1696.183105	260	8.20	1689.517090	299	9.10	1670.991943	127	3.85	1664.103638	111	5.89	1679.879150	776	9.24	1680.625732	426	8.06	1687.452515	756	18.92	1651.494385	695	5.68	1667.910400	327	6.63	1660.229370	232	3.51	1690.066650	618
1689.150635	1665	13.98	1677.955078	690	14.34	1666.097656	471	5.19	1257.545288	1284	23.51	1697.237305	475	11.46	1679.198853	462	11.29	1697.179321	240	7.16	1690.292725	249	4.12	1671.530884	170	9.66	1664.652344	110	4.54	1680.959106	771	8.76	1681.688232	420	7.00	1688.478027	621	13.73	1652.038208	656	4.82	1668.947388	334	6.57	1660.768311	229	3.40	1691.068970	605
1690.271973	1517	10.72	1678.869751	590	9.23	1667.053833	543	7.27	1258.555420	1333	26.34	1698.269043	433	9.40	1680.115356	399	8.29	1698.114258	283	8.24	1690.735229	241	3.28	1672.506470	191	12.64	1665.742676	121	4.96	1682.018188	726	7.05	1682.623535	475	9.16	1689.476318	512	10.99	1652.676147	695	6.92	1669.956787	359	8.72	1662.423828	230	3.66	1692.111450	590
1691.233276	1518	11.07	1679.860840	559	8.36	1668.058594	547	6.99	1259.561401	1466	29.61	1699.163696	465	9.71	1680.995605	417	7.62	1699.231323	271	7.16	1691.387207	278	6.76	1673.588501	154	9.01	1666.831665	120	4.78	1682.909058	753	9.17	1683.633057	466	8.65	1690.580688	438	7.89	1653.347046	648	3.50	1670.844360	324	6.04	1662.959351	216	3.51	1693.083740	650
1692.281494	1414	8.70	1680.796143	584	7.64	1669.080688	703	15.56	1260.557251	1371	25.12	1700.238159	492	10.32	1682.248779	355	4.37	1700.121216	285	7.09	1692.412231	226	3.22	1674.656738	135	6.74	1667.712280	150	8.80	1684.057617	743	8.71	1684.685913	444	6.92	1691.460083	402	6.76	1653.800171	715	6.76	1671.927490	341	6.87	1663.741211	231	6.15	1694.120850	584
1693.309937	1436	9.34	1681.615967	606	6.37	1670.129150	590	11.81	1261.574219	1336	23.92	1701.227539	857	28.56	1683.078857	428	7.99	1701.094116	514	21.60	1693.360107	251	4.49	1675.699219	119	4.23	1669.693726	125	5.41	1684.931885	901	13.35	1685.588501	676	18.24	1692.498291	398	5.23	1654.713135	1193	27.81	1672.843384	371	8.88	1664.144897	199	3.21	1695.088501	692
1694.280518	1321	5.45	1682.799683	631	10.84	1671.060547	616	13.17	1262.560425	1281	22.69	1702.213135	753	23.67	1684.124268	471	10.49	1702.107544	450	16.91	1693.817505	258	3.58	1676.598633	115	4.29	1670.635010	133	4.86	1685.960205	1130	19.94	1686.593140	611	14.10	1693.603149	364	3.85	1655.696533	2246	74.64	1673.940063	336	7.87	1664.581787	218	4.46	1696.182861	657
1695.238892	1484	10.60	1683.820068	622	10.11	1672.082764	574	10.19	1263.558472	1356	26.63	1703.233032	603	17.31	1685.139526	585	17.76	1703.094727	347	9.21	1695.449341	268	4.39	1676.991089	112	3.94	1671.620117	139	3.96	1686.947510	1069	17.11	1687.588135	682	17.20	1694.459229	399	5.46	1656.704102	1727	46.46	1674.825073	326	8.34	1666.886841	220	5.59	1697.195923	640
1696.141968	1530	10.93	1684.786255	968	23.39	1672.959839	643	13.06	1264.549927	1389	27.71	1704.223755	440	8.69	1686.030640	411	8.05	1703.595337	288	5.71	1696.313477	297	6.78	1679.530029	129	4.23	1672.687012	178	9.91	1687.922607	1056	16.16	1688.611938	571	12.92	1694.887695	363	3.72	1657.686646	1206	22.46	1676.021240	306	6.68	1667.592041	190	3.31	1698.135986	672
1697.168213	1520	10.87	1685.766602	905	17.99	1674.051025	533	8.63	1265.560059	1316	24.15	1705.219360	446	7.93	1687.082031	470	10.12	1704.125000	273	5.89	1696.819458	276	6.08	1680.709106	115	3.79	1673.718994	127	5.37	1688.978760	905	11.62	1689.691284	502	10.16	1695.511963	432	8.10	1658.811768	887	11.86	1676.823120	276	3.10	1667.931763	201	4.58	1699.029419	664
1698.243408	1441	8.50	1686.771484	1097	26.12	1675.059570	563	9.95	1266.572998	1243	22.94	1706.187012	433	7.25	1688.025146	421	6.80	1705.062988	290	7.48	1697.332642	267	3.39	1681.866577	102	3.44	1674.697632	152	6.27	1690.008667	796	9.93	1690.621338	419	6.09	1696.659180	481	9.85	1659.720337	754	9.14	1677.219727	303	4.77	1668.344238	196	3.91	1700.110962	699
1699.150635	1658	14.16	1687.739502	813	16.07	1676.065308	508	3.30	1267.555054	1290	23.53	1707.294800	462	8.76	1689.073486	421	8.48	1706.080933	310	8.53	1698.525513	282	3.53	1682.424438	130	6.59	1675.912598	120	3.25	1691.043579	732	7.93	1691.686523	381	4.31	1697.492310	488	7.97	1660.651978	690	5.65	1677.886230	301	5.05	1668.736206	221	5.75	1700.955933	623
1700.162598	1696	14.35	1688.757324	711	12.51	1677.138672	509	6.93	1268.553711	1222	20.82	1708.212402	433	5.28	1690.078979	373	6.49	1707.125488	290	4.79	1699.385498	332	8.87	1683.566772	117	4.93	1676.643433	103	3.34	1692.034058	738	7.72	1692.497803	376	4.67	1698.666870	450	5.24	1661.067871	658	3.08	1679.029663	334	6.96	1669.189575	171	4.01	1701.268677	625
1701.158203	3156	55.83	1689.803223	615	8.17	1678.194092	548	7.44	1269.551270	1178	20.19	1708.652710	380	3.04	1691.090820	386	7.84	1708.086182	340	8.54	1700.488892	345	9.08	1684.474731	140	6.28	1677.645752	121	4.88	1693.004517	670	5.02	1693.748413	398	7.36	1699.522217	591	12.86	1661.826050	690	4.01	1679.900757	335	6.23	1669.659546	220	6.36	1702.121216	994
1702.157471	2691	37.68	1690.716431	649	10.54	1679.031982	543	5.11	1270.544067	1318	24.94	1709.201172	476	5.91	1692.156738	362	6.71	1708.510376	260	3.67	1701.390259	828	40.44	1685.537598	202	13.23	1678.805908	139	6.75	1694.012939	758	8.00	1694.298950	367	4.06	1700.519897	567	10.83	1662.851074	689	4.21	1680.966064	292	4.73	1670.273071	189	3.07	1703.107178	906
1703.140991	2189	24.42	1691.854980	589	7.67	1679.405273	496	3.18	1271.536621	1181	21.34	1709.592529	472	5.20	1694.110718	355	4.91	1709.221924	352	10.73	1702.457764	723	35.27	1686.524902	175	9.04	1682.647461	112	3.88	1695.131348	636	5.17	1694.616333	429	5.62	1701.470703	1510	53.52	1663.935791	623	3.26	1681.964966	291	4.98	1670.842285	251	8.46	1704.096680	754
1704.127686	1707	12.60	1692.848389	558	8.57	1680.070801	570	7.10	1272.550537	1311	26.35	1710.439819	648	16.64	1695.168701	444	12.12	1710.419067	756	34.91	1703.434692	517	22.28	1687.591675	183	12.15	1683.669922	124	6.50	1696.080322	848	12.42	1695.653198	492	10.48	1702.484131	1382	43.28	1664.759888	611	3.38	1682.941772	329	6.46	1671.597534	204	3.84	1705.007202	636
1705.185669	1608	10.83	1693.822998	567	6.03	1681.077515	534	5.25	1273.552368	1205	21.46	1711.534912	1153	41.02	1696.185425	433	10.79	1711.431885	1517	83.72	1704.397095	372	9.81	1688.145508	97	3.51	1684.781982	128	7.84	1696.990967	882	10.71	1696.631592	445	8.27	1703.472290	1001	25.87	1665.689575	660	5.40	1683.871582	303	5.73	1672.504395	203	3.10	1706.032349	673
1706.233398	1503	8.51	1694.784912	607	5.93	1681.992676	494	4.01	1274.550903	1271	22.56	1712.527588	1244	43.31	1697.159546	395	6.66	1712.443237	1678	94.86	1705.424316	289	6.50	1688.602539	140	6.79	1685.682007	182	12.10	1698.054688	828	9.03	1697.719727	507	9.74	1704.497803	615	10.14	1666.854126	669	5.75	1684.809814	300	5.02	1673.609741	229	4.95	1707.113159	607
1707.193115	1679	13.10	1695.186768	576	3.79	1683.085815	578	8.14	1275.549316	1230	20.54	1713.529297	927	26.60	1698.092896	387	5.61	1713.418579	1135	57.85	1706.288330	268	4.80	1689.132202	124	4.44	1686.711182	148	9.02	1698.942017	795	8.98	1698.674316	474	7.58	1705.475586	536	6.90	1667.746216	707	7.51	1685.414551	328	5.17	1675.038330	200	3.48	1708.107544	694
1708.237671	1645	8.26	1695.987305	614	7.43	1684.020996	587	7.48	1276.562012	1183	17.93	1714.450928	589	10.63	1699.085815	430	10.38	1714.396729	605	22.87	1706.751953	257	4.00	1691.344360	119	3.34	1687.676392	138	5.97	1699.978760	887	10.14	1699.613647	551	11.75	1706.526123	434	4.85	1668.664551	722	8.10	1685.944214	326	6.45	1675.733398	227	7.93	1709.059937	717
1709.328857	1802	11.99	1696.870361	628	8.86	1685.044922	854	19.90	1277.560059	1398	27.30	1715.320679	511	8.45	1700.190796	414	8.79	1715.089844	355	5.33	1707.352539	263	4.46	1691.710083	125	3.48	1688.735229	159	10.30	1700.934937	951	11.59	1700.665527	527	9.46	1706.962769	426	5.28	1669.077148	700	6.21	1686.958862	327	6.91	1676.379150	207	6.32	1710.119263	666
1710.491577	2644	37.13	1697.884399	582	7.01	1686.057739	818	17.82	1278.562988	1274	22.21	1716.231812	412	3.89	1701.092163	901	30.77	1715.432983	365	8.07	1707.712769	255	3.47	1692.522217	114	3.76	1689.710815	127	7.87	1701.964722	2572	70.11	1701.609619	1481	55.28	1707.422852	455	5.14	1669.713989	712	4.53	1687.883423	326	5.06	1676.746094	192	4.05	1711.213989	675
1711.473267	4258	82.82	1698.840332	634	9.32	1687.063232	900	23.27	1279.572388	1405	26.82	1717.251221	457	8.84	1702.083984	691	18.26	1716.203857	304	8.04	1709.379150	249	4.60	1693.821655	117	3.88	1690.407349	106	3.67	1702.968384	2274	52.98	1702.609253	1301	43.26	1708.449463	524	5.52	1670.706909	723	6.58	1688.902710	330	5.15	1677.287720	190	3.19	1712.018921	727
1712.481079	4760	94.78	1699.810181	705	12.00	1688.032715	753	16.16	1280.558472	1126	17.80	1718.208740	437	7.09	1703.074097	594	14.33	1717.092529	356	11.08	1709.914063	230	3.11	1694.548584	114	5.38	1690.891235	104	3.98	1703.955688	1497	26.09	1703.578735	795	19.58	1708.811035	478	4.53	1671.786499	750	9.72	1689.358765	269	3.10	1677.862793	196	3.81	1712.332153	744
1713.480591	3536	55.73	1700.772827	2071	69.97	1689.062988	591	9.55	1281.570190	1267	24.24	1719.150635	522	10.40	1704.092285	469	8.93	1718.054810	302	6.99	1710.515259	256	3.42	1695.127319	112	3.04	1691.630981	119	6.90	1704.999512	1010	12.83	1704.647949	581	11.71	1709.534790	536	7.23	1672.582764	754	8.21	1690.068726	293	5.11	1678.680420	196	3.56	1713.257568	792
1714.476929	2418	24.41	1701.790771	1625	47.26	1690.009888	551	7.69	1282.566040	1462	29.81	1720.198853	459	6.59	1705.118408	454	9.97	1718.534424	233	4.61	1711.458862	290	6.08	1695.625488	129	4.01	1692.715210	127	5.41	1705.981079	821	7.75	1705.640015	491	6.65	1709.906738	479	4.21	1673.734375	742	8.29	1690.929688	290	4.01	1679.585815	224	3.71	1714.092285	702
1715.314331	1920	13.74	1702.772583	1125	26.22	1691.148315	563	8.35	1283.578735	1270	23.92	1720.683716	429	4.05	1706.138184	437	7.94	1719.050171	384	13.44	1712.526978	279	6.33	1696.443359	138	6.98	1693.289917	107	4.15	1706.939941	781	4.79	1706.601074	462	5.37	1710.758423	609	13.19	1674.582153	720	6.90	1691.866577	298	5.06	1679.850220	227	4.14	1714.388062	680
1716.117676	1684	6.46	1703.754761	857	17.00	1692.201538	512	4.54	1284.544067	1386	28.36	1721.194580	605	13.37	1707.081177	480	9.03	1720.558716	269	3.51	1713.496094	326	9.50	1697.548950	131	4.85	1693.793457	94	3.41	1708.071289	771	7.17	1707.637695	486	6.20	1711.797119	968	30.21	1674.901489	735	7.86	1692.853638	317	6.14	1680.744751	218	5.93	1715.069580	671
1717.186523	1716	12.19	1704.815918	666	9.82	1693.080566	511	5.70	1285.542114	1240	22.46	1721.646240	428	3.25	1708.027710	495	7.42	1721.102661	371	10.49	1714.378662	359	11.99	1698.483887	141	4.82	1694.211914	99	4.40	1709.124146	788	7.55	1708.586670	466	5.23	1712.808350	1061	34.87	1676.893677	672	7.04	1693.878784	350	8.27	1681.760010	195	5.29	1716.046875	680
1718.193604	1698	11.76	1705.927368	654	9.14	1694.204224	530	9.16	1286.553467	1233	21.65	1722.169922	544	9.35	1708.562988	416	3.61	1722.096802	328	6.37	1715.490234	367	12.57	1699.629150	139	6.54	1695.677612	126	6.43	1710.013428	875	10.56	1709.597778	500	9.02	1713.735718	883	23.00	1677.640503	679	7.90	1694.364014	272	4.15	1682.424316	211	4.76	1717.114502	626
1719.119263	1693	7.45	1706.808105	686	7.52	1695.237183	565	10.36	1287.558838	1285	22.90	1722.699585	431	4.06	1709.095703	499	8.50	1722.555054	315	4.94	1716.451538	345	8.99	1700.516602	141	7.10	1696.735107	120	6.37	1711.233032	972	12.65	1710.821167	585	13.80	1714.628418	628	11.03	1678.093262	653	4.93	1694.999146	286	4.71	1682.888428	197	3.39	1718.039307	627
1721.117310	1681	4.50	1708.163696	593	3.27	1696.223755	578	9.96	1288.549438	1304	23.47	1723.141479	563	10.77	1709.442749	541	11.40	1723.087036	306	4.14	1717.408569	389	10.64	1701.550049	304	23.25	1697.308960	86	3.29	1712.279541	1437	29.19	1711.919678	977	33.38	1715.530151	598	12.56	1679.058350	636	3.20	1695.850586	323	5.87	1683.917114	185	3.36	1719.018555	656
1721.613403	1641	3.19	1708.989014	722	10.53	1697.001587	563	8.20	1289.545044	1403	26.99	1724.169189	481	7.51	1710.437256	916	32.08	1723.501221	287	3.06	1718.408691	405	12.87	1702.538696	314	24.15	1697.754272	110	4.58	1713.287354	1584	31.17	1712.931396	1089	37.62	1716.552490	503	7.98	1679.718750	673	7.21	1696.924561	325	7.22	1684.767090	199	4.05	1720.130493	667
1722.099976	1882	10.92	1710.104736	1250	31.67	1698.037842	503	4.49	1290.554321	1194	21.82	1724.682861	391	3.25	1711.430176	1787	75.13	1724.113647	327	6.25	1719.331787	275	3.42	1703.545044	229	15.53	1698.272827	117	4.13	1714.196167	1285	16.88	1713.952148	907	27.07	1717.536011	497	8.07	1680.208252	592	3.67	1698.035156	345	8.49	1685.787109	225	5.50	1721.068481	677
1723.155029	1906	10.84	1711.099731	2282	76.12	1698.526855	466	3.04	1291.547729	1239	22.23	1725.189819	560	12.66	1712.422729	2195	94.76	1725.057007	423	10.77	1721.383423	284	5.54	1704.609619	130	5.55	1698.703003	111	4.48	1715.124023	1074	10.29	1714.739502	634	13.06	1718.398804	446	4.95	1680.700806	621	4.98	1699.955811	339	8.02	1686.224243	194	3.15	1722.077393	786
1724.134766	1781	7.67	1712.099243	2728	94.11	1699.102417	589	9.35	1292.581055	1228	20.73	1726.154541	612	15.22	1713.429199	1481	58.86	1726.194824	340	8.75	1722.494019	269	5.90	1705.067017	110	3.03	1699.536621	126	4.62	1716.060547	1050	12.09	1715.693970	589	11.69	1719.458252	432	4.05	1681.213501	621	4.73	1701.014404	300	5.87	1686.684814	217	4.35	1723.081055	793
1725.122192	1886	12.00	1713.097290	1784	50.54	1700.055542	618	10.89	1293.510864	1536	30.21	1727.274414	650	15.90	1714.416870	868	28.65	1727.226196	382	13.19	1723.470703	268	5.76	1705.665283	115	4.05	1700.150269	106	4.45	1717.001709	899	7.78	1716.615723	496	6.57	1719.927124	399	3.64	1681.901001	693	7.62	1701.900024	593	22.94	1687.763428	235	6.97	1724.076050	882
1726.159180	1866	11.29	1714.107666	1166	25.80	1701.069824	1636	54.93	1294.548828	1313	23.31	1728.275391	736	19.55	1715.094482	536	8.82	1728.209473	518	20.52	1724.469971	273	5.47	1707.548096	121	5.46	1700.650146	120	4.82	1717.982300	874	5.41	1717.627686	521	10.15	1720.425171	451	5.68	1682.712646	754	10.08	1702.890503	543	19.60	1688.737427	217	6.35	1725.092896	754
1727.124268	2088	12.20	1714.903076	831	13.75	1702.048706	1514	44.93	1295.541870	1209	20.25	1729.292847	773	20.26	1715.443848	530	7.62	1729.147583	593	24.10	1725.491333	284	5.53	1708.077026	101	3.30	1701.005859	128	4.57	1719.007568	789	3.22	1718.633423	508	8.56	1721.486328	472	4.00	1683.653320	691	5.22	1703.878174	420	11.28	1689.831421	222	6.80	1726.072266	760
1727.449951	2038	10.46	1715.786255	710	8.30	1703.027466	1071	25.50	1296.558228	1260	21.53	1730.291626	640	14.99	1716.096558	487	7.24	1730.179321	500	18.16	1726.486694	271	5.05	1708.547852	111	3.71	1701.695190	329	26.42	1719.918579	814	4.59	1719.715332	463	8.14	1722.536011	528	6.78	1684.703979	775	8.49	1704.898071	341	5.73	1690.792236	180	3.19	1727.106934	766
1728.289307	2157	19.93	1716.731323	807	12.21	1704.028198	682	8.84	1297.575073	1350	25.81	1731.323120	533	11.47	1717.028931	443	5.39	1731.135132	405	12.54	1727.461304	397	13.49	1708.820190	115	3.33	1702.699829	270	20.55	1720.355469	790	3.88	1720.726318	415	6.48	1723.465942	554	9.84	1685.683960	954	17.69	1706.046143	292	3.85	1692.744019	217	7.33	1728.105957	912
1729.251953	2486	27.99	1717.816528	664	7.23	1705.069458	629	8.66	1298.546875	1340	26.49	1732.243530	541	10.34	1718.085205	435	7.52	1732.051636	313	5.40	1728.420776	387	8.36	1709.547852	126	4.58	1703.720215	181	10.81	1720.915039	821	4.85	1721.689087	499	8.10	1724.551880	565	8.66	1686.644775	793	8.24	1706.969604	303	4.69	1694.233643	202	5.33	1729.097656	905
1730.238281	2210	21.37	1718.731812	696	10.02	1705.480957	598	6.64	1299.566406	1207	19.86	1733.222534	545	9.73	1719.107544	481	8.74	1732.407349	284	4.56	1729.471436	388	6.00	1710.613281	118	4.53	1704.446167	124	3.67	1721.987183	872	4.51	1722.608765	505	4.98	1725.556396	616	9.69	1687.734741	858	10.86	1707.883057	287	3.16	1694.718628	217	6.13	1730.151001	968
1731.227905	2060	19.78	1719.766724	680	7.51	1706.246826	566	3.43	1300.563721	1211	20.88	1734.274170	551	8.44	1720.038818	501	10.74	1733.029785	341	6.51	1729.870972	331	3.49	1711.384888	122	3.60	1705.276978	120	4.19	1723.131348	877	3.27	1723.613037	597	11.09	1726.474365	585	9.32	1688.825073	821	11.94	1708.169678	294	4.40	1695.752197	206	4.60	1731.181519	886
1732.209961	1864	14.23	1720.158203	642	3.60	1707.025391	646	7.77	1301.572388	1294	24.22	1735.212036	707	13.89	1721.114380	507	10.84	1734.333130	394	5.48	1730.458008	352	6.78	1711.842407	154	7.25	1705.791382	117	4.19	1723.959961	914	6.97	1724.631104	527	7.49	1727.488159	852	21.44	1689.665161	708	5.78	1708.855469	284	4.80	1696.664185	198	3.29	1732.125000	785
1733.197021	1794	10.59	1720.779663	738	7.48	1708.486206	692	10.65	1302.549561	1203	21.73	1736.185913	811	19.03	1722.261353	475	6.96	1735.082886	544	12.82	1731.477539	339	7.49	1712.533691	144	5.98	1706.592285	110	4.23	1725.019531	864	5.32	1725.041260	478	5.55	1728.507446	951	23.25	1690.140259	697	3.95	1709.263306	325	5.93	1697.768433	223	6.33	1733.082520	729
1734.295532	1922	8.06	1721.869385	720	5.78	1708.991455	627	4.43	1303.569214	1236	22.82	1737.193115	892	23.52	1723.061401	536	9.38	1736.067871	609	18.28	1732.520020	337	8.13	1712.947266	127	3.89	1708.810913	98	3.50	1726.081299	1010	10.39	1725.646118	533	8.50	1729.557739	1238	36.55	1691.123657	704	4.95	1711.008179	322	4.81	1698.495972	179	3.42	1734.118408	711
1735.285156	2207	13.18	1722.232178	680	3.70	1709.393433	762	9.54	1304.127808	612	3.23	1738.223511	751	16.63	1724.088623	488	8.61	1737.089722	610	19.91	1733.435913	331	7.84	1713.627197	141	7.58	1711.126587	124	4.70	1727.021240	976	9.40	1726.642578	585	10.26	1730.545166	1092	32.97	1692.922485	700	5.73	1712.188232	416	11.08	1698.807495	185	3.13	1735.172852	757
1736.195435	2319	14.20	1722.762085	742	8.43	1710.356567	1350	41.33	1304.573730	1217	20.70	1739.235107	840	21.75	1724.554932	408	4.36	1738.069702	462	10.91	1736.415894	337	11.05	1714.547852	141	5.96	1711.890137	124	5.52	1728.003052	1444	25.01	1727.590332	992	27.83	1731.528198	844	23.49	1693.306885	685	4.93	1713.101074	417	10.70	1699.844971	196	4.13	1736.135132	953
1737.163696	2308	14.00	1723.203735	657	4.74	1711.367676	2490	93.50	1305.571899	1187	20.72	1740.199097	852	22.60	1725.088867	550	10.35	1739.075928	456	12.09	1737.462891	351	10.68	1714.933472	131	3.63	1712.401245	125	4.09	1728.989258	1529	26.97	1728.635742	870	20.82	1732.518311	642	13.78	1693.742920	666	3.85	1714.153687	352	6.58	1700.693726	204	4.96	1737.062744	943
1738.161987	2108	11.10	1723.716309	729	6.23	1712.367065	2790	102.12	1306.563599	1319	26.66	1741.219482	984	29.29	1726.174561	504	8.16	1740.018188	501	15.29	1738.551270	303	5.48	1715.522095	135	4.23	1713.121826	128	4.03	1730.054199	1868	40.85	1729.679565	1325	47.07	1733.555054	512	8.29	1694.920166	655	5.95	1714.935791	416	10.03	1701.712769	377	16.89	1738.095825	1116
1739.143799	2229	17.93	1724.199341	674	5.09	1713.376953	1899	58.82	1307.556519	1195	21.68	1742.212158	1100	33.14	1727.178955	681	17.20	1741.100708	538	18.98	1739.441650	305	5.69	1716.527588	152	4.05	1713.689819	151	7.08	1731.020874	1458	25.87	1730.711914	1023	30.68	1734.382935	523	7.14	1695.767578	740	7.69	1715.879761	411	9.89	1702.701538	321	12.78	1739.076904	966
1740.150757	2259	18.84	1724.771973	778	10.73	1714.350464	1075	22.17	1308.550903	1248	23.06	1743.199219	981	27.19	1728.206421	707	17.44	1742.097168	553	21.73	1740.518066	295	5.35	1717.502197	142	5.63	1714.175293	121	4.89	1731.999878	1370	21.90	1731.666138	779	18.33	1734.732300	507	4.59	1696.734741	757	7.41	1716.411743	283	3.19	1703.707031	300	10.43	1740.106445	1109
1741.127686	2420	21.04	1725.146606	759	7.68	1714.947510	759	5.63	1309.577881	1056	17.29	1744.198608	776	18.31	1729.161743	935	29.74	1743.077637	571	22.38	1741.501953	427	14.79	1719.952759	102	4.24	1714.740967	141	8.21	1732.972412	1155	14.28	1732.686279	664	15.00	1735.497681	629	8.91	1697.640381	740	6.31	1716.981323	335	7.16	1704.866943	187	3.04	1741.097778	1021
1742.100464	2723	30.20	1725.898926	792	10.51	1715.337402	782	8.80	1310.554565	1074	18.25	1745.236816	634	11.91	1730.150391	724	17.79	1744.067871	407	11.31	1742.453735	587	23.95	1720.665039	131	8.26	1715.266113	112	4.99	1733.967163	980	10.01	1733.552734	571	8.17	1736.483643	757	13.01	1698.187378	724	4.28	1717.775757	339	7.80	1705.753662	192	4.19	1742.060059	1107
1743.126709	2509	24.68	1726.861084	920	16.69	1716.213745	631	5.47	1311.565674	1149	20.16	1746.137085	557	9.60	1731.150146	634	14.09	1745.035156	396	11.49	1743.468384	433	12.35	1721.737061	122	6.14	1715.727539	159	9.94	1734.988037	937	6.92	1733.901123	519	4.04	1737.460327	777	15.83	1698.856079	794	8.59	1719.488037	302	5.57	1706.755615	206	4.79	1743.083740	1311
1744.150391	2159	15.54	1727.900879	1043	20.00	1717.058594	632	4.54	1312.581177	1256	24.53	1747.189331	525	9.68	1732.130615	518	10.50	1745.694580	281	3.74	1744.431152	378	10.58	1722.080444	105	3.74	1716.229614	103	3.37	1735.950195	1122	10.36	1734.645508	560	6.13	1738.506470	673	14.21	1699.819092	815	10.53	1720.045288	324	6.28	1707.643921	211	3.79	1744.095825	1083
1745.163086	1960	12.63	1728.858154	1210	27.51	1718.023560	692	8.03	1313.566650	1244	23.09	1748.209351	516	11.62	1733.081299	583	12.82	1746.226318	315	6.82	1745.450195	350	9.64	1722.577515	131	7.57	1716.701660	134	6.68	1736.978638	1224	13.44	1734.978271	526	4.65	1739.526489	662	14.01	1700.671387	877	11.53	1720.556763	294	3.53	1708.505615	225	4.89	1745.130005	847
1746.181641	1736	8.37	1729.824585	1005	19.58	1718.983154	639	7.12	1314.574951	1346	25.24	1749.199341	670	18.79	1734.219360	566	8.94	1747.034058	342	10.05	1746.304077	280	5.42	1723.446289	121	4.44	1717.223755	107	4.86	1738.006836	1394	21.20	1735.642822	663	13.71	1740.570557	641	11.90	1701.713867	1695	46.99	1721.102417	361	8.81	1709.752075	203	4.28	1746.071777	755
1747.157471	1672	7.94	1730.825195	1006	20.83	1720.065796	584	4.42	1315.570801	1413	28.08	1750.244751	611	13.92	1735.030029	790	16.43	1748.083740	325	9.22	1747.466309	293	5.07	1723.892700	125	3.95	1717.649780	185	13.62	1738.982788	1238	16.13	1736.632324	731	16.35	1741.482056	800	18.55	1702.678345	1513	36.70	1721.703247	303	3.82	1710.999023	242	7.45	1747.026978	688
1748.174683	1666	8.44	1731.780273	809	11.28	1721.000854	651	6.44	1316.557129	1268	23.20	1751.206909	1182	42.22	1735.569458	604	4.58	1749.067993	382	14.08	1748.332153	293	6.21	1724.696777	141	6.75	1718.722412	134	7.04	1739.991333	1301	17.49	1737.601440	793	20.43	1742.506714	1058	30.92	1703.688232	1096	21.01	1722.022461	327	3.29	1711.582886	226	4.46	1748.138062	705
1749.189575	1770	11.20	1732.826416	776	8.32	1721.450317	562	3.10	1317.592407	1220	20.80	1752.195801	1069	36.06	1736.046265	924	21.78	1750.089844	334	9.23	1748.781738	257	3.88	1725.527710	131	7.15	1719.699097	164	9.96	1740.962769	1311	17.39	1738.594727	695	15.69	1743.480713	935	24.76	1704.653198	828	8.74	1723.014648	351	5.76	1711.979492	303	10.33	1749.044067	741
1750.177734	1770	11.68	1733.800659	732	5.12	1722.023193	611	5.60	1318.576538	1231	21.91	1753.197021	1222	43.78	1737.056152	858	21.28	1751.098633	647	28.70	1749.375244	314	7.52	1726.607422	142	6.65	1720.614746	107	3.55	1741.974243	1739	32.16	1739.643555	672	14.63	1744.506592	751	16.55	1705.731689	810	8.15	1723.903320	385	9.05	1712.994873	314	13.43	1750.057129	856
1751.159180	2442	32.64	1734.219238	717	3.53	1722.998291	701	7.93	1319.108887	680	3.75	1754.237549	1008	32.17	1738.057739	722	16.75	1752.071411	574	23.33	1750.432251	278	3.84	1727.578491	181	11.72	1721.652100	120	4.80	1742.965332	2258	49.21	1740.580322	593	9.49	1745.463989	617	11.35	1706.927490	700	6.36	1724.881226	333	3.89	1713.912109	295	10.93	1751.134766	811
1752.136719	2288	26.78	1734.747437	996	14.15	1724.317383	627	5.80	1319.549438	1186	18.82	1755.217407	1028	32.67	1739.089844	684	16.66	1753.068848	600	24.15	1750.994385	236	3.39	1728.653320	176	9.91	1722.098145	136	6.57	1743.960815	1909	34.75	1741.622314	825	20.76	1746.475830	580	10.25	1707.802979	728	5.59	1726.049316	333	6.59	1714.626831	258	6.26	1752.121704	1469
1753.145020	2381	30.70	1735.763428	1063	14.60	1725.047485	782	14.23	1320.571167	1182	19.34	1756.228149	888	26.22	1740.085693	702	18.93	1754.115479	508	19.29	1751.475708	414	17.47	1729.545044	206	12.30	1722.650146	137	5.16	1744.986450	1375	17.12	1742.636963	1104	35.60	1747.412598	480	4.31	1708.727539	717	6.47	1726.941406	370	8.12	1715.336182	224	3.91	1753.100830	1375
1754.154907	2058	21.49	1736.755371	1134	20.48	1726.269897	740	12.83	1321.561401	1145	19.54	1757.245972	776	21.63	1741.083496	849	24.10	1755.094849	621	27.73	1752.461060	391	13.08	1730.650757	185	9.79	1723.655273	116	4.00	1745.948486	1086	10.16	1743.613525	886	24.51	1748.478516	467	7.32	1709.988892	686	5.22	1727.927368	484	12.93	1715.758545	307	10.41	1754.127441	1503
1755.158936	2191	24.52	1737.799927	855	13.31	1727.147827	907	17.96	1322.557007	1074	17.03	1758.195923	596	12.29	1742.074097	965	29.75	1756.080811	530	20.39	1753.445435	441	15.50	1731.625000	201	11.28	1724.597290	123	4.22	1746.994019	965	6.65	1744.660156	665	12.73	1749.507935	543	12.06	1710.579834	732	5.10	1728.942017	475	12.62	1716.645264	231	4.44	1755.102417	1298
1756.199829	1978	17.05	1738.808228	966	18.62	1728.183594	941	18.60	1323.554443	1117	17.07	1759.249023	571	11.55	1743.105957	769	20.75	1757.146851	408	11.21	1754.430176	410	14.40	1732.545654	189	9.95	1725.118652	116	3.20	1747.850586	973	9.82	1745.646362	627	11.84	1750.437988	556	11.80	1710.909058	755	4.84	1729.949829	602	22.19	1717.616089	216	3.22	1756.119995	1282
1757.110229	2007	17.74	1739.774902	826	10.99	1729.137085	1133	30.15	1324.090942	666	4.14	1760.255371	511	9.42	1744.053711	682	16.49	1758.084961	327	7.68	1755.453247	513	20.39	1733.462646	134	5.48	1725.796875	147	7.29	1748.960083	990	12.51	1746.679565	481	4.55	1751.473999	1087	36.01	1711.846680	833	11.15	1730.973999	523	17.53	1717.867920	224	3.86	1757.113037	1151
1758.100342	1814	11.66	1740.811523	1036	20.03	1730.165283	977	24.23	1324.554565	1103	17.35	1761.213623	545	10.18	1745.117188	586	13.69	1759.169067	341	9.28	1756.460205	480	18.09	1734.082031	113	3.81	1726.751343	128	4.88	1750.006470	934	10.50	1747.152100	470	3.07	1752.488892	977	29.55	1712.775391	780	9.67	1732.029419	453	12.11	1718.389404	185	3.65	1758.091309	1014
1759.160156	1728	8.63	1741.777832	1204	29.19	1731.094238	913	19.53	1325.067139	752	5.53	1762.223755	552	10.17	1746.119507	498	10.07	1760.051147	287	6.47	1757.500732	411	13.85	1734.631958	134	4.48	1727.828857	193	12.62	1750.998291	918	9.40	1747.608154	517	7.38	1753.495361	1043	34.39	1713.744141	737	8.10	1732.948730	345	7.05	1718.816895	220	6.63	1759.025635	837
1760.076172	1680	8.38	1742.761108	1061	22.85	1732.021729	760	10.03	1325.580078	1128	16.60	1763.200684	702	17.59	1747.009399	527	10.28	1761.115234	293	7.19	1758.479736	391	11.70	1735.520630	139	3.64	1728.812866	200	11.44	1751.971924	2002	45.48	1748.573486	506	8.12	1754.503418	771	22.23	1714.708862	792	9.94	1734.008667	326	7.56	1719.691406	220	5.16	1760.062256	818
1761.192139	1691	10.20	1743.793579	898	14.96	1733.149658	693	7.18	1326.005371	726	3.36	1764.215820	709	16.66	1747.996460	435	5.45	1762.100220	322	8.59	1759.454712	353	8.87	1736.565552	149	5.78	1729.812622	231	13.10	1752.990356	1934	39.55	1749.572021	594	12.49	1755.491699	1111	37.47	1715.413818	765	3.92	1735.000854	304	4.73	1722.059937	252	4.86	1761.120728	802
1762.194336	1793	12.41	1744.757568	861	14.72	1734.149902	765	9.61	1326.562500	1183	20.34	1765.202026	940	28.51	1749.090332	585	16.43	1763.035889	351	9.60	1760.428223	299	3.95	1736.892578	142	5.27	1730.825928	206	10.98	1754.003052	1827	36.18	1750.139526	429	4.39	1756.500977	880	25.56	1715.773560	798	7.52	1735.993408	378	7.17	1723.784424	248	7.64	1762.063843	833
1763.187500	2037	16.70	1745.767212	659	5.13	1735.068115	976	13.66	1327.590942	1063	17.73	1766.225098	754	17.92	1750.099976	530	13.19	1764.071655	335	8.52	1761.405884	303	5.02	1737.527588	154	6.30	1731.685425	185	10.00	1754.975830	1445	22.47	1750.604370	559	10.26	1757.510620	738	18.97	1716.721436	761	9.23	1736.808716	380	6.96	1724.365112	207	3.34	1763.113281	900
1764.128418	1919	13.16	1746.754395	664	6.27	1735.592773	851	4.24	1328.586670	1117	19.48	1767.207153	1714	66.77	1751.071899	1036	36.96	1765.055298	456	17.16	1762.184692	278	3.59	1738.572388	137	5.50	1732.735107	171	8.93	1755.989868	1924	39.85	1751.607544	1088	35.92	1758.520508	602	11.42	1717.751953	750	6.56	1737.871460	404	7.59	1724.993408	240	5.38	1764.072876	1079
1765.146362	2100	20.78	1747.777832	702	8.68	1736.099243	1067	15.40	1329.559570	1225	22.78	1768.205444	1445	53.56	1752.078003	956	33.74	1766.053833	390	12.91	1762.623169	288	4.77	1739.621094	154	7.67	1733.163940	127	3.03	1756.983154	1818	33.86	1752.624146	930	28.02	1759.562134	597	12.12	1718.444336	742	3.94	1738.947144	403	6.54	1725.526367	217	3.87	1765.095215	1093
1766.145874	1898	14.14	1748.744385	756	12.51	1737.038452	1050	18.33	1330.566650	1187	22.32	1769.209351	1773	69.90	1753.093872	1133	43.11	1767.092896	901	46.38	1763.376465	292	6.47	1740.491699	146	6.01	1734.171509	119	3.04	1757.964355	1369	17.01	1753.620117	1028	33.43	1760.479980	522	8.66	1719.039551	762	5.35	1739.943481	380	6.88	1725.980591	218	3.15	1766.105347	1263
1767.140747	2541	32.70	1749.888550	642	8.45	1738.086792	846	13.05	1331.561157	1174	19.50	1770.208740	1371	50.33	1754.080322	857	28.20	1768.089722	812	39.77	1764.339233	265	4.31	1741.571533	217	13.03	1735.725708	125	3.85	1758.962891	1225	13.90	1754.624023	770	20.31	1761.518555	518	7.61	1719.756714	706	5.24	1740.800537	393	7.13	1726.627441	213	3.63	1767.114380	1185
1768.147217	2535	33.63	1750.784424	1045	25.83	1739.080444	843	13.15	1332.562134	1200	20.78	1771.243530	823	23.51	1755.073242	994	35.61	1769.091553	1017	53.27	1765.281250	287	4.00	1742.557739	267	18.24	1736.750122	161	7.08	1760.004883	1084	10.51	1755.625732	1064	36.40	1762.443848	475	6.41	1720.853516	703	5.76	1741.796997	473	8.49	1727.767700	305	10.66	1768.107178	1971
1769.158813	2853	45.31	1751.832153	959	20.48	1740.056885	813	10.84	1333.580444	1181	21.63	1772.208618	726	19.40	1756.110962	774	23.01	1770.103638	756	35.55	1765.712891	267	3.25	1743.608765	191	10.82	1737.627197	147	4.20	1761.101563	1027	9.59	1756.612915	941	30.31	1763.501953	519	9.03	1721.776611	789	9.52	1742.841797	663	19.51	1728.781494	294	9.18	1769.131226	1796
1770.157959	2554	37.24	1752.734863	1137	29.62	1741.046021	951	17.89	1334.563843	1256	23.25	1773.263428	596	14.35	1757.062500	641	15.37	1771.082275	497	19.01	1766.461426	289	5.96	1744.642578	164	7.53	1738.039917	143	4.52	1762.022095	1064	10.10	1757.645508	735	19.38	1764.511353	505	7.44	1722.667236	781	6.41	1743.882568	548	13.72	1729.765015	469	21.12	1770.130493	2053
1771.153687	2052	21.69	1753.744019	914	20.13	1742.026855	1092	25.99	1335.561279	1194	19.97	1774.208252	475	8.04	1758.047485	564	13.54	1772.162109	385	14.44	1767.451782	586	24.68	1745.437012	157	7.52	1738.691284	159	6.71	1762.945435	1211	14.46	1758.627441	702	17.22	1765.470947	560	10.66	1723.774048	801	8.62	1744.858765	492	10.49	1730.765747	413	17.03	1771.130615	1567
1772.211426	1738	11.05	1754.766113	1146	28.00	1743.043945	971	17.88	1336.558960	1215	20.41	1774.726318	419	4.34	1759.108887	452	8.47	1773.095459	352	12.91	1768.404785	464	16.67	1745.874634	156	5.24	1739.670532	220	13.56	1763.961548	1280	16.02	1759.657349	659	14.67	1766.475220	572	11.91	1724.728149	818	7.92	1745.806519	366	4.25	1731.754272	298	9.88	1772.134033	1085
1773.186890	1595	8.66	1755.771484	962	18.81	1744.112305	790	9.73	1337.554810	1130	19.05	1775.217163	522	9.58	1760.178589	401	3.82	1774.090454	342	8.68	1769.464478	674	32.40	1746.523804	136	3.72	1740.764526	198	11.42	1764.946411	1249	14.29	1760.766846	531	7.99	1767.490723	952	31.03	1725.605347	791	3.94	1746.919800	370	7.13	1732.724731	266	5.82	1773.148193	945
1774.099976	1537	7.37	1756.793701	807	15.03	1745.101440	799	15.52	1338.561646	1135	18.97	1776.198364	506	6.26	1760.594971	351	3.04	1775.173218	337	8.22	1770.478271	593	25.22	1747.387573	135	3.81	1741.700562	250	17.04	1765.954712	1411	20.93	1761.727051	491	5.22	1768.490356	838	24.38	1725.953857	816	5.63	1748.855225	332	3.19	1733.865112	220	3.88	1774.158813	827
1775.177002	1725	9.30	1757.861206	691	11.63	1746.066772	744	13.69	1339.589355	1018	15.42	1776.624023	475	3.47	1761.093140	430	7.98	1776.095703	395	9.05	1771.464233	523	18.17	1748.502686	138	4.86	1742.721802	275	18.68	1767.019165	1213	13.74	1762.593872	453	5.10	1769.494873	1602	60.60	1726.614136	842	6.59	1749.246582	308	3.15	1734.995728	252	6.02	1775.180786	772
1776.183594	1731	5.69	1758.789551	740	13.27	1746.922852	676	9.52	1340.590576	1040	15.87	1777.192749	679	11.99	1762.041260	463	9.78	1777.031982	457	9.51	1772.451904	439	12.95	1749.634155	157	6.41	1743.690552	261	17.18	1767.990723	2088	46.14	1763.586304	518	9.47	1770.484253	1385	50.24	1727.731689	1115	17.25	1750.011597	353	7.14	1735.823853	235	4.53	1776.089478	761
1777.181274	2022	10.00	1759.758301	652	8.95	1748.037842	664	8.91	1341.590820	1161	19.45	1778.244507	740	13.14	1763.073975	562	12.72	1778.087524	544	11.34	1773.433960	392	12.20	1750.761597	122	4.24	1744.721191	179	8.26	1768.977539	1893	35.47	1764.594238	545	10.54	1771.509521	905	27.31	1728.738281	1221	19.40	1751.057373	360	6.16	1736.742554	267	5.11	1777.096313	799
1778.135864	2104	11.07	1760.601318	604	3.99	1749.023682	651	9.59	1342.570435	1153	19.96	1779.213013	756	14.32	1764.073242	503	9.13	1779.109375	508	13.68	1774.242676	304	4.21	1751.595703	217	13.16	1745.341064	140	3.12	1769.998901	2466	54.80	1765.649658	535	9.23	1772.512695	717	18.63	1729.730591	1102	14.58	1751.921021	608	19.12	1737.764771	285	5.95	1778.123901	946
1779.046631	2134	14.26	1760.927612	601	4.08	1750.067261	656	9.82	1343.573730	1194	22.06	1780.192383	793	17.27	1765.071533	626	16.54	1780.108643	460	15.17	1774.598511	307	5.23	1752.566772	204	11.85	1745.833252	173	6.94	1771.012573	1945	36.32	1766.612549	556	10.66	1773.465820	566	10.23	1730.758179	1055	15.25	1752.902954	564	16.04	1738.640381	278	8.13	1779.110596	951
1780.121338	2064	17.57	1761.754517	658	8.78	1751.037109	1033	25.86	1344.583252	1156	20.96	1781.195557	1192	41.40	1766.066772	612	15.35	1781.057495	645	27.93	1775.521118	286	6.46	1753.542969	213	12.93	1746.762329	137	5.10	1772.006226	1404	21.04	1767.634521	1028	34.48	1774.423096	525	7.99	1731.735229	936	11.58	1753.894043	518	13.20	1739.781250	282	9.36	1780.089844	1139
1781.167236	2234	23.54	1762.802490	677	7.55	1752.055664	943	18.82	1345.501221	3012	78.71	1782.218994	991	31.49	1767.075439	1409	57.16	1782.093628	523	19.07	1776.411987	274	3.21	1754.045166	117	3.11	1747.607300	150	6.25	1772.994995	1260	18.00	1768.627441	1018	33.44	1775.466187	502	6.76	1732.692261	827	8.89	1754.896484	433	9.27	1740.797729	265	5.31	1781.116455	1120
1782.098633	2048	16.99	1763.724976	723	11.94	1753.037842	964	21.00	1346.526611	2172	49.17	1783.224243	5004	228.81	1768.076050	1318	53.18	1783.099243	2809	167.82	1777.387207	276	6.17	1754.560181	253	17.47	1748.285645	121	4.01	1773.981567	1129	13.08	1769.627686	1446	54.54	1776.544067	442	3.73	1733.807129	782	8.05	1755.995239	505	13.21	1741.602295	326	8.11	1782.117920	1421
1783.154175	7068	163.72	1764.789551	751	13.65	1754.054199	786	15.27	1347.538086	1799	39.60	1784.231689	4131	176.93	1769.083374	1553	65.33	1784.108521	2353	133.68	1778.452637	296	8.58	1755.599487	272	16.15	1748.685913	147	7.00	1775.046997	975	8.41	1770.644165	1184	39.91	1777.532715	536	9.19	1735.502441	734	5.19	1756.921143	459	8.33	1742.665161	404	13.63	1783.126465	1300
1784.156738	6385	132.50	1765.698242	772	13.16	1755.094360	921	21.99	1348.567505	1354	26.65	1785.233276	2397	90.83	1770.103394	1201	47.06	1785.109497	1366	70.23	1779.437988	293	6.93	1756.585205	234	13.56	1749.691528	145	4.96	1775.970093	940	5.66	1771.655396	801	22.77	1778.476196	619	12.68	1735.917969	749	6.15	1757.816895	417	7.09	1743.666260	384	11.91	1784.156860	6449
1785.162598	4208	69.26	1766.761597	1222	34.07	1756.033813	841	16.08	1349.587036	1252	22.86	1786.231567	1299	40.82	1771.109131	819	27.50	1786.108887	782	36.93	1780.455078	335	7.81	1757.491089	182	9.06	1750.718140	137	4.55	1776.923218	964	4.49	1772.643921	667	17.14	1779.480835	539	7.57	1736.689819	777	5.19	1758.809814	432	9.68	1744.842285	279	5.21	1785.140625	5562
1786.132935	2676	30.06	1767.763550	1036	25.65	1757.046875	789	14.05	1350.583252	1224	22.98	1787.220703	781	19.37	1772.068970	655	18.19	1787.136230	431	15.82	1781.420532	429	14.37	1758.513794	163	7.78	1751.166626	123	3.63	1778.039063	1094	7.98	1773.737061	500	7.79	1780.505615	571	10.00	1737.738892	926	14.52	1759.968506	378	6.95	1745.851196	247	3.52	1786.144897	3647
1787.175049	2010	15.53	1768.776978	1459	44.38	1758.084106	745	14.05	1351.580200	1033	17.44	1788.261475	544	9.50	1773.159180	458	8.29	1788.116211	292	6.64	1782.416626	429	13.51	1759.526123	172	7.42	1751.695068	216	13.25	1778.890747	1235	11.74	1774.712280	501	7.07	1781.516357	820	23.10	1738.793457	922	12.48	1760.557373	328	4.39	1746.826660	219	3.75	1787.141968	2030
1788.086914	1627	6.62	1769.786865	1243	36.10	1758.988770	631	7.34	1352.576538	1017	16.66	1789.231934	534	9.67	1774.257690	447	8.35	1789.031250	278	3.69	1783.464355	2607	160.42	1760.614380	151	4.08	1752.687378	241	13.42	1779.971924	1227	12.69	1775.278198	470	3.85	1782.460327	792	20.04	1739.730835	818	9.40	1761.004150	354	4.47	1748.717896	204	3.19	1788.122070	1188
1789.174316	1682	10.31	1770.805908	951	22.11	1759.996460	621	6.41	1353.583374	994	15.23	1790.166748	505	8.94	1775.313843	445	6.88	1790.118652	290	5.19	1784.462402	2286	131.13	1761.687866	147	5.23	1753.683472	246	14.16	1780.960571	1225	13.17	1775.741577	474	5.52	1783.499512	6089	269.01	1740.733643	858	11.59	1761.905396	371	5.06	1749.057129	234	4.70	1789.197021	912
1790.280396	1558	7.34	1771.798828	812	15.55	1761.059692	589	5.84	1354.578735	973	13.88	1791.242188	480	8.65	1776.088745	518	7.22	1791.028687	275	5.27	1785.451172	1531	80.00	1762.694092	136	3.06	1754.880249	174	6.51	1782.009888	1619	26.59	1776.584473	517	8.40	1784.495972	5670	236.96	1741.721436	994	16.02	1762.785767	407	6.76	1749.774902	244	3.93	1790.180664	840
1791.210327	1537	8.37	1772.842041	691	8.89	1761.999878	649	8.92	1355.579956	1076	17.14	1792.194580	514	9.88	1777.155273	706	13.72	1792.048828	271	6.15	1786.490479	800	34.70	1763.577637	163	6.74	1755.723999	291	19.28	1783.030029	1505	19.99	1777.669312	539	7.71	1785.493042	3275	125.60	1742.776489	1445	37.28	1763.748169	490	11.02	1750.708252	270	6.68	1791.130859	811
1792.139404	1487	6.99	1773.739502	654	6.76	1763.024536	707	11.41	1356.569458	1043	17.11	1793.227051	585	12.90	1778.106323	738	14.88	1793.087280	329	9.75	1787.418701	484	16.80	1764.416260	134	5.09	1756.677490	228	12.42	1784.023926	9542	296.24	1778.698730	538	7.13	1786.493408	1531	49.26	1743.768188	1216	25.47	1764.785400	520	10.94	1751.703613	429	17.72	1791.933594	819
1793.216064	1617	10.63	1774.807617	656	7.32	1764.028687	647	8.36	1357.569214	1213	20.83	1794.232422	760	21.94	1779.090942	712	15.10	1794.079956	518	21.19	1788.470337	358	10.39	1765.039307	128	4.14	1757.710327	227	12.53	1785.012939	8755	242.16	1779.663574	575	9.55	1787.490356	816	19.59	1744.711426	937	12.33	1765.778198	471	7.38	1752.735107	380	15.91	1792.251343	818
1794.175171	1924	20.28	1775.796143	735	9.75	1765.034546	732	13.48	1358.560303	1052	17.75	1795.221680	1013	34.51	1780.084473	770	19.33	1795.094116	490	19.80	1789.460571	312	6.38	1765.538086	160	8.53	1758.624634	166	6.81	1786.008911	5607	134.36	1780.636841	661	14.44	1788.511597	568	11.34	1745.815918	803	7.08	1766.808472	396	4.60	1753.750732	315	11.27	1793.049438	884
1795.159302	1963	18.57	1776.813721	922	13.97	1765.963135	662	9.07	1359.572266	1167	21.21	1796.235352	755	21.02	1781.074097	932	31.75	1796.094727	419	16.76	1789.771851	283	4.48	1766.075195	120	4.04	1759.252197	142	4.25	1786.986206	2831	48.79	1781.645508	787	21.76	1789.463135	483	6.07	1746.862305	755	7.03	1767.854004	511	13.43	1754.768188	275	6.13	1794.135254	1010
1796.140503	1725	11.04	1777.776123	966	11.47	1767.056763	1073	27.21	1360.571533	1234	22.37	1797.227051	978	31.46	1782.097290	754	22.27	1797.095825	524	22.86	1790.391479	278	5.24	1766.611694	179	7.43	1759.657349	183	8.42	1787.969604	1628	18.57	1782.647583	683	16.72	1790.443115	436	6.10	1747.742798	706	5.74	1768.988525	476	10.11	1755.742188	338	9.04	1795.138916	1258
1797.142212	1954	20.15	1778.780273	853	8.50	1768.048462	933	22.50	1361.559326	1194	20.13	1798.234253	908	27.97	1783.097656	4344	206.99	1798.070557	487	19.38	1791.592163	257	3.63	1767.557495	243	15.99	1760.587891	146	4.21	1789.032349	1175	7.24	1783.641113	6063	283.16	1791.422363	437	5.84	1748.653687	712	5.32	1769.914185	633	19.09	1756.771973	311	6.96	1796.143799	1400
1798.118408	1780	15.27	1779.746460	890	13.90	1769.052979	1312	39.97	1362.561401	1136	18.81	1799.221558	845	25.03	1784.107544	3583	164.77	1799.093506	459	18.94	1792.386475	266	3.78	1768.563110	195	10.04	1761.891357	130	4.23	1790.028931	1016	7.24	1784.643677	5064	219.09	1792.506592	450	6.92	1749.707031	733	5.40	1770.923828	588	18.21	1757.741211	300	8.06	1797.117065	1250
1799.138550	1886	18.75	1780.762939	977	19.94	1770.052734	1097	28.62	1363.554443	1001	15.97	1800.187500	719	17.74	1785.114746	2070	85.17	1800.096558	368	12.97	1793.539551	280	5.09	1769.578125	350	24.82	1762.774414	135	4.77	1791.016357	914	5.83	1785.653198	3184	128.43	1793.500610	432	4.84	1750.805908	735	5.25	1771.991211	513	13.14	1758.319702	261	4.35	1798.133423	1362
1800.160522	1805	17.19	1781.748169	871	16.58	1771.083252	874	18.95	1364.601929	1068	18.19	1801.225708	600	11.31	1786.096313	1123	38.42	1801.106567	288	5.90	1794.500854	399	13.10	1770.603027	306	20.13	1763.754150	171	7.13	1792.122803	950	7.70	1786.639893	1509	50.16	1793.819336	426	3.62	1751.805054	1281	28.63	1772.969482	382	5.11	1758.992310	251	3.78	1799.111572	1336
1801.165039	1713	15.56	1782.780151	4434	169.41	1772.095581	739	12.88	1365.591919	1001	16.57	1802.214966	517	7.40	1787.082886	766	22.51	1802.126709	265	6.03	1795.499023	368	9.73	1771.566162	216	10.85	1764.658203	152	5.41	1792.977661	965	8.49	1787.634766	846	19.84	1794.519287	684	17.67	1752.758057	1281	27.21	1773.500122	366	4.23	1759.606079	240	3.42	1800.098389	1304
1802.184082	1505	10.11	1783.789917	3936	141.71	1773.104858	652	9.92	1366.578613	1072	16.89	1802.717041	380	3.14	1788.092407	448	6.64	1803.119385	256	6.70	1796.586304	347	7.43	1772.629639	230	12.90	1765.818848	134	3.63	1793.927856	1010	7.79	1788.729614	511	5.70	1795.499268	831	23.95	1753.765991	1236	26.07	1774.115967	395	6.81	1760.873901	250	4.84	1801.104370	1127
1803.160645	1429	8.59	1784.765747	2546	82.87	1774.047119	650	8.80	1367.595581	1025	15.44	1803.254150	459	8.71	1789.097534	429	4.79	1804.257080	205	3.12	1797.459106	436	14.66	1773.619019	175	7.48	1766.628662	143	3.26	1794.247803	963	6.10	1789.689453	492	6.36	1796.483521	642	14.29	1754.723633	948	10.33	1774.881348	349	4.80	1761.609741	245	4.26	1802.071533	999
1804.317017	1364	6.23	1785.770874	1333	33.62	1774.642822	569	3.11	1368.587769	1056	18.08	1804.276855	470	8.45	1790.064941	419	7.10	1805.065918	236	5.16	1798.499512	420	13.17	1774.713379	157	6.05	1766.971436	133	3.68	1795.003906	1424	23.60	1790.658081	432	5.09	1797.494507	852	25.53	1755.788818	1094	18.76	1776.980347	389	3.46	1762.016357	243	3.85	1803.160156	930
1805.980225	1360	4.81	1786.738892	813	13.63	1775.111694	607	6.67	1369.585449	1124	19.50	1805.264038	435	7.31	1791.099243	416	6.29	1806.104126	256	6.16	1799.427246	1018	53.68	1775.455200	125	3.10	1767.728638	236	15.57	1796.010986	1587	26.33	1791.635864	393	3.23	1798.478271	736	18.86	1756.734497	1013	17.38	1777.790894	423	3.98	1762.514771	275	5.08	1804.131226	864
1806.278564	1342	3.19	1787.738647	661	9.31	1776.172119	726	8.58	1370.577148	1075	19.39	1806.168579	456	7.12	1792.093628	474	9.93	1807.147461	269	6.50	1800.417725	835	40.44	1777.605347	160	6.31	1768.731079	277	17.14	1797.049194	1417	20.94	1792.572998	446	5.07	1799.495972	720	19.60	1757.768921	962	17.11	1778.670288	465	6.05	1763.499878	346	9.51	1805.046143	791
1807.135986	1423	7.74	1788.723755	610	7.98	1777.101807	798	4.94	1371.586304	1089	17.21	1807.196289	492	9.37	1793.057983	488	10.25	1808.099854	280	7.06	1801.430298	602	24.63	1779.460815	161	7.45	1769.739868	423	32.36	1798.026123	1623	30.51	1793.654297	468	6.72	1800.486694	666	18.63	1758.758423	861	12.61	1779.753418	434	6.81	1764.462402	331	8.00	1806.099243	771
1808.168701	1443	7.67	1789.271240	534	4.49	1777.586304	818	4.59	1372.564941	1077	17.30	1808.256592	476	9.37	1794.083008	839	27.98	1808.583984	222	3.67	1802.435181	453	15.06	1780.621094	162	4.33	1770.701172	332	22.54	1798.975830	1369	18.97	1794.667358	744	19.74	1801.548706	503	7.79	1759.859863	826	8.89	1780.859009	426	7.49	1765.776001	388	11.60	1807.097656	762
1809.197632	1402	6.51	1789.841187	629	9.24	1778.052979	950	12.05	1373.567383	1045	15.53	1809.250244	550	13.75	1795.092407	839	29.23	1809.061646	336	13.19	1803.515503	367	9.69	1781.555664	189	7.28	1771.278809	148	3.27	1799.966553	1450	20.91	1795.657959	851	25.66	1802.507690	468	7.22	1760.868286	818	5.66	1781.947510	494	12.73	1766.624878	292	6.34	1808.242310	840
1810.092163	1604	14.85	1790.608398	571	4.99	1779.035034	806	7.29	1374.595215	1196	21.29	1810.212524	580	14.88	1796.087402	661	20.23	1810.068115	299	10.86	1804.398315	293	3.81	1782.617554	191	8.83	1771.721558	262	16.11	1800.992554	1206	13.41	1796.670654	704	20.20	1803.582520	471	9.31	1761.264282	816	4.29	1783.055908	413	7.15	1767.629639	333	10.29	1809.066406	838
1811.120239	1585	14.67	1790.959229	558	3.59	1780.045044	826	10.74	1375.551514	1302	23.60	1811.205078	704	20.84	1797.104126	828	28.73	1811.081787	363	13.95	1805.459961	293	5.31	1783.597290	1195	113.65	1772.747070	200	9.97	1802.018555	1060	10.20	1797.641846	851	27.07	1804.670654	413	5.48	1762.809204	800	6.52	1783.914673	2500	124.61	1768.701416	269	4.91	1809.521851	761
1812.221558	1440	9.37	1791.748291	683	10.92	1781.005981	934	20.15	1376.536255	1307	24.61	1812.192749	591	15.25	1798.058960	753	24.70	1812.079224	344	11.69	1806.447876	251	3.03	1784.598022	1058	93.38	1773.778687	158	5.22	1803.022217	1025	9.56	1798.677002	622	13.75	1806.536499	470	8.08	1763.785034	773	6.72	1784.915039	2274	106.74	1769.187134	235	3.26	1810.151855	909
1813.158081	1980	24.21	1792.830322	670	10.91	1782.061890	785	14.75	1377.572754	1167	20.68	1813.212280	1176	43.15	1799.073608	787	26.94	1813.088013	546	25.17	1808.458862	303	5.24	1785.604980	678	54.21	1774.644043	161	4.79	1804.063477	968	9.93	1799.649536	729	20.10	1807.501953	459	7.51	1764.538818	715	4.03	1785.924683	1448	61.32	1769.705078	473	21.20	1811.100708	989
1814.150146	1872	20.06	1793.784668	921	20.93	1783.063599	3820	153.20	1378.597412	980	13.89	1814.224731	983	31.97	1800.074097	646	18.37	1814.089478	487	21.68	1809.393066	311	6.20	1786.563965	381	27.69	1775.925415	127	3.56	1805.010864	855	6.98	1800.640625	548	12.12	1808.541260	482	7.60	1764.908447	757	5.84	1786.925415	725	22.27	1770.742432	373	13.59	1812.129272	945
1815.176758	1622	14.57	1794.757935	915	20.48	1784.059570	3312	124.01	1379.584106	1047	16.43	1815.219849	702	19.32	1801.120239	471	8.72	1815.099854	400	14.80	1810.579224	307	5.43	1787.654541	198	8.13	1776.578979	138	5.33	1806.079590	867	6.35	1801.684448	523	11.80	1809.500244	518	8.62	1765.713257	775	6.69	1787.900635	463	6.81	1771.700317	311	8.46	1813.155151	952
1816.159790	1481	13.09	1795.757080	726	11.26	1785.066040	2129	70.53	1380.554321	1095	18.38	1816.227173	471	8.15	1802.145508	416	7.15	1816.061768	320	10.83	1811.408936	352	8.86	1788.558594	192	9.43	1776.974609	138	4.51	1808.085693	849	6.23	1802.694092	466	8.08	1810.517212	561	11.96	1766.082153	766	5.87	1788.916992	421	6.48	1772.709839	319	8.19	1814.145508	1241
1817.075562	1376	8.47	1796.774170	960	21.49	1786.063721	1225	32.39	1381.585083	1080	17.69	1817.187988	468	6.78	1803.147583	389	6.37	1817.049316	262	8.43	1812.574341	347	8.09	1789.648560	160	6.33	1777.729858	146	5.80	1809.043701	922	9.03	1803.598389	449	3.76	1811.518799	503	7.52	1766.800537	743	5.36	1789.618896	347	3.17	1773.584961	270	4.98	1815.099121	1070
1818.136597	1370	6.41	1797.752808	758	14.06	1787.093872	836	17.19	1382.603882	1046	16.62	1818.261230	422	4.50	1804.054199	393	7.41	1818.151245	208	4.31	1813.454346	605	24.45	1790.261963	140	3.90	1778.726318	148	3.88	1810.044434	891	6.61	1803.847534	444	3.89	1812.549194	503	7.45	1767.774170	1143	22.21	1790.583618	374	3.10	1774.207764	248	3.19	1816.128906	922
1819.307007	1419	7.85	1798.743042	851	18.35	1788.006226	614	9.12	1383.609619	1044	16.31	1819.178467	479	8.75	1804.976440	362	6.07	1819.087158	254	7.11	1814.463867	565	21.95	1791.445435	128	4.57	1779.666016	169	5.31	1811.085693	997	12.22	1804.685669	489	8.84	1813.518188	864	25.32	1768.724731	1071	18.88	1791.258423	395	7.08	1775.743530	265	6.27	1817.102783	787
1820.247070	1401	7.66	1799.772217	730	13.49	1789.040283	596	5.75	1384.590942	1025	15.94	1820.196533	450	8.63	1806.198120	368	4.54	1820.163208	246	7.18	1815.451050	424	13.06	1793.033813	147	3.93	1780.768799	156	4.76	1812.032959	1055	13.78	1805.587891	417	3.65	1814.511963	819	23.28	1769.762451	1438	36.76	1792.264893	348	3.90	1776.315674	252	3.19	1818.050171	809
1821.177246	1378	7.92	1800.749634	704	13.38	1789.333862	577	4.11	1385.592529	1150	18.22	1821.218750	481	10.20	1807.023193	463	8.54	1821.137451	251	7.07	1816.431885	367	7.87	1793.632446	146	3.51	1781.699951	203	9.30	1813.030029	1036	12.24	1806.782959	396	4.79	1815.526123	641	14.14	1770.743408	1228	21.41	1793.043335	454	8.32	1776.847778	303	3.97	1819.081543	784
1822.196655	1355	6.90	1801.810791	620	9.67	1790.029541	525	4.41	1386.591919	1133	16.81	1822.231812	435	8.06	1808.060059	451	10.09	1822.055664	256	6.49	1817.356079	345	4.95	1794.596313	243	13.05	1782.681763	224	9.88	1814.026123	1810	40.47	1807.650391	383	3.40	1816.504517	502	8.31	1771.661865	1028	13.57	1793.802490	394	6.80	1777.408691	320	5.13	1819.478271	801
1823.125244	1363	7.80	1802.768311	605	8.69	1790.985229	549	5.23	1387.593384	1143	18.99	1823.186157	476	10.54	1809.070313	433	9.14	1823.084106	283	8.48	1818.415894	330	3.93	1795.193481	155	3.17	1783.155762	171	5.32	1815.010132	1669	32.48	1808.721313	465	6.71	1817.495239	492	7.27	1772.751343	907	10.97	1794.945801	452	11.15	1778.426514	336	7.93	1820.241455	799
1824.132080	1596	14.00	1803.701660	566	6.65	1792.041016	646	11.02	1388.593506	1002	16.00	1824.224121	675	19.90	1810.078003	489	12.65	1824.106079	368	13.95	1819.318481	303	5.05	1795.560547	179	4.00	1783.730957	1456	138.69	1816.051147	1231	16.50	1809.630981	509	9.49	1818.153931	436	3.29	1773.729248	826	8.74	1795.936157	473	11.29	1779.021729	294	4.32	1821.082397	819
1825.160034	1621	13.54	1804.823364	530	5.93	1793.067383	630	10.17	1389.570679	1215	22.40	1825.247559	759	23.46	1811.106567	565	17.05	1825.096924	361	15.63	1819.701050	303	7.02	1796.644897	170	7.18	1784.756226	1342	125.46	1816.971436	1027	9.84	1810.616211	540	11.35	1818.657227	419	3.67	1774.788940	736	6.07	1796.949341	519	12.13	1779.832031	335	8.25	1822.136475	824
1826.153198	1516	11.95	1805.724976	516	4.45	1794.026611	845	19.50	1390.588867	1090	16.94	1826.237549	568	13.35	1812.082275	536	14.93	1826.085571	351	14.25	1820.394775	289	5.85	1797.698364	220	12.31	1785.730713	734	61.66	1818.109863	1006	9.41	1811.657471	561	13.03	1819.561646	422	5.67	1775.612305	686	3.64	1797.925293	501	11.67	1780.610474	277	4.13	1823.175781	793
1827.151367	1538	12.76	1806.025391	515	4.45	1795.053345	815	17.67	1391.582275	1089	17.29	1827.217896	678	19.43	1813.081543	897	32.75	1827.104736	389	13.99	1821.713379	279	4.16	1798.575317	191	8.54	1786.766846	396	27.66	1818.778931	866	3.35	1812.618774	539	11.70	1820.462769	451	7.09	1776.020874	699	3.88	1798.873901	522	11.88	1781.727783	344	9.55	1824.103638	928
1828.151611	1544	12.98	1806.856323	565	7.55	1796.086914	753	13.91	1392.611816	973	14.98	1828.216919	602	14.55	1814.091309	860	30.83	1828.088623	330	9.66	1822.621582	278	4.34	1799.590088	362	25.29	1787.726440	234	13.21	1819.932129	837	3.64	1813.645752	948	30.66	1821.492920	432	6.95	1776.747070	693	3.63	1799.852539	482	9.29	1782.752075	339	11.48	1825.171875	929
1829.173706	1430	9.72	1807.823120	613	9.62	1797.050537	836	18.17	1393.592651	1021	16.63	1829.210938	542	12.00	1815.136841	588	18.51	1829.085938	307	8.93	1823.545044	336	6.48	1800.554321	291	17.81	1788.602417	159	3.51	1821.032227	825	6.05	1814.641602	814	23.59	1822.506714	401	6.59	1777.310669	655	3.14	1800.886230	468	6.93	1783.716797	1687	108.89	1826.150391	1025
1830.147339	1422	10.70	1808.770508	621	7.90	1798.062622	710	12.53	1394.582520	1103	19.22	1830.201782	485	10.18	1816.123535	444	10.03	1829.569458	231	3.41	1824.419678	453	15.14	1801.588257	255	14.96	1789.095825	163	5.27	1822.061035	798	7.09	1815.667114	716	20.10	1823.520752	383	5.73	1778.805664	700	6.22	1801.822876	424	5.80	1784.725586	1598	98.17	1827.150146	934
1831.151978	1444	10.55	1809.796997	595	8.01	1799.036133	734	14.68	1395.589844	1046	18.17	1831.238892	446	8.94	1817.095581	451	10.38	1830.148438	273	7.49	1825.525024	452	15.12	1802.539307	177	4.91	1789.690918	149	5.62	1823.069336	773	6.92	1816.709717	492	8.19	1824.518433	818	24.57	1779.883789	700	4.11	1802.757324	387	5.51	1785.731323	910	46.55	1828.177246	957
1832.050537	1376	8.01	1810.790405	648	10.53	1800.018555	697	14.15	1396.604126	1038	16.18	1832.205078	386	4.64	1818.065063	379	6.94	1831.121460	265	8.31	1826.469238	361	9.33	1803.493896	158	4.96	1790.259766	138	3.47	1824.063965	798	6.68	1817.691162	470	7.86	1825.526855	831	25.25	1780.774292	744	6.51	1804.001587	370	5.12	1786.691406	537	20.55	1829.180786	809
1833.062622	1375	8.58	1811.724731	643	10.21	1801.054810	570	7.68	1397.598633	1068	17.28	1833.229980	483	10.43	1819.031982	413	8.88	1832.156860	251	7.83	1827.510864	356	9.05	1804.426147	144	6.04	1790.661987	151	5.74	1825.045776	1447	27.79	1818.789307	451	6.56	1826.486694	673	17.03	1781.802612	869	10.67	1804.938354	386	7.69	1787.757813	313	6.69	1830.126709	805
1834.174683	1439	10.43	1812.775879	973	25.63	1802.083130	558	7.37	1398.606323	1143	19.03	1834.250122	401	7.77	1820.086914	361	6.87	1833.124512	251	7.20	1828.445801	400	11.82	1804.965454	129	3.90	1791.417480	130	3.83	1826.039917	1449	25.17	1821.638184	436	8.00	1827.523438	710	18.32	1782.788696	958	10.30	1806.783325	365	4.88	1788.651611	258	3.78	1831.146973	788
1835.153687	1917	23.53	1813.760376	825	17.82	1803.155518	530	3.83	1399.631470	986	15.17	1835.268921	738	25.04	1821.183594	372	7.32	1834.098633	214	4.63	1829.408813	423	12.59	1805.520508	150	5.10	1791.706787	153	5.70	1827.036621	1149	14.76	1822.671143	379	4.78	1828.539185	559	9.88	1783.766724	5654	216.02	1807.270386	318	3.60	1789.770386	271	4.25	1832.002197	663
1836.179321	1834	21.28	1814.790405	756	14.28	1804.008057	530	6.91	1400.577026	1103	19.85	1836.246582	718	21.87	1822.063232	417	8.71	1835.142700	387	16.57	1830.408936	371	7.43	1807.586914	133	5.05	1792.685669	167	5.65	1828.041016	1206	18.81	1823.674927	406	6.86	1829.494995	571	12.12	1784.751221	5201	167.61	1807.935913	389	7.09	1790.866821	240	3.74	1832.404175	664
1837.171143	1586	14.17	1815.752441	640	8.75	1805.081909	512	6.44	1401.605957	1058	17.25	1837.239746	588	14.67	1823.056396	421	9.25	1836.082886	401	18.17	1831.361938	336	6.90	1808.408569	122	3.45	1793.676392	145	3.84	1829.077515	1087	14.27	1824.668945	800	26.59	1830.532104	456	7.23	1785.733398	3205	82.07	1809.092896	358	4.46	1791.696045	242	3.57	1833.150269	617
1838.185181	1437	9.93	1816.798828	569	4.64	1806.031616	573	7.80	1402.552124	1036	15.90	1838.236572	503	10.93	1824.090698	670	21.40	1837.112061	346	13.53	1832.526855	291	6.02	1809.641602	151	6.56	1794.686279	273	17.76	1830.055176	1034	12.46	1825.675537	760	22.46	1831.821655	410	3.94	1786.737915	1699	27.16	1810.014648	321	3.09	1792.568481	243	3.09	1834.125244	705
1839.106323	1329	6.95	1818.646118	536	5.20	1807.002808	503	5.64	1403.594727	1128	17.70	1839.223267	543	14.36	1825.115234	711	23.28	1838.135376	322	10.74	1833.460327	285	6.11	1810.629395	173	8.16	1795.746948	222	9.70	1830.972656	910	9.06	1826.643433	644	14.40	1832.620361	389	5.37	1787.614502	1009	8.28	1811.016479	329	4.79	1793.771484	244	4.54	1835.056396	688
1840.102783	1297	7.47	1819.638794	565	7.47	1808.043091	568	10.09	1404.092773	705	4.68	1840.173584	464	10.60	1826.104858	534	14.47	1839.082275	271	8.36	1833.979370	263	3.55	1811.587769	176	7.42	1796.773682	204	7.76	1832.016113	859	8.43	1827.682373	648	13.98	1833.164185	392	3.02	1788.644043	784	5.05	1812.002930	421	9.67	1794.720825	310	7.67	1836.162476	997
1841.193359	1405	12.86	1820.669922	581	9.17	1809.093506	557	7.91	1404.573975	1199	22.81	1841.232666	462	10.11	1827.064331	655	20.43	1840.232178	242	6.67	1834.424805	277	5.21	1812.565430	161	5.50	1797.744141	227	12.17	1833.136353	742	5.94	1828.700562	535	9.40	1833.539673	441	5.43	1789.756592	790	9.04	1812.882202	351	4.43	1795.754761	287	7.24	1837.171631	983
1842.184937	1337	9.91	1821.837158	545	7.46	1810.027832	631	11.06	1405.584717	1088	18.06	1842.202271	446	10.23	1828.068726	515	13.42	1841.113647	269	8.23	1835.452148	364	11.10	1813.575806	304	20.63	1798.756226	197	8.98	1834.146362	763	8.26	1829.654297	546	9.69	1834.621460	380	5.66	1790.644775	757	8.29	1813.937012	498	12.78	1796.688232	285	6.02	1838.201416	914
1843.142578	1504	14.18	1822.773438	551	8.25	1811.067749	623	10.50	1406.592896	1024	14.75	1843.213013	526	14.44	1829.108032	533	15.38	1842.155396	220	5.04	1836.491577	438	14.53	1814.574829	290	19.35	1799.715942	406	29.16	1834.946167	719	6.18	1830.656860	496	6.62	1835.556519	641	17.05	1791.697021	714	5.92	1814.907227	424	8.47	1797.643677	321	7.61	1839.104126	793
1844.148682	1411	11.38	1823.772705	717	14.63	1812.103394	575	9.88	1407.596191	1053	15.85	1844.167480	494	10.99	1830.057129	376	7.14	1843.087891	311	10.17	1837.582275	315	6.84	1815.606323	242	13.64	1800.719116	350	24.33	1836.082886	1102	18.78	1831.583252	476	7.80	1836.538208	639	15.44	1792.598389	702	3.55	1815.965698	436	9.34	1799.700439	344	9.27	1840.123047	788
1845.117310	1512	11.93	1824.704956	653	11.53	1813.047974	848	22.75	1408.592773	1037	15.23	1845.212646	424	7.10	1831.167969	390	8.18	1844.173340	285	8.27	1838.494263	325	7.92	1816.565063	169	6.12	1801.723999	261	16.20	1837.031982	1190	20.38	1832.694824	416	6.93	1837.512085	530	9.97	1792.960205	793	6.11	1817.188354	366	5.15	1800.552490	313	5.49	1841.137451	736
1846.083984	1381	7.14	1825.753052	581	6.74	1814.034912	771	17.76	1409.586182	953	12.12	1846.281006	400	7.04	1832.144775	389	8.31	1845.107788	284	9.04	1839.343994	291	5.93	1817.416626	169	5.02	1802.687500	205	9.13	1838.073730	1028	13.76	1833.625732	412	6.48	1838.485474	477	6.93	1793.878418	737	3.65	1818.465332	318	3.91	1801.362305	275	4.73	1842.187744	784
1847.237549	1312	6.34	1826.766724	636	9.00	1815.093750	661	12.34	1410.619263	993	14.28	1847.239502	421	8.84	1833.122192	375	6.35	1846.111084	220	4.76	1840.410522	361	11.04	1818.338257	165	5.20	1803.610596	163	5.69	1839.023193	953	10.24	1834.707886	397	5.69	1839.479492	445	6.31	1794.811646	882	9.94	1818.929321	341	4.85	1801.737793	275	5.68	1843.138916	743
1848.181641	1404	8.88	1827.788574	662	10.33	1816.045288	598	8.50	1411.583008	1003	14.94	1848.083252	337	3.39	1833.901367	354	4.11	1847.244385	236	5.22	1841.492676	333	8.13	1818.666748	136	3.11	1804.326904	139	4.50	1840.020874	826	7.07	1835.672363	685	21.42	1840.543945	465	7.90	1795.800415	876	8.59	1819.957397	320	4.15	1802.416138	279	3.82	1844.106445	771
1849.164795	1346	6.42	1828.761230	583	6.61	1817.111206	630	11.95	1412.598877	1049	16.74	1848.388184	342	3.28	1835.135620	650	20.02	1848.071167	237	5.10	1842.429810	302	6.77	1819.407104	160	7.53	1804.751099	137	3.92	1841.030640	929	10.89	1836.683594	627	17.03	1841.493896	408	4.72	1796.803711	857	8.01	1820.880981	326	5.03	1802.761719	282	4.17	1845.192993	672
1850.135864	1399	8.79	1829.726440	583	7.32	1818.090820	490	6.27	1413.597290	1017	15.94	1849.213867	477	11.81	1836.108643	623	19.54	1849.109497	289	8.35	1843.473145	406	14.92	1820.409546	136	4.67	1805.199585	156	4.50	1841.975464	832	8.27	1837.691040	534	11.68	1842.472412	460	7.19	1797.793213	1032	16.46	1822.144653	309	3.49	1803.187622	234	4.13	1846.022827	646
1851.226563	1540	14.05	1831.745850	645	11.10	1819.164917	544	8.50	1414.598022	1103	18.37	1850.160889	379	5.38	1837.097900	555	14.82	1850.084351	231	6.69	1844.402100	334	9.46	1821.646484	136	5.41	1805.506836	137	3.18	1842.983643	756	6.01	1838.609863	503	9.24	1843.466553	546	11.96	1798.787231	962	13.38	1822.895142	362	7.77	1803.713501	245	5.06	1846.324829	647
1852.256714	1680	16.72	1832.524170	520	4.05	1820.089355	492	6.56	1415.599854	1006	16.02	1851.269409	470	11.04	1838.123413	496	12.49	1851.142578	267	8.68	1845.447754	334	8.91	1822.494141	126	3.80	1805.937500	153	5.74	1843.998169	835	9.24	1839.637695	479	9.06	1844.465332	514	11.25	1799.731445	986	14.58	1824.069702	332	3.39	1804.849243	268	6.09	1847.210327	642
1853.285767	2296	34.77	1832.760376	506	3.02	1820.969360	503	7.28	1416.578613	1040	17.27	1852.287842	523	12.63	1839.068848	470	11.67	1852.208740	331	11.36	1846.471924	275	4.97	1823.576416	137	5.17	1806.783569	128	4.92	1844.972534	873	10.87	1840.652100	457	9.45	1845.516724	575	13.89	1800.701172	854	6.63	1824.958984	426	10.79	1805.311035	227	3.25	1848.158936	621
1854.291626	2716	45.48	1833.825317	578	8.93	1821.990723	478	6.41	1417.601929	1176	21.30	1853.289917	607	17.32	1840.124268	451	12.03	1853.245361	579	27.24	1847.476074	292	6.38	1824.634033	228	15.37	1807.465088	130	3.92	1845.995239	871	11.16	1841.638062	505	10.73	1846.501221	464	8.23	1801.708862	787	7.74	1825.915283	450	12.23	1805.873779	233	4.15	1850.043213	659
1855.283325	2192	26.97	1834.783936	890	22.43	1823.132813	468	6.13	1418.597046	1100	19.87	1854.322876	654	18.44	1841.154541	421	9.96	1854.252319	709	35.04	1848.479736	296	6.44	1825.551270	232	15.08	1808.056641	123	3.32	1847.065063	754	5.50	1842.555786	409	3.82	1847.530518	436	7.64	1802.748535	775	9.09	1826.985107	341	4.92	1806.792114	233	4.20	1851.262085	648
1856.270630	1730	13.72	1835.783691	918	22.46	1824.060425	644	14.40	1419.597046	1014	17.24	1855.293823	555	13.02	1842.064209	403	7.00	1855.266724	529	23.56	1849.407349	258	6.12	1826.537964	172	4.99	1808.748291	163	7.65	1847.398560	694	3.04	1842.863159	392	3.98	1848.852173	361	3.42	1803.864014	797	6.74	1827.971436	392	8.82	1808.541138	246	5.36	1852.184814	695
1857.162598	1545	9.91	1836.827637	745	14.20	1825.046143	715	17.24	1420.586670	993	15.10	1856.308228	439	8.28	1843.056396	466	10.26	1856.204102	350	12.35	1850.429932	244	4.62	1826.854126	154	3.69	1809.644775	134	3.31	1847.978638	661	3.23	1843.621582	524	11.63	1849.539429	456	8.11	1804.772949	806	7.67	1828.905151	338	6.36	1809.627563	211	3.11	1853.187744	683
1858.134766	1690	13.48	1837.830566	665	11.99	1826.060669	606	9.18	1421.600220	985	15.16	1857.236328	513	11.74	1844.073364	448	10.55	1857.174194	277	7.40	1851.346802	268	4.32	1827.679688	197	12.11	1810.695190	168	6.94	1848.968506	672	4.76	1844.648682	502	10.23	1850.344238	416	5.75	1805.884155	703	5.27	1829.470825	277	3.63	1810.752930	245	7.01	1854.280396	663
1859.142334	2778	43.44	1838.727051	602	9.72	1827.054443	634	9.94	1422.607300	958	14.69	1858.225586	601	15.41	1845.093140	456	9.70	1858.114380	343	12.18	1852.433960	298	7.35	1828.604492	172	8.40	1811.685791	190	10.48	1850.100342	660	4.79	1845.643677	562	13.56	1850.871094	357	3.54	1806.756714	710	4.31	1829.972412	321	4.88	1811.490112	255	5.40	1855.187134	679
1860.137451	2656	37.97	1839.746704	589	8.50	1828.030518	598	10.71	1423.581299	931	11.34	1859.224609	833	28.36	1846.089355	370	4.44	1859.066528	470	20.81	1853.524292	269	5.61	1829.580200	185	9.99	1812.744507	187	9.48	1852.081055	723	6.18	1846.652954	477	8.05	1851.497314	419	6.08	1807.856323	707	5.21	1830.312866	350	5.40	1812.725708	238	4.99	1856.275391	693
1861.132813	2190	24.55	1840.747803	615	10.83	1829.113525	553	7.36	1424.616455	922	13.79	1860.204468	695	20.80	1847.138550	390	7.89	1860.085083	394	15.31	1854.385620	294	6.58	1830.576416	166	8.48	1813.741333	332	24.56	1853.086060	785	7.62	1847.477539	430	4.33	1852.594238	471	7.05	1808.614258	693	3.65	1830.994385	310	4.71	1813.783081	325	10.54	1857.160767	633
1862.097168	1850	17.54	1841.747314	538	7.06	1830.108276	563	7.07	1425.593018	1063	16.98	1861.203735	585	13.80	1848.175171	320	4.10	1861.057251	315	8.21	1855.310669	291	5.11	1831.562134	126	4.25	1814.758179	229	13.04	1854.050415	816	8.86	1847.771973	419	3.18	1853.624878	607	11.32	1809.822754	697	5.79	1831.900757	293	3.61	1814.832764	307	8.63	1858.171875	669
1863.174927	1598	11.87	1842.744263	666	12.22	1831.116333	542	7.27	1426.549194	1162	17.95	1862.234985	451	7.44	1849.126343	406	8.34	1862.017456	294	6.26	1856.576904	286	5.14	1832.627563	126	6.40	1815.758789	205	9.71	1855.107544	880	12.36	1849.542969	395	3.13	1854.660400	700	15.96	1810.822754	771	6.42	1833.990723	319	4.38	1815.726074	322	10.68	1859.167114	773
1864.229736	1492	5.50	1843.786011	597	10.37	1831.997192	515	5.61	1427.518799	958	13.68	1863.174438	532	11.23	1850.072998	389	7.89	1862.476685	230	3.18	1857.342773	302	5.68	1833.540283	125	4.46	1816.718506	176	7.17	1856.082275	909	12.85	1850.619019	366	3.06	1855.594238	548	10.68	1811.740723	818	9.70	1834.962158	326	6.30	1816.820068	227	3.00	1860.196655	869
1865.097534	1562	7.89	1844.778687	753	17.59	1833.044556	521	7.06	1428.584229	1043	16.57	1864.303833	409	5.25	1851.127930	513	14.18	1863.141602	268	7.69	1858.412109	356	8.93	1834.077148	115	4.72	1817.639648	173	9.09	1857.121826	772	6.81	1851.675903	475	9.46	1856.677124	474	6.67	1812.605713	749	4.63	1835.996582	394	9.62	1818.722290	257	5.53	1861.120850	776
1866.119263	1575	8.89	1845.746460	632	9.95	1833.994141	530	5.80	1429.624146	1069	16.24	1865.222412	577	15.45	1852.210693	620	19.00	1864.162354	260	6.29	1859.473755	656	26.34	1834.418579	141	6.94	1818.261719	128	4.81	1858.001709	804	8.63	1852.706055	434	6.82	1857.560791	495	8.12	1813.774902	1145	17.81	1836.554077	312	3.65	1819.569336	241	5.81	1862.145874	764
1867.149536	1501	6.85	1846.727417	579	7.67	1835.073975	808	20.24	1430.594482	980	12.95	1866.216553	557	14.09	1853.251953	835	29.58	1865.070679	386	13.82	1860.472778	589	21.13	1835.625244	197	12.71	1818.744629	137	5.38	1859.076416	1079	17.00	1853.759521	564	12.29	1858.506958	626	14.58	1814.729126	1046	10.64	1837.058350	400	7.82	1820.136597	222	4.82	1863.077637	636
1868.122192	1417	6.10	1847.484497	511	4.28	1836.050049	783	19.58	1431.614258	1091	17.83	1867.244629	527	12.50	1854.247192	992	38.10	1866.135498	347	11.95	1861.398804	438	14.03	1836.550659	208	13.39	1819.692871	162	7.58	1860.040894	2182	50.38	1854.756592	639	15.67	1859.496826	1395	49.65	1815.729492	882	3.86	1838.141113	342	4.38	1820.621338	223	3.19	1864.233765	683
1869.189941	1526	9.40	1847.830566	493	3.05	1837.043945	589	9.24	1432.639282	1122	19.17	1868.276367	485	10.80	1855.237671	748	25.76	1867.115234	286	8.15	1862.413208	358	10.32	1837.632080	153	6.76	1820.879761	131	3.95	1860.991577	1967	39.47	1855.749268	562	13.28	1860.480347	1128	36.55	1816.016235	881	5.62	1839.091187	305	3.08	1821.929321	222	5.18	1866.148438	719
1870.186646	1534	10.39	1848.713135	606	8.21	1838.067627	528	5.36	1433.585571	1025	16.72	1869.193848	502	10.35	1856.220093	496	12.26	1868.068604	293	8.24	1864.456665	282	4.91	1838.662476	133	5.15	1823.761719	118	3.09	1862.024170	1427	23.37	1856.763550	487	9.61	1861.487549	848	25.12	1816.669067	835	5.72	1839.558960	292	3.26	1822.708618	214	3.66	1867.242065	729
1871.169189	1593	10.91	1849.766357	535	6.73	1839.116821	547	8.86	1434.636108	878	11.19	1870.231445	511	8.70	1857.116577	477	9.55	1868.605225	235	3.15	1864.824707	254	3.47	1839.481445	144	5.26	1824.246338	120	4.00	1863.013184	1026	12.44	1857.616577	514	9.07	1862.538330	486	9.12	1817.155396	782	4.01	1840.167969	316	4.69	1823.301880	203	3.58	1868.211792	666
1872.182617	1525	8.57	1850.773438	592	9.19	1840.180908	498	8.01	1435.616943	972	13.02	1871.281738	439	5.39	1858.091919	566	15.65	1869.106323	324	9.97	1865.548218	323	8.46	1839.969849	112	3.42	1824.777466	277	20.42	1863.999512	908	9.84	1858.623169	700	17.56	1863.513916	531	10.42	1817.811890	878	11.96	1840.934448	296	3.45	1823.987061	203	4.69	1869.053589	728
1873.187012	1656	13.77	1851.856201	697	11.92	1841.091431	503	7.56	1436.575806	990	14.51	1872.205566	486	9.43	1859.093628	644	20.87	1870.269775	287	6.73	1866.498901	333	8.36	1840.617065	155	8.97	1825.794434	244	16.36	1865.072021	791	7.17	1859.615845	1384	51.63	1864.686646	447	5.92	1818.570435	781	5.50	1841.914185	312	5.86	1824.696655	277	8.01	1869.439819	667
1874.182251	1537	8.26	1852.890259	900	21.60	1842.033691	467	5.13	1437.608643	855	9.98	1873.216187	491	9.81	1860.074219	682	21.23	1871.235840	337	13.12	1867.529175	329	7.65	1841.816162	145	4.36	1826.837524	188	9.87	1866.078125	872	10.42	1860.632935	1139	37.64	1865.518677	523	9.95	1818.995239	799	4.36	1843.065674	284	3.90	1825.225830	208	3.13	1870.059814	754
1875.241577	1702	7.56	1853.876953	905	22.78	1843.115234	612	11.55	1438.592407	965	12.83	1874.260620	434	7.51	1861.089233	540	14.17	1872.311768	290	8.98	1868.410400	311	6.83	1842.598022	129	5.28	1827.679932	192	9.52	1867.030273	818	6.51	1861.650757	850	23.47	1866.549805	525	8.47	1819.731201	768	4.77	1844.024414	312	6.07	1825.752441	270	9.36	1870.484375	723
1876.242310	1797	3.10	1854.840454	720	13.90	1844.016846	626	12.33	1439.596313	914	12.14	1875.212524	487	8.97	1862.094971	381	7.06	1873.256104	298	7.62	1869.246582	285	3.47	1843.189087	117	4.19	1828.792725	183	9.86	1868.108154	817	6.43	1862.693726	515	8.90	1867.433105	485	6.02	1820.771362	685	3.23	1844.846924	314	3.99	1826.693970	280	10.17	1871.162842	752
1877.191528	2224	13.49	1855.882568	658	10.67	1845.076660	556	9.97	1440.090942	665	3.92	1876.252563	502	6.73	1863.106812	415	9.12	1874.415039	357	10.12	1870.461426	310	4.15	1843.636475	153	7.84	1829.703491	167	9.99	1869.041870	818	4.58	1863.704102	503	12.23	1868.618408	475	4.41	1821.745239	710	8.22	1846.310913	315	4.72	1827.823486	263	8.93	1872.127197	702
1878.046143	2027	9.38	1856.853271	602	7.35	1846.020630	545	10.07	1440.630005	971	14.23	1877.189453	664	14.77	1864.277222	372	4.86	1875.301147	367	8.23	1871.446533	328	6.13	1844.128540	131	5.09	1830.771240	156	9.14	1870.070068	807	3.64	1864.604370	449	8.34	1869.178711	476	3.16	1822.499390	645	3.97	1847.055420	308	3.95	1828.768311	224	3.67	1873.154663	674
1879.029907	1850	8.70	1857.743774	681	11.50	1847.107788	493	7.06	1441.603516	958	14.07	1878.169800	562	11.34	1865.136475	569	14.35	1876.151123	376	4.76	1872.296265	284	3.58	1844.589600	172	8.85	1831.265137	110	4.05	1870.921997	815	5.81	1865.731079	537	9.16	1869.564331	505	5.26	1823.338013	688	6.37	1848.944946	343	8.35	1829.798828	236	5.91	1874.135010	623
1880.294189	1609	4.14	1858.746948	1614	53.40	1848.010254	540	8.49	1442.593750	991	14.27	1879.176514	526	11.06	1866.111816	524	12.91	1877.054565	488	10.35	1873.419678	298	3.33	1845.544678	157	7.66	1831.888916	160	9.96	1872.033325	875	8.62	1866.743896	510	7.39	1870.523560	584	9.96	1823.943848	657	5.65	1849.757324	302	4.92	1830.578003	209	3.08	1875.147949	582
1881.064453	1545	4.96	1859.728760	1509	44.93	1849.114258	534	7.34	1443.575928	905	12.42	1880.166748	510	10.73	1867.091064	479	9.76	1877.748657	379	3.73	1874.488892	342	6.88	1846.179199	124	3.35	1832.601440	137	6.68	1873.004150	842	6.98	1867.751587	465	6.26	1871.479004	518	7.57	1824.811890	976	20.70	1851.599609	277	3.06	1831.794678	211	3.22	1875.523804	556
1882.003662	1601	4.85	1860.730835	1092	25.19	1850.084473	502	8.26	1444.642578	932	13.53	1881.248047	449	8.20	1868.131348	454	9.62	1878.090576	378	5.39	1875.402710	393	11.52	1846.646729	137	4.70	1833.672119	141	3.84	1874.064941	838	7.68	1868.662598	486	6.30	1872.609375	495	7.55	1825.818115	1049	21.30	1851.995605	285	4.14	1832.815063	216	3.66	1876.179077	597
1883.045166	1638	5.63	1861.697388	753	11.66	1851.144653	533	9.85	1445.594971	941	14.17	1882.130859	459	7.99	1869.127075	519	14.48	1879.099121	384	7.89	1876.484009	372	12.05	1848.393555	117	3.92	1834.611572	131	3.97	1875.027710	826	8.63	1869.640015	537	6.15	1873.577881	606	14.49	1826.740234	856	10.66	1852.501709	241	3.47	1833.559937	208	3.75	1877.147583	602
1885.129639	1516	3.74	1862.708740	732	12.55	1852.163818	603	10.36	1446.603027	991	16.98	1883.159790	468	6.17	1870.113770	476	11.36	1880.039307	328	5.39	1877.425415	348	10.00	1849.521851	121	4.30	1835.735596	179	9.85	1876.054810	874	9.51	1870.126587	465	3.31	1874.556519	552	8.42	1827.778320	943	14.29	1853.043579	276	6.78	1833.875122	197	3.48	1878.143799	646
1885.878052	1534	4.78	1863.688843	570	8.05	1853.155518	869	22.40	1447.625488	905	13.87	1884.215210	441	6.34	1871.155273	457	8.93	1881.077393	270	3.65	1878.473877	322	7.46	1850.601563	143	7.55	1836.776611	167	9.17	1876.990234	892	8.55	1870.595093	497	6.39	1875.561523	614	7.04	1828.844727	966	13.36	1853.917725	256	3.44	1835.791382	297	10.38	1879.124390	598
1886.308228	1551	6.77	1864.753784	689	14.26	1854.167847	928	25.14	1448.605591	1026	16.46	1885.165649	488	9.75	1872.199707	446	9.51	1882.100952	312	7.00	1879.403320	274	3.23	1851.076904	103	3.06	1837.826294	128	4.73	1878.062134	1011	12.38	1871.182861	444	3.50	1876.510620	564	4.58	1829.829346	869	8.33	1854.866699	302	5.34	1836.747314	232	6.64	1880.098755	653
1887.224731	1576	8.32	1865.749390	625	10.88	1855.165283	713	14.39	1449.587891	1055	16.71	1886.272461	458	8.47	1873.056274	473	9.96	1883.041016	310	7.77	1881.393921	245	3.29	1851.516846	116	3.05	1838.739502	143	5.42	1879.064941	884	7.45	1871.700073	518	7.71	1877.523926	656	11.07	1830.922363	791	6.39	1856.000977	303	4.43	1837.651245	233	6.44	1881.158569	625
1888.183838	1490	6.48	1866.802979	553	5.75	1856.133179	572	9.81	1450.555298	1099	18.62	1887.285034	478	8.40	1873.394531	476	8.48	1883.510742	231	3.16	1882.795898	254	3.06	1851.804932	119	3.63	1839.764282	133	3.93	1880.023438	863	8.27	1872.771851	519	6.97	1878.566040	563	7.02	1831.791992	728	5.14	1857.127808	299	5.48	1838.785767	228	5.70	1882.054688	564
1889.108276	1789	14.23	1867.824219	586	6.48	1856.962769	527	8.43	1451.603149	985	16.18	1888.239258	437	7.37	1874.274780	456	8.21	1884.053711	336	10.19	1883.414429	270	5.57	1853.549438	111	3.40	1840.691162	149	5.27	1881.075195	740	5.11	1873.740601	493	5.64	1879.454346	556	5.76	1832.286011	672	4.05	1858.087646	273	3.43	1839.909912	232	5.53	1884.072998	634
1890.080688	1683	10.99	1868.721436	577	5.02	1858.005493	610	10.27	1452.605103	908	12.88	1889.191650	554	13.63	1875.180542	566	10.79	1885.004395	271	3.72	1884.412598	272	7.97	1854.370117	106	3.00	1841.873291	139	6.45	1882.289673	714	3.84	1874.735107	543	8.89	1880.947998	458	3.07	1833.092041	715	5.80	1858.950928	358	6.99	1840.966309	190	3.04	1885.112427	597
1891.107300	1617	10.37	1869.831543	614	6.43	1859.035034	1424	46.44	1453.585083	917	11.35	1890.169434	547	13.19	1876.213623	612	10.14	1885.964722	291	6.38	1885.432495	307	9.63	1854.710693	132	4.44	1842.740234	143	6.18	1883.068970	739	3.72	1875.754517	509	4.86	1881.463379	469	4.43	1833.773560	685	4.16	1859.973389	529	16.76	1841.805420	216	5.57	1886.088013	610
1892.088379	1703	11.05	1870.741699	684	11.38	1860.015503	1332	41.55	1454.584473	910	13.22	1891.202148	485	10.80	1877.115479	665	12.13	1886.953857	261	5.54	1886.479614	316	9.35	1855.204224	93	3.21	1843.704102	163	7.06	1883.935913	789	6.58	1876.678223	538	3.56	1882.541748	472	5.96	1835.018677	617	3.88	1860.958130	435	11.36	1842.771851	234	5.19	1887.217041	636
1893.086914	1622	8.70	1871.862915	641	7.53	1861.035156	979	25.07	1455.611816	915	14.47	1892.238770	458	7.88	1878.067627	582	10.41	1888.447754	241	3.52	1887.523071	334	10.10	1855.651611	119	5.54	1844.811890	149	5.72	1885.020142	741	5.15	1877.664063	644	10.77	1883.518555	436	5.01	1835.878174	769	10.93	1861.934570	361	6.82	1843.240601	191	3.83	1888.037231	621
1894.056030	1504	6.39	1872.878906	727	9.83	1862.015747	628	9.51	1456.640991	896	13.12	1893.229248	436	6.06	1879.093628	544	9.67	1889.103516	340	11.26	1888.347900	294	5.00	1856.628418	121	3.97	1845.729248	128	3.20	1885.967163	853	8.99	1878.586670	631	13.19	1884.454590	494	5.38	1836.916016	755	9.29	1864.027466	298	5.38	1843.762573	184	3.21	1889.270508	595
1895.220947	1552	8.23	1873.740479	674	10.08	1863.070679	608	10.52	1457.600220	977	14.38	1894.168579	445	8.04	1880.034790	479	6.38	1890.136719	282	8.01	1888.691528	292	4.57	1857.564575	140	6.51	1847.079346	106	3.41	1887.026489	806	8.53	1879.704590	466	5.68	1885.205200	428	3.12	1837.837646	799	12.34	1864.949829	256	3.28	1844.711548	188	3.12	1890.247559	675
1896.109497	1518	7.53	1874.904907	757	12.28	1864.074829	513	6.14	1458.633911	970	13.62	1895.222778	454	8.67	1881.070557	452	7.78	1891.082886	291	8.74	1889.413574	374	11.24	1858.582886	183	11.57	1847.784546	118	5.13	1888.056030	823	8.20	1880.640625	430	4.53	1885.588989	474	5.50	1838.736328	736	8.18	1865.975220	304	5.85	1846.816162	216	4.65	1891.246582	592
1897.117554	1490	7.78	1875.862793	768	9.84	1865.133057	592	9.92	1459.584229	856	10.44	1896.230713	422	5.97	1882.057373	392	5.55	1892.165771	275	5.59	1890.410645	358	9.96	1859.582886	278	20.10	1848.754150	111	3.81	1889.015259	794	6.47	1881.591064	445	4.35	1886.534546	455	6.70	1839.907837	775	8.68	1867.168457	276	3.40	1847.871582	236	7.91	1892.144653	677
1898.079468	1465	5.99	1876.803345	843	13.26	1866.095947	609	11.02	1460.607422	1052	15.81	1897.107178	430	7.29	1883.027588	434	4.96	1892.945557	327	9.01	1891.427246	394	12.49	1860.634521	193	10.80	1849.705078	119	4.43	1890.087524	1006	15.06	1881.957031	453	5.37	1887.580322	472	8.54	1840.814697	749	8.17	1867.872803	286	3.96	1848.297119	174	3.62	1893.156616	607
1899.150024	1558	7.40	1877.744019	722	7.54	1867.038574	543	6.02	1461.581299	1031	14.68	1898.269897	429	6.77	1884.094238	398	5.67	1894.161743	264	4.98	1892.482666	317	8.44	1861.570313	170	8.54	1850.734985	118	3.78	1891.031006	1015	16.02	1882.749268	462	6.44	1888.572021	463	7.63	1841.769897	687	4.86	1869.150024	293	3.95	1848.669800	187	4.14	1894.265991	632
1900.025024	1527	5.88	1878.737549	690	7.78	1868.066650	566	7.56	1462.586182	1052	16.99	1898.774658	403	3.77	1885.068237	416	7.17	1895.146851	311	7.53	1893.365356	280	5.38	1862.542725	145	6.88	1851.124878	102	3.21	1892.013184	901	11.10	1883.615845	419	3.67	1889.496094	661	15.86	1842.770996	696	6.42	1869.658569	265	3.43	1849.286011	183	3.61	1895.190308	609
1901.126709	1679	8.22	1879.655151	712	11.26	1869.076538	544	4.46	1463.572266	1014	15.93	1899.126953	449	5.55	1885.978271	411	6.59	1896.138916	275	5.97	1894.558472	251	4.91	1863.564575	135	6.67	1851.739014	115	4.93	1893.081665	836	7.43	1884.626221	423	6.24	1890.463379	618	12.99	1843.662109	754	10.66	1870.240845	255	3.28	1849.617798	215	4.66	1896.224609	635
1902.050415	1635	4.62	1880.727905	620	8.08	1870.086914	557	5.71	1464.638916	918	12.09	1900.093872	421	3.01	1887.113647	440	9.48	1897.018921	268	3.29	1895.389771	258	4.77	1864.545166	134	7.16	1852.752441	133	6.36	1894.023682	780	5.54	1885.693359	446	7.72	1891.497925	649	15.03	1844.799072	733	8.37	1871.088135	263	3.62	1850.061157	200	3.55	1897.179443	635
1902.888672	1927	8.77	1881.654419	584	4.82	1871.130737	602	10.53	1465.627930	956	14.19	1900.380615	427	3.88	1888.139282	400	7.39	1898.042725	328	7.41	1895.734131	271	6.03	1865.753052	146	8.68	1853.763550	130	6.52	1895.064697	761	5.49	1886.646973	509	9.89	1892.527710	591	11.16	1845.585938	715	3.37	1871.904053	261	3.54	1850.769165	186	3.07	1897.857300	576
1903.962646	1939	6.42	1882.497803	575	4.79	1872.097168	618	12.57	1466.625366	923	12.35	1901.209351	481	5.96	1889.148926	460	10.22	1898.633179	267	3.03	1896.466064	261	6.43	1866.667358	140	6.31	1854.839600	131	7.09	1896.027344	746	6.60	1887.899170	439	5.03	1893.559814	468	4.09	1845.981201	726	5.94	1872.477783	284	4.99	1851.880127	206	4.77	1898.223389	595
1905.129395	2687	28.02	1883.701294	621	8.84	1873.132690	590	10.23	1467.594849	894	13.19	1902.020142	452	3.40	1890.165283	460	9.23	1899.257324	289	5.89	1897.520874	231	3.67	1867.603394	123	5.33	1855.757202	138	5.92	1897.004639	761	6.67	1888.802002	467	5.70	1894.486816	422	3.82	1846.575806	673	5.03	1872.861694	313	6.94	1853.356567	188	3.87	1899.194092	600
1906.115234	2547	24.53	1884.751343	550	6.51	1874.276245	744	14.20	1468.589600	936	15.51	1903.162231	546	6.78	1891.092041	433	7.24	1900.088379	298	7.09	1898.496582	272	7.66	1868.659912	140	5.93	1856.758179	146	6.09	1897.822388	746	4.66	1889.662354	616	13.39	1895.494995	470	6.31	1846.807373	656	3.88	1874.035889	292	3.80	1853.757202	219	5.99	1900.140747	640
1907.136475	2197	18.17	1885.662842	595	8.94	1875.173828	648	8.45	1469.614136	943	16.27	1904.005127	552	5.21	1892.096313	482	9.56	1901.118286	300	4.52	1899.493164	261	5.98	1869.507813	142	5.60	1857.544556	130	4.17	1898.184204	733	5.21	1890.652100	540	9.20	1896.542603	428	5.30	1847.719482	641	5.41	1875.377930	246	3.39	1854.197021	201	3.62	1901.282227	627
1908.107788	1815	9.38	1886.767334	634	9.93	1876.043091	658	6.78	1470.601440	946	14.96	1905.220459	759	18.02	1893.076172	433	5.60	1901.661133	321	3.83	1900.390015	263	4.51	1871.545532	143	7.44	1858.729858	183	11.18	1899.033203	712	5.74	1891.637573	648	15.44	1897.737061	398	3.15	1848.697510	644	4.92	1875.966064	273	5.18	1854.887817	213	5.65	1902.138794	593
1909.056396	1632	6.05	1887.811401	591	5.79	1877.033691	879	14.34	1471.599609	981	13.80	1906.226440	689	16.80	1894.088989	446	6.96	1902.642578	366	3.54	1901.447998	252	3.90	1872.457520	121	4.89	1859.737793	320	25.15	1900.084961	712	5.03	1892.655640	598	13.88	1898.621094	438	5.57	1851.866943	653	5.93	1877.974121	298	4.84	1855.715454	203	5.27	1903.259766	592
1910.185913	1561	7.07	1888.680664	798	14.48	1878.030151	624	4.53	1472.618652	879	12.11	1907.196899	662	16.82	1895.167480	476	9.09	1903.566772	401	3.22	1902.478394	266	5.21	1873.474609	123	4.78	1860.790527	229	16.13	1901.141113	788	6.03	1893.654175	503	9.59	1899.446899	442	5.48	1853.170044	645	3.37	1881.370850	296	4.84	1857.744995	223	3.95	1904.185547	653
1911.187012	1487	7.28	1889.720703	747	13.08	1878.955688	650	7.65	1473.625488	915	12.73	1908.222168	531	11.29	1896.130615	471	8.32	1904.554932	359	5.54	1903.526978	315	7.55	1874.011230	122	4.31	1861.752441	165	9.70	1902.068970	811	5.33	1894.661621	454	6.57	1900.532227	462	5.09	1854.823120	704	8.27	1881.996582	288	4.52	1858.744385	261	7.82	1905.125366	625
1912.136230	1461	5.96	1890.716797	797	15.83	1880.032104	610	8.21	1474.614380	831	10.39	1909.189331	517	11.80	1897.143433	464	7.49	1905.093872	442	12.47	1904.532349	307	6.09	1874.747192	120	5.79	1862.661743	135	7.12	1903.007690	834	4.96	1895.808350	442	7.02	1901.573120	457	3.37	1855.812988	694	5.52	1883.318726	256	3.85	1859.173706	206	3.28	1906.229126	868
1913.111450	1536	7.24	1891.724731	740	13.57	1880.564575	465	3.17	1475.632935	994	15.77	1910.186279	444	8.06	1898.068237	421	3.51	1906.087769	417	12.66	1905.484619	510	18.55	1875.538208	138	7.65	1863.721069	127	6.20	1904.019653	1043	9.39	1896.491577	439	5.69	1902.495972	483	6.65	1856.635742	701	5.16	1884.039795	272	3.60	1859.764404	331	14.51	1907.212158	802
1914.094360	1558	5.53	1892.802734	654	8.83	1881.017090	613	8.41	1476.602051	985	14.19	1911.194702	466	8.34	1899.162842	428	3.07	1907.100464	310	6.27	1906.464844	523	18.18	1876.627563	128	4.23	1864.883789	100	3.22	1905.010742	979	5.43	1897.666260	473	7.62	1902.975952	482	5.82	1857.192139	633	3.55	1884.362549	267	4.28	1860.773560	258	9.41	1908.169067	724
1915.142700	1737	11.20	1893.735596	567	4.78	1882.065674	559	4.30	1477.596680	885	10.11	1912.204834	446	7.31	1900.112671	432	5.02	1908.105469	286	7.04	1907.440430	406	11.26	1877.641479	163	8.22	1865.694824	115	3.91	1906.044312	1916	38.61	1898.640381	438	6.00	1903.466064	529	6.43	1857.593994	696	6.51	1885.076660	258	4.78	1861.768555	258	8.03	1909.174194	686
1916.143433	1796	10.02	1894.807983	643	7.88	1882.484253	503	3.17	1478.590576	852	10.14	1913.153564	503	10.94	1900.651611	424	4.00	1909.091553	311	9.69	1908.455688	330	7.28	1878.624390	130	6.16	1866.111816	119	3.99	1907.049072	1823	32.12	1899.625854	560	13.42	1903.939087	535	5.14	1858.005371	690	4.68	1886.054321	282	5.28	1862.744141	205	5.56	1910.070923	665
1917.136353	1939	9.67	1895.744263	608	5.54	1883.022217	609	9.10	1479.580444	807	9.13	1914.237549	480	8.89	1901.135254	457	4.10	1910.060913	306	8.57	1909.498169	274	3.90	1879.602783	117	3.97	1866.810425	130	4.90	1908.021484	1452	20.06	1900.675415	517	9.92	1904.525391	584	5.75	1858.786743	865	9.76	1886.812256	260	3.31	1863.605591	194	4.97	1911.130859	620
1918.189575	1922	7.57	1896.737549	660	9.83	1883.957397	541	7.19	1480.618164	887	11.47	1915.178467	494	5.42	1902.599854	577	5.90	1911.003784	288	7.39	1910.392456	254	4.37	1879.945801	106	3.22	1867.765503	164	8.16	1909.057739	1171	13.96	1901.580078	483	5.24	1905.500610	1103	31.28	1859.764526	1447	32.11	1887.134766	287	4.80	1864.904297	187	4.14	1912.184326	672
1919.053833	1983	10.25	1897.779541	620	9.04	1885.113892	613	11.63	1481.592896	932	12.98	1915.510132	474	3.81	1903.595337	591	5.61	1912.089722	298	7.24	1910.807495	246	4.04	1880.599609	121	5.98	1868.864746	130	5.58	1910.071289	918	6.55	1902.628784	519	6.64	1906.517212	1015	27.40	1860.718140	1390	25.61	1888.165161	268	3.12	1865.628906	199	4.76	1913.240112	662
1920.205078	1761	4.19	1898.236938	521	3.78	1887.102539	542	5.74	1482.590332	858	11.08	1916.346680	460	3.91	1905.110474	645	12.17	1913.133301	279	6.18	1911.503906	229	3.45	1881.582520	120	6.34	1869.705322	125	5.82	1912.006958	810	6.56	1903.004761	511	4.41	1907.479248	788	18.66	1861.712158	996	10.01	1889.219238	289	3.23	1866.742798	219	5.25	1914.178589	651
1920.992920	1800	7.07	1898.827271	663	10.66	1888.066040	558	7.42	1483.603027	950	13.96	1917.214966	573	7.40	1906.056763	633	13.05	1914.031494	278	6.38	1912.406982	275	6.60	1882.692993	123	5.01	1870.746338	105	3.58	1913.076538	802	5.29	1903.641602	562	5.73	1908.501343	566	9.36	1862.566895	787	5.60	1892.017456	307	5.57	1869.290405	213	3.80	1915.212402	647
1922.058228	1623	3.14	1899.544922	519	3.26	1889.031494	675	12.41	1484.574585	849	9.48	1918.248413	526	5.38	1907.057129	608	13.13	1915.251221	310	7.79	1913.534546	232	3.68	1883.457031	130	5.95	1871.261230	126	5.14	1913.959961	828	3.25	1904.217529	543	4.03	1909.428955	521	6.59	1863.585571	697	6.05	1892.860962	299	5.98	1872.860596	192	4.35	1916.215820	695
1923.132446	1676	6.98	1900.643311	717	8.56	1890.005859	701	12.40	1485.621582	1054	15.86	1919.171875	616	11.66	1908.137207	459	8.99	1916.108398	367	9.79	1914.390137	268	5.14	1884.578979	121	6.54	1871.694580	142	8.23	1915.189819	814	6.70	1904.524292	562	3.56	1910.438843	447	4.44	1864.691772	665	6.64	1893.996216	294	5.93	1873.775513	197	4.25	1917.165894	670
1924.027710	1689	6.35	1901.666382	658	4.61	1891.001099	764	15.86	1486.628784	1039	16.51	1920.120850	531	7.00	1909.051880	479	9.74	1917.127808	387	6.79	1915.612061	275	3.57	1885.567871	137	8.08	1872.822021	113	3.38	1915.997803	912	8.49	1905.628174	1068	31.52	1911.409790	467	6.53	1865.784180	689	5.68	1895.174316	280	4.86	1875.056763	201	4.36	1918.201050	682
1925.052002	1807	8.39	1902.342896	726	4.20	1892.005371	701	11.21	1487.640381	960	13.84	1921.210571	569	11.45	1910.079712	463	9.07	1918.102417	418	8.04	1916.399048	260	3.39	1886.365723	124	6.56	1873.667236	127	4.17	1917.108032	909	6.37	1906.673706	1029	31.15	1912.610596	435	6.22	1866.776123	716	4.12	1896.011841	257	3.02	1875.936890	179	3.02	1918.934937	646
1926.053711	1812	8.65	1903.460083	797	6.37	1893.001587	618	7.21	1488.626221	959	14.72	1922.264893	498	8.71	1911.067627	445	8.65	1918.469727	408	6.93	1917.442383	278	5.43	1887.582275	115	4.11	1874.656372	131	5.05	1918.061646	985	7.97	1907.599731	713	18.03	1913.562378	441	4.34	1867.088135	721	5.40	1896.413940	255	3.41	1877.713013	213	5.32	1920.190552	708
1927.042358	1814	9.98	1904.059448	693	4.03	1893.984863	587	5.63	1489.604126	863	11.55	1923.160645	539	10.13	1912.049927	441	8.63	1919.058716	395	9.37	1918.505615	337	10.47	1889.589966	168	9.81	1875.781006	149	8.25	1919.070557	1018	8.09	1908.699707	585	12.20	1914.587402	442	3.79	1868.048462	735	6.49	1899.127930	314	5.56	1878.594971	209	3.93	1921.168335	668
1928.199219	1830	10.90	1904.699097	1500	40.41	1894.380127	539	3.52	1490.597778	952	15.05	1924.211304	577	11.09	1913.089233	449	10.90	1920.063965	348	7.01	1919.448853	343	9.54	1890.633911	154	8.21	1876.724854	130	6.84	1920.147461	1025	8.27	1909.636230	481	7.43	1915.480957	542	9.89	1868.948120	744	5.50	1899.875366	287	4.48	1879.165894	208	5.60	1922.174316	722
1929.147705	1688	7.61	1905.733887	1166	26.80	1895.107178	566	5.42	1491.655396	950	14.90	1925.165161	597	11.13	1914.035156	420	8.57	1921.085938	390	11.05	1920.533203	326	8.85	1891.559082	137	5.71	1877.684814	159	10.21	1921.065308	921	6.24	1910.694214	460	7.86	1916.602661	581	10.29	1869.957764	808	9.82	1900.380249	303	4.34	1879.933838	208	7.25	1923.140259	719
1930.066162	1705	8.84	1906.736816	992	21.29	1896.075195	627	8.35	1492.578491	1009	15.67	1926.136108	648	12.49	1915.081299	436	5.90	1922.082886	324	7.63	1921.470581	387	12.62	1892.484131	113	3.72	1878.691528	153	6.76	1922.002686	933	5.78	1911.716309	424	5.48	1917.625610	608	10.72	1870.916382	769	7.16	1900.922729	295	3.47	1880.506714	183	3.84	1924.219360	696
1931.183105	1751	10.42	1907.686523	699	10.88	1897.044556	575	7.35	1493.610107	940	13.17	1927.127808	562	7.26	1915.595703	397	3.87	1922.594116	280	4.06	1922.472412	324	6.89	1895.589966	140	6.75	1879.703613	107	3.60	1922.351196	922	5.21	1912.607910	436	5.88	1918.507813	565	6.75	1871.431641	746	4.37	1901.343750	281	4.58	1881.025513	179	3.99	1925.178833	748
1932.202759	1765	9.47	1908.707520	673	11.56	1898.130493	513	4.26	1494.609741	797	9.35	1928.090088	558	8.47	1916.208252	474	6.97	1923.066895	332	7.65	1923.429321	318	7.61	1896.098511	103	3.50	1880.749634	119	5.80	1922.953735	947	7.27	1913.770874	488	7.36	1919.574585	615	7.65	1871.807129	750	5.73	1901.883667	263	3.72	1881.832886	209	5.93	1926.245850	754
1933.177124	1955	15.95	1909.744873	582	6.86	1899.008057	549	5.20	1495.644165	795	9.96	1929.152100	524	7.96	1917.125366	646	11.85	1924.026855	348	7.80	1924.510986	293	5.80	1896.787476	118	5.10	1881.724976	114	5.61	1923.985596	927	7.25	1914.773315	468	7.09	1920.517822	548	6.43	1872.843994	667	3.64	1903.399658	309	3.56	1885.066772	183	3.65	1927.173218	727
1934.167236	1849	12.05	1910.700073	582	5.07	1899.924072	521	4.21	1496.621826	869	12.57	1930.220703	595	11.45	1918.141235	586	8.78	1924.971313	362	7.44	1925.570679	285	4.97	1897.418457	121	3.87	1883.918213	116	4.37	1924.732056	912	4.47	1915.681641	541	9.29	1921.603516	538	7.61	1873.689697	683	5.44	1903.939087	298	3.95	1885.698975	218	5.90	1928.205811	823
1935.110229	1829	11.43	1911.735107	593	6.49	1901.042480	597	3.99	1497.564331	1137	20.90	1931.230835	546	7.68	1919.083130	606	10.93	1925.979492	397	11.24	1926.563477	300	6.79	1897.761963	117	3.14	1884.693237	102	4.93	1926.036011	1065	7.50	1916.732300	600	11.61	1922.534058	526	7.74	1874.759399	700	8.54	1904.313965	278	3.38	1886.776123	192	3.28	1929.162598	791
1936.155518	1781	10.69	1912.701294	618	9.68	1901.834229	629	4.28	1498.562988	995	15.07	1932.197510	619	11.00	1920.090698	567	9.70	1927.025513	386	10.92	1927.549438	312	8.34	1899.562866	118	4.19	1886.115967	119	6.35	1926.957642	1118	8.77	1917.663940	614	10.41	1923.513306	489	6.86	1875.736328	686	7.33	1905.964722	464	13.60	1887.232666	195	4.15	1929.718506	696
1937.244873	1775	10.09	1913.726318	612	8.81	1902.806641	749	8.57	1499.599976	971	11.98	1933.214600	600	10.77	1921.094727	525	11.28	1928.021484	335	8.62	1928.404297	276	6.35	1900.300903	122	3.11	1886.712524	115	3.97	1927.994995	1103	7.74	1918.660400	615	8.89	1924.001709	480	5.09	1876.180420	701	6.49	1906.954346	430	11.31	1888.994873	193	3.46	1930.187866	724
1938.038208	1712	8.17	1914.764893	655	7.77	1903.600342	775	6.53	1500.653320	913	11.81	1934.216675	675	14.98	1922.025513	509	12.61	1929.130615	299	7.03	1929.512085	295	6.86	1901.414673	126	3.13	1887.685669	122	5.15	1929.012085	1064	7.86	1919.645386	617	11.62	1924.587036	518	6.96	1876.672241	648	3.65	1908.009155	354	7.62	1889.789795	213	3.64	1931.173340	721
1939.164185	1721	9.39	1915.779053	684	6.59	1904.111694	719	3.73	1501.643677	870	10.40	1935.227295	633	13.20	1923.030396	516	9.77	1930.020142	345	9.77	1930.411865	325	7.92	1903.053955	114	3.66	1889.783081	157	6.65	1929.993530	999	6.06	1920.683960	538	8.05	1925.474854	489	7.22	1877.114990	667	4.75	1909.098389	339	6.24	1891.172363	209	3.58	1932.330200	811
1940.066528	1802	11.45	1916.855591	695	5.86	1905.031982	1369	37.30	1502.597168	953	12.99	1936.231689	567	9.77	1924.069580	490	8.88	1931.121582	354	11.59	1931.488647	355	8.96	1903.610474	132	5.73	1890.754150	141	7.41	1931.009277	958	4.36	1921.673340	511	7.11	1926.515869	548	9.18	1877.734253	645	4.04	1910.163818	322	5.23	1892.159790	200	3.27	1933.242798	861
1941.079468	1806	13.03	1917.678711	729	5.35	1906.028076	1135	26.91	1503.606079	913	11.29	1937.184937	654	12.57	1925.005859	569	12.37	1932.045288	391	13.81	1932.432495	434	13.19	1904.652344	154	8.23	1891.733643	136	7.07	1932.078857	1285	15.32	1922.757080	503	7.29	1927.439941	542	6.78	1878.542725	661	3.71	1910.775269	284	3.88	1892.700806	206	5.14	1934.246704	937
1942.144165	1698	10.00	1918.748779	761	5.96	1907.032227	862	16.07	1504.587036	938	11.25	1938.280884	582	8.94	1926.094238	527	10.16	1933.207642	421	14.75	1933.520264	365	6.99	1905.599731	202	12.76	1892.722534	123	5.58	1933.072998	1406	17.59	1923.601929	541	9.03	1927.881104	486	3.65	1878.960449	653	4.29	1912.215088	328	3.88	1893.721558	198	5.69	1934.744019	754
1943.069458	1674	8.75	1919.693726	722	5.32	1908.037720	703	12.94	1505.617798	975	13.71	1939.159790	701	15.39	1927.070679	518	9.95	1934.125122	349	8.61	1934.497437	322	4.55	1906.665894	190	11.27	1893.285889	104	3.85	1934.090942	1422	18.20	1924.626343	474	6.31	1928.514038	495	5.14	1879.682983	621	4.68	1913.905029	311	3.36	1897.133057	183	3.34	1935.275391	799
1944.095337	1661	10.02	1920.753662	716	8.01	1909.081665	675	11.91	1506.624634	978	15.11	1940.204224	782	19.35	1928.100342	462	6.43	1935.078491	412	12.16	1935.433716	368	9.06	1907.560547	168	9.68	1893.820190	99	3.12	1935.135620	1171	9.95	1925.655640	531	9.29	1929.476929	533	7.82	1880.610962	596	3.94	1915.870361	300	4.52	1898.354370	200	3.09	1936.213013	835
1945.104736	1600	8.68	1921.691528	610	6.37	1910.088013	597	6.82	1507.595703	988	14.84	1941.194092	797	19.66	1929.029785	531	11.18	1936.125000	397	12.11	1936.377197	280	3.35	1908.544312	158	8.49	1895.713867	107	5.41	1936.090942	1224	14.17	1926.600952	618	11.91	1930.553467	500	5.17	1881.009277	606	3.51	1917.048340	326	5.46	1898.822021	223	4.21	1937.257080	751
1946.141235	1747	13.01	1922.778442	618	7.29	1911.055786	583	7.41	1508.616333	835	9.91	1942.202271	656	13.04	1930.080078	471	8.58	1937.075684	439	14.25	1937.315552	279	3.49	1909.205200	106	3.25	1896.154663	99	4.06	1937.094360	1107	9.80	1927.643433	532	8.25	1931.512573	745	15.84	1882.741211	622	5.34	1918.184448	356	7.73	1901.995483	184	3.51	1938.230713	811
1947.126465	1856	16.36	1923.760620	704	8.92	1912.057007	617	9.38	1509.604614	844	9.74	1943.185181	610	12.11	1931.080200	605	15.05	1938.064453	378	10.13	1938.281616	262	4.20	1909.567383	124	5.74	1896.950928	116	4.68	1938.037964	1103	9.19	1928.709961	530	9.22	1932.527100	840	21.49	1883.381714	569	3.03	1918.804688	316	5.17	1905.022827	221	3.57	1939.133301	827
1948.175049	1646	10.68	1924.748169	678	6.83	1913.013428	535	6.77	1510.635010	936	10.83	1944.203613	594	11.80	1932.072876	633	14.36	1939.063354	401	13.02	1938.717773	271	4.82	1911.447754	130	4.28	1897.618042	118	4.78	1939.073242	1024	5.67	1929.175049	474	4.54	1933.561523	836	21.45	1884.195923	576	3.44	1919.214722	324	5.00	1905.759644	379	15.29	1940.197021	924
1949.210449	1509	7.90	1925.677734	707	9.14	1914.025635	572	8.49	1511.595581	960	13.21	1945.191040	562	12.09	1933.125244	666	15.44	1940.059326	432	14.92	1939.517944	285	4.41	1912.631226	119	3.33	1898.820068	122	4.71	1940.118164	1032	5.81	1929.698975	486	4.77	1934.564941	693	14.92	1884.838501	617	3.98	1919.854736	291	3.18	1906.806030	282	8.05	1941.177856	1005
1950.132690	1477	7.33	1926.705078	734	10.73	1915.030151	628	7.91	1512.642456	856	11.00	1946.250977	746	20.78	1934.120605	549	10.88	1941.077759	428	14.71	1940.513672	342	8.26	1913.651489	139	6.18	1900.026123	102	3.85	1941.067505	1300	15.11	1930.692993	534	8.84	1935.515137	696	16.52	1885.800903	605	3.54	1920.310181	316	4.93	1907.659058	273	6.35	1942.196411	1070
1951.139893	1523	8.02	1927.780396	638	7.25	1916.179932	594	4.02	1513.608521	1010	15.73	1947.213989	760	21.06	1935.160522	552	11.83	1942.087646	392	13.07	1941.459229	374	10.00	1915.647949	153	8.30	1900.689819	108	3.77	1942.027954	1348	16.29	1931.668335	646	14.27	1936.553955	587	9.33	1886.814331	659	6.91	1921.026367	340	5.15	1908.049561	227	3.55	1943.186890	982
1951.618896	1355	3.61	1928.720581	629	7.60	1916.961060	701	6.61	1514.639160	868	9.15	1948.214844	613	13.60	1936.062256	588	14.03	1943.008057	351	11.63	1942.498901	350	7.08	1916.528320	138	5.87	1901.745483	156	9.08	1943.068970	1133	10.02	1932.686157	711	17.06	1937.501953	637	13.55	1887.922363	681	7.05	1921.994751	343	5.86	1908.757446	225	4.55	1944.202515	925
1952.206787	1398	5.00	1929.803467	621	7.44	1918.198486	723	7.43	1515.588257	926	11.38	1949.204224	537	9.45	1937.094849	628	16.14	1944.009277	300	8.22	1943.463989	319	9.38	1917.094482	108	3.00	1902.714478	107	5.53	1944.037109	1045	8.13	1933.723633	869	24.11	1938.519897	555	11.89	1889.736450	726	5.83	1923.054688	290	3.46	1909.856689	209	4.39	1945.145508	863
1953.089966	1509	6.80	1930.757568	785	13.60	1919.134155	703	6.06	1516.623657	957	13.65	1950.217285	451	7.01	1938.075195	619	16.22	1945.076660	329	9.46	1944.506348	309	7.33	1917.593018	127	3.74	1903.909302	133	4.56	1945.008179	1082	10.08	1934.724854	772	18.15	1939.533203	568	11.85	1890.928223	691	3.88	1924.057373	305	3.63	1910.848389	204	3.16	1946.224609	848
1954.120850	1445	6.91	1931.765747	778	11.71	1920.107300	623	3.32	1517.636353	867	12.48	1951.217163	590	15.31	1939.067261	681	19.20	1946.092163	450	17.30	1945.529663	328	7.29	1918.636597	148	6.62	1904.667725	136	5.70	1945.992188	1189	15.50	1935.686401	681	14.67	1940.529541	651	14.98	1891.764893	753	10.22	1925.216675	313	4.62	1911.817749	201	3.61	1947.256836	958
1955.149292	1734	17.15	1932.717529	873	15.81	1921.009033	642	6.34	1518.627197	846	10.12	1952.200317	643	17.45	1940.048706	700	20.28	1947.065430	396	13.70	1946.481201	467	15.43	1919.496216	124	3.76	1905.773682	240	17.51	1947.100220	1691	32.24	1936.671509	622	12.64	1941.498901	646	13.67	1892.745728	754	10.17	1926.010132	345	5.81	1912.239258	201	4.33	1948.244263	955
1956.156250	1751	15.58	1933.799805	777	11.27	1921.982910	623	4.52	1519.652832	861	9.76	1953.185181	674	16.29	1941.048828	759	22.59	1948.126465	355	12.24	1947.453003	461	14.71	1919.777344	123	4.15	1906.793579	193	11.93	1948.053589	1638	27.78	1937.670654	633	12.17	1942.526611	654	15.22	1893.834961	695	7.94	1926.441162	336	3.68	1912.872070	206	5.29	1949.215698	865
1957.165039	1778	16.33	1934.771606	832	14.30	1923.065918	624	7.93	1520.621948	895	10.92	1954.187744	551	9.23	1942.027832	585	13.68	1949.060669	333	11.21	1948.488525	384	10.10	1920.576294	124	5.01	1907.779175	180	10.17	1949.056030	1224	13.77	1938.629028	559	8.09	1943.581177	561	10.72	1894.881836	638	4.78	1926.898193	371	6.02	1914.842041	230	6.93	1950.180298	860
1958.147461	1680	12.14	1935.696533	768	12.13	1924.067749	643	8.42	1521.635620	856	10.27	1955.229004	802	22.18	1943.038208	629	17.51	1950.032104	312	9.54	1949.484863	336	6.34	1921.086914	131	4.50	1908.682983	118	4.64	1950.037476	1124	10.46	1939.703247	541	9.38	1944.527344	531	9.50	1895.462891	596	4.18	1927.431763	338	3.34	1915.318848	198	4.21	1951.161255	689
1959.162109	1873	14.90	1936.768433	834	14.47	1924.904541	691	12.01	1522.596313	950	13.02	1956.185913	706	16.57	1944.080200	487	9.94	1951.084106	397	15.57	1949.947510	306	3.21	1921.622681	156	6.95	1909.822998	111	3.26	1951.000610	921	4.00	1940.676514	642	15.66	1945.561035	552	11.54	1896.164063	623	7.95	1928.161133	385	6.14	1915.919678	218	3.98	1952.234375	841
1960.128052	1763	11.57	1937.653442	700	6.38	1926.050415	642	7.77	1523.608887	893	12.11	1957.189087	874	25.93	1945.077026	547	14.07	1952.080322	346	10.70	1950.415039	333	6.50	1922.107910	145	4.71	1910.814941	116	5.28	1952.083252	1020	11.30	1941.704346	751	21.33	1946.518433	921	28.70	1897.019775	588	4.72	1929.029785	358	6.56	1917.013794	210	4.09	1953.165771	867
1961.088257	1684	10.67	1938.676636	672	6.32	1926.926514	637	6.73	1524.588135	887	13.13	1958.195557	711	17.29	1946.088867	689	21.91	1953.053589	361	10.77	1951.396606	311	9.00	1923.606079	181	10.91	1911.737671	119	6.19	1953.055054	953	9.07	1942.653442	606	12.08	1947.512451	787	21.32	1898.133057	596	4.71	1930.992920	352	5.64	1917.708862	226	4.73	1954.186035	904
1962.041504	1510	7.56	1939.738892	759	12.77	1928.022339	622	7.35	1525.644043	932	11.69	1959.214966	783	20.30	1947.112061	716	22.63	1954.044189	321	8.84	1952.365723	318	7.67	1924.765869	126	5.62	1916.691772	119	5.39	1954.084106	894	5.31	1943.714355	535	7.61	1948.537109	641	14.54	1898.552246	622	5.01	1932.068604	382	5.78	1918.125732	254	5.81	1955.192749	829
1963.170532	1444	9.10	1940.784912	692	11.08	1929.043701	562	4.56	1526.628906	883	9.35	1960.220459	797	21.06	1948.103516	497	11.25	1955.054321	452	17.47	1952.672852	296	4.41	1925.622803	107	4.23	1917.779663	121	4.78	1955.134888	955	7.74	1944.608521	531	10.13	1949.510742	468	6.50	1899.570923	624	3.47	1932.920044	378	3.39	1918.886597	230	4.00	1956.202881	1207
1964.166626	1408	8.68	1941.656982	688	11.42	1929.901489	566	6.37	1527.633301	920	12.89	1961.177856	653	12.54	1949.126587	435	9.03	1956.019775	429	17.23	1953.450562	294	6.42	1926.628052	123	4.22	1918.700562	135	4.89	1956.059692	1374	21.12	1945.679321	616	15.45	1950.463989	429	5.87	1900.888672	630	3.67	1933.322266	377	5.54	1920.705322	225	3.74	1957.132935	1003
1965.111328	1371	7.42	1942.718262	654	10.05	1931.076660	670	11.74	1528.630737	839	10.95	1962.189209	541	7.92	1950.067749	429	9.49	1957.047852	430	16.58	1954.669312	296	6.56	1927.356567	134	4.55	1919.722656	133	4.36	1957.073730	1364	18.31	1946.677368	899	27.28	1951.518921	471	8.60	1901.800415	708	6.15	1934.034546	455	13.46	1921.254639	214	3.80	1958.171387	1141
1966.169678	1332	7.21	1943.610718	603	4.78	1932.064453	765	15.50	1529.640869	908	12.52	1963.229248	522	9.98	1951.082275	567	15.83	1958.068726	367	11.10	1955.474976	316	7.96	1928.636230	135	4.85	1920.690796	143	4.98	1958.095337	1292	16.03	1947.669922	858	23.99	1952.466919	485	8.57	1902.293701	686	3.72	1935.110840	420	10.06	1923.868774	227	4.75	1959.168213	1020
1967.136841	1333	6.70	1943.990967	561	3.06	1933.076294	833	16.52	1530.596313	932	13.41	1964.282715	449	6.67	1952.080444	523	13.17	1959.064209	465	17.95	1956.440186	330	7.77	1929.575317	141	5.15	1921.869507	171	8.79	1959.126831	1131	10.55	1948.660645	631	13.22	1953.481445	499	9.28	1903.003418	660	4.72	1936.245483	366	5.44	1925.772461	242	4.64	1960.246704	991
1968.129150	1462	11.24	1944.719604	629	6.98	1934.061768	743	11.11	1531.663574	774	8.46	1965.215210	499	9.55	1953.083862	534	14.65	1960.081177	442	16.88	1957.494019	397	13.18	1930.054932	140	4.10	1922.738281	133	6.22	1960.076294	1345	16.82	1949.691528	563	11.40	1954.498047	442	6.64	1903.911011	683	6.85	1936.991821	357	4.51	1926.279541	244	4.07	1961.244507	998
1969.125366	1491	13.79	1945.712646	758	11.35	1935.103516	756	13.09	1532.620972	862	10.13	1966.165771	446	8.28	1954.108398	534	13.96	1961.091919	362	12.64	1958.440430	333	9.55	1930.600342	138	3.01	1923.320435	95	3.36	1961.081299	1365	15.22	1950.679810	480	8.40	1955.524292	711	19.76	1904.774292	690	5.91	1937.893921	355	4.16	1926.898804	269	6.29	1962.243774	919
1970.102539	1493	12.95	1946.710938	835	16.55	1936.051514	722	10.81	1533.586792	838	9.52	1967.245361	579	15.52	1955.082397	694	22.52	1962.022461	297	8.89	1959.437012	412	13.16	1931.600830	153	4.01	1923.891479	145	8.03	1961.973511	1172	9.42	1951.642822	523	11.33	1956.484253	649	16.26	1905.756836	1259	29.01	1938.360596	378	5.76	1927.921631	254	5.67	1963.304199	850
1971.178223	1764	18.50	1947.694336	631	9.18	1937.072510	701	9.95	1534.635376	918	13.67	1968.266235	545	12.34	1956.063599	689	21.85	1963.132690	280	9.53	1960.478882	392	10.86	1931.947266	146	3.12	1925.731079	139	5.39	1963.051392	1032	6.21	1952.690308	574	12.92	1957.500000	623	14.22	1906.727539	1209	23.45	1939.227661	411	8.14	1928.675537	258	4.84	1964.147827	778
1972.103394	1771	15.33	1948.796021	566	7.33	1938.015503	635	4.86	1535.633179	840	10.07	1969.177246	631	15.58	1957.068237	745	21.29	1964.079712	228	5.88	1961.399780	379	10.12	1932.567261	202	10.57	1926.305420	124	4.47	1964.045654	1004	6.52	1953.759155	484	7.65	1958.481689	572	10.05	1907.796631	976	15.44	1939.899292	367	4.27	1929.676880	240	3.43	1965.221680	726
1973.106201	1946	20.71	1949.651611	562	5.94	1938.335449	664	4.80	1536.602783	792	8.36	1970.177002	616	14.18	1958.053589	567	11.84	1965.059326	303	8.88	1962.433350	354	8.32	1933.087646	160	4.50	1926.783081	133	5.46	1965.102783	946	6.99	1954.709106	497	10.36	1959.534668	744	19.14	1908.780396	746	7.85	1940.297241	405	5.80	1930.918335	245	4.54	1966.240479	842
1974.140869	1852	18.67	1950.757080	637	9.07	1938.967407	633	6.11	1537.645508	829	10.60	1971.212036	1029	35.47	1959.088379	758	23.15	1966.067871	248	5.40	1963.459961	323	7.66	1933.671631	179	6.38	1927.273071	123	3.71	1965.963867	930	8.64	1955.673706	719	20.86	1960.526855	726	19.62	1909.617676	654	4.75	1941.957520	407	6.39	1931.840576	279	7.22	1967.127563	773
1975.145630	1592	12.13	1951.737915	620	9.90	1940.083618	616	8.22	1538.559692	1103	19.56	1972.225586	1000	32.98	1960.074951	600	15.06	1967.037109	329	11.43	1964.495117	292	4.40	1934.505127	166	4.99	1928.491089	126	4.40	1967.036621	907	8.25	1956.681519	659	16.20	1961.568359	575	11.23	1909.945801	671	6.74	1943.027344	360	3.33	1932.833374	308	9.42	1968.233032	839
1975.964722	1417	4.66	1952.751221	615	11.25	1941.008667	714	12.44	1539.581543	1140	20.66	1973.202271	1028	32.21	1961.083008	482	10.09	1968.071045	318	10.97	1965.385376	259	3.34	1935.559570	179	7.43	1929.000366	120	4.00	1968.077271	911	8.89	1957.692505	720	20.26	1962.507324	494	8.63	1911.054565	633	5.46	1943.317261	374	4.09	1933.868530	323	10.66	1969.224976	814
1977.127075	1425	7.81	1953.750977	608	9.00	1941.999268	657	8.62	1540.608887	997	15.65	1974.223999	886	26.48	1962.071533	444	8.24	1969.053833	427	18.75	1966.609863	271	3.28	1936.469849	147	6.50	1929.884888	112	3.54	1969.079102	930	8.81	1958.640625	637	15.49	1963.488159	497	10.88	1911.863525	685	9.37	1943.987061	331	3.82	1934.808716	267	5.94	1970.174805	978
1978.318970	1303	6.66	1954.733887	804	16.53	1942.990601	640	9.80	1541.605469	912	13.33	1975.227051	623	15.11	1963.028442	447	9.43	1970.044556	351	11.78	1967.497070	263	3.05	1937.606445	142	6.57	1930.671631	109	3.64	1970.170166	929	9.03	1959.670288	756	20.07	1964.650024	389	5.46	1912.724609	634	4.86	1944.423462	345	5.68	1935.811646	257	6.67	1971.151245	849
1979.137085	1333	8.32	1955.710449	774	15.70	1944.138306	550	6.31	1542.614746	811	10.56	1976.251221	574	12.12	1964.090088	432	9.60	1971.053223	558	24.45	1968.549316	258	3.02	1938.754028	141	6.50	1931.018433	110	3.06	1971.158691	1049	13.55	1960.679443	653	13.57	1965.495850	427	6.82	1913.450806	625	3.80	1944.973511	371	7.38	1936.939209	267	7.49	1972.231812	1225
1980.032104	1268	5.10	1956.668579	825	16.41	1945.011597	560	7.34	1543.606689	872	11.55	1977.216309	563	11.93	1965.048828	442	9.89	1972.064941	492	20.77	1969.958008	263	3.00	1939.486572	129	4.47	1931.837646	135	5.14	1972.070313	1352	22.78	1961.640869	633	13.06	1966.499878	416	4.18	1914.793457	696	5.51	1946.028320	341	4.60	1937.773315	235	4.28	1973.188843	1126
1981.111694	1448	10.59	1957.695801	777	14.35	1946.059326	775	17.10	1544.660767	805	8.68	1978.190063	435	6.98	1966.064575	418	8.26	1973.053711	652	30.28	1970.557983	302	4.87	1940.605225	158	7.03	1932.710815	157	6.88	1973.111572	1321	18.40	1962.701904	485	7.57	1967.504272	485	8.08	1915.687866	692	3.28	1946.962158	567	18.99	1938.112183	230	3.22	1974.221558	1347
1982.164795	1487	10.14	1958.751465	803	15.49	1946.993896	761	13.59	1545.635376	823	8.60	1979.249146	431	7.74	1967.074951	492	10.93	1974.096558	525	21.68	1971.524292	365	11.23	1941.650146	174	9.16	1933.775879	205	12.08	1974.069580	1609	27.14	1963.683838	463	7.91	1968.492798	499	8.26	1916.784668	682	4.54	1948.018555	495	14.36	1938.560547	256	3.23	1975.200073	1188
1983.137451	1371	6.41	1959.702148	710	11.35	1948.023071	656	10.86	1546.644043	916	13.20	1980.211304	430	7.77	1968.029907	587	16.10	1975.094238	393	13.79	1972.467896	388	10.66	1942.572998	150	6.42	1934.783569	163	7.11	1975.081299	1313	16.91	1964.624268	466	8.94	1969.517090	552	12.19	1917.797241	754	8.33	1948.974487	408	7.08	1939.130737	296	6.58	1976.235352	994
1984.204224	1335	7.62	1960.744629	622	9.11	1948.998047	560	9.12	1547.594116	899	13.44	1981.271362	640	17.54	1969.065674	591	17.42	1976.058838	347	11.89	1973.453979	483	14.85	1943.134155	148	5.59	1935.739136	126	3.65	1976.020508	1174	13.05	1965.736816	390	6.49	1970.536865	514	10.52	1919.265259	681	3.81	1949.452515	377	5.54	1939.791748	246	3.61	1977.232666	863
1985.181274	1504	13.10	1961.740112	534	5.42	1950.051270	527	6.63	1548.632690	870	11.44	1982.222534	638	16.16	1970.125610	504	12.48	1977.066895	336	11.45	1974.469849	453	14.05	1943.788574	160	7.74	1936.163086	136	4.28	1977.132446	1085	12.11	1966.802490	406	7.30	1971.503174	697	17.65	1919.752441	758	6.93	1949.814453	373	5.44	1940.190308	314	6.98	1978.153564	810
1986.115479	1600	15.18	1962.634766	536	5.70	1951.060425	571	8.92	1549.617676	859	11.44	1983.197998	612	16.02	1971.079346	905	32.28	1978.023560	225	3.63	1975.471313	435	14.20	1944.613281	182	9.81	1936.747437	140	4.60	1978.080933	995	11.59	1967.691162	483	9.54	1972.517334	614	12.78	1920.908569	709	6.04	1950.578735	338	3.17	1940.802368	300	4.09	1979.168091	699
1987.148193	3571	67.63	1963.779297	560	8.74	1952.058105	511	5.95	1550.591553	879	13.22	1984.241333	552	12.56	1972.083008	814	27.40	1979.060547	283	7.84	1976.490723	401	12.14	1945.627563	153	6.00	1937.158813	126	3.09	1979.110962	895	8.87	1968.568726	453	4.75	1973.493408	1058	33.64	1921.666138	720	6.32	1951.165649	364	5.73	1941.127930	293	5.51	1980.342041	753
1988.147217	3526	58.63	1964.719604	554	9.24	1952.967529	537	5.78	1551.674194	858	12.62	1985.234741	685	18.92	1973.076904	1058	40.60	1979.969482	255	6.45	1977.409424	354	8.14	1946.610840	238	12.58	1937.811523	168	6.65	1980.079956	803	5.70	1968.830078	452	4.68	1974.490723	910	27.36	1922.169922	729	6.66	1952.165405	341	5.50	1941.779663	306	6.02	1982.247070	905
1989.141602	2772	39.88	1965.590332	527	5.82	1953.275269	499	3.01	1552.649414	877	11.49	1986.232544	660	17.14	1974.075562	855	29.70	1981.078491	354	13.41	1978.434570	337	8.27	1947.649048	177	5.93	1939.926758	133	3.38	1981.190186	815	5.26	1969.716309	476	8.32	1975.529541	733	19.91	1922.749268	744	4.69	1953.007446	348	7.90	1942.085693	278	3.97	1983.316772	947
1990.166138	2008	20.64	1965.972290	488	4.04	1953.984741	495	4.16	1553.597168	821	10.08	1987.219482	2302	95.36	1975.074341	708	22.22	1982.133057	341	13.10	1979.452881	282	4.86	1948.608765	173	7.19	1940.849609	164	7.78	1982.082642	1011	11.74	1970.676270	498	8.44	1976.538086	593	13.03	1923.011719	707	3.10	1953.714844	290	3.91	1942.748535	283	6.19	1984.199463	928
1991.154053	1514	7.64	1966.634033	589	8.88	1955.033691	680	14.41	1554.678467	827	10.70	1988.226196	2183	85.02	1976.078613	581	16.15	1983.065430	362	14.46	1979.931152	270	3.22	1949.597656	153	5.36	1941.806519	207	13.12	1983.081665	1007	10.77	1971.689087	610	14.44	1977.595947	540	12.03	1923.969727	707	5.92	1954.246216	367	6.05	1943.923828	209	4.37	1985.209839	873
1992.014282	1315	5.55	1967.738159	658	11.93	1956.016235	697	14.72	1555.668213	823	10.04	1989.234497	1432	48.79	1977.061646	490	12.54	1984.047974	328	11.56	1980.542358	270	3.83	1950.631592	146	5.04	1942.791748	152	6.58	1984.086182	1024	12.11	1972.681152	681	18.50	1978.528320	431	7.22	1925.644653	688	3.51	1955.020020	351	4.57	1944.853394	218	4.82	1986.252319	1031
1993.168091	1326	5.16	1968.672241	625	11.01	1957.087158	651	10.81	1556.618408	795	8.51	1990.215576	954	28.85	1978.067993	426	9.63	1985.067139	364	13.12	1981.427368	329	8.82	1951.674316	139	4.76	1944.682861	128	5.21	1984.993042	982	10.60	1973.682251	990	32.97	1979.275635	394	3.62	1926.357178	672	3.71	1955.336060	365	5.19	1945.772095	267	7.77	1987.274048	1031
1994.167236	1270	4.26	1969.696167	608	9.58	1958.093872	595	7.93	1557.618164	826	9.08	1991.153198	582	12.03	1979.022583	351	4.79	1986.099976	295	8.55	1982.416626	292	5.35	1952.505737	131	3.15	1945.819458	158	9.24	1986.092041	1192	17.12	1974.667358	853	24.64	1979.632446	466	7.69	1926.895874	728	6.18	1956.085205	428	9.30	1946.699097	405	16.48	1988.265015	3097
1995.130371	1345	7.82	1970.712036	756	13.37	1959.001831	778	16.97	1558.622070	881	11.78	1992.210205	432	6.61	1980.010986	367	6.22	1987.093628	1165	64.40	1982.810913	345	7.54	1953.732544	131	3.92	1946.707397	252	19.08	1987.083618	1126	11.72	1975.666748	701	17.24	1980.462891	400	6.02	1927.904663	771	5.43	1956.953979	486	11.77	1947.793213	374	13.44	1989.246826	3087
1996.100464	1347	8.96	1971.726929	737	11.65	1960.027954	674	11.26	1559.609985	760	8.46	1993.233521	431	8.02	1981.089233	599	19.80	1988.093872	1240	67.25	1983.454834	317	6.42	1954.200806	120	3.05	1947.836670	194	11.09	1988.114136	4263	109.42	1976.645996	558	10.98	1981.563965	542	11.64	1928.664307	826	8.20	1958.012085	437	9.53	1948.817017	257	5.08	1990.226196	2191
1997.149048	1378	9.42	1972.706055	1120	29.01	1961.023071	606	7.33	1560.602173	776	8.78	1994.179199	432	8.96	1982.097412	512	13.94	1989.081177	879	43.60	1984.458740	316	8.12	1954.595947	129	3.52	1948.884399	198	8.79	1989.096069	4326	95.79	1977.748535	550	12.06	1982.569458	584	12.48	1929.677734	831	7.75	1959.022339	378	8.01	1949.392212	264	5.18	1991.205933	1376
1998.122559	1383	9.03	1973.721924	921	20.96	1962.015137	552	6.58	1561.637939	788	9.04	1995.204346	491	12.10	1983.053223	527	14.57	1990.124146	492	18.86	1985.443726	356	8.88	1954.944580	121	3.66	1949.859863	163	4.34	1990.072388	3176	62.13	1978.722534	455	9.72	1983.595703	509	8.77	1930.108154	748	3.74	1960.121704	420	7.52	1949.850342	268	6.55	1992.209839	942
1999.140381	1458	11.06	1974.749023	784	15.60	1963.110229	533	7.54	1562.669067	753	7.96	1996.191406	474	10.41	1984.109497	477	12.77	1991.030273	306	9.01	1986.410767	391	8.51	1955.655884	144	7.35	1950.742188	143	6.77	1991.050537	1856	25.88	1979.690430	416	8.58	1984.608521	511	10.23	1930.858521	828	5.48	1960.838867	435	6.09	1951.117920	218	4.13	1993.185425	813
2000.138794	1315	5.57	1975.746460	694	13.56	1964.070068	476	5.48	1563.606445	829	11.69	1997.202637	506	12.39	1985.068481	546	15.53	1992.084717	242	5.86	1987.479614	1264	65.80	1956.708130	145	5.13	1951.742310	145	6.56	1992.022095	1229	12.37	1980.587891	411	5.86	1985.539673	527	11.53	1931.942627	1060	10.83	1961.355591	382	3.35	1951.721680	237	5.60	1994.176025	749
2001.165283	1508	11.70	1976.561768	546	3.88	1965.100830	526	7.07	1564.641724	835	12.95	1998.236084	542	12.10	1986.086060	535	14.98	1993.092896	261	5.65	1988.470093	1323	65.86	1957.605713	201	9.12	1952.799438	151	5.77	1993.264771	868	4.68	1981.701294	552	13.39	1986.590698	483	7.28	1932.869629	1141	10.16	1962.173340	406	5.80	1952.944702	229	3.63	1995.041626	675
2002.193604	1303	6.49	1976.841431	573	6.05	1965.997070	474	3.79	1565.562012	1046	17.43	1999.214233	568	14.02	1987.090210	1907	82.53	1994.084106	263	7.07	1989.469727	881	37.36	1958.608521	187	9.84	1953.734619	131	3.43	1994.036499	864	8.61	1982.724731	571	13.68	1987.530029	2840	116.01	1933.749390	1068	9.51	1963.156372	382	5.66	1953.994385	251	5.39	1996.364136	714
2003.110962	1466	11.98	1977.756592	539	7.84	1966.428345	450	3.16	1566.662842	909	11.98	2000.213623	472	10.10	1988.092041	1943	81.28	1995.039307	263	7.82	1990.421631	591	20.20	1959.560547	197	12.28	1954.876221	135	4.57	1994.932373	786	6.49	1983.742798	487	8.01	1988.518188	2681	100.88	1934.727783	930	8.67	1964.242676	349	3.40	1954.928589	269	7.82	1997.058228	751
2004.210083	1385	9.16	1978.650269	570	8.66	1967.110107	506	7.05	1567.641968	822	9.62	2001.185669	676	17.91	1989.093506	1284	50.96	1996.063721	311	11.87	1991.428833	401	10.34	1960.652100	189	9.16	1955.823364	184	8.74	1995.458984	764	4.26	1984.692261	460	7.28	1989.529785	1878	64.23	1935.968872	799	4.47	1964.820679	331	3.05	1955.834473	280	7.28	1997.706177	700
2005.075562	1335	8.51	1979.751221	493	7.13	1967.992554	581	11.72	1568.604126	804	8.24	2002.247437	590	13.67	1990.141113	651	20.23	1997.033447	281	9.60	1992.538940	331	7.01	1961.608032	197	10.10	1956.782593	203	8.52	1997.030640	819	7.60	1985.693237	527	10.09	1990.486694	1119	33.06	1936.757690	750	6.93	1965.451294	333	3.36	1956.774902	293	8.58	1998.173096	801
2006.069214	1244	6.69	1980.710083	691	14.99	1968.960938	518	8.20	1569.610229	893	12.20	2003.207031	642	15.96	1991.085327	529	14.09	1998.093994	299	10.30	1993.317993	290	3.89	1962.660645	180	10.68	1957.834839	216	12.16	1998.076538	839	7.45	1986.642334	542	11.24	1991.510376	607	10.09	1937.465210	688	4.61	1966.342163	309	3.67	1957.797485	307	10.35	1999.254761	835
2007.037964	1282	6.83	1981.718262	577	7.78	1970.019409	552	8.51	1570.629883	840	11.91	2004.218262	527	10.80	1992.130371	444	9.65	1999.128540	286	8.06	1993.936157	259	3.30	1963.537842	138	6.22	1958.759033	178	8.05	1999.162964	853	7.44	1987.682861	2743	118.34	1992.465210	483	5.75	1937.912964	716	6.99	1967.248413	304	3.06	1958.871826	254	6.07	2000.285400	924
2009.130981	1222	6.41	1982.590332	582	8.52	1971.043091	795	18.43	1571.658447	839	11.79	2005.191162	487	10.12	1993.095581	394	7.09	2000.072144	277	6.70	1994.462402	273	4.45	1964.498169	141	5.76	1959.751831	248	16.04	2000.093262	939	10.04	1988.683960	2508	98.58	1993.513062	433	6.75	1938.492310	639	3.54	1968.071533	307	3.22	1959.728027	277	5.44	2001.244263	826
2010.164795	1204	5.93	1983.736816	513	6.19	1971.996216	690	13.87	1572.643921	765	7.92	2006.164429	407	5.43	1994.104736	384	6.48	2001.051270	369	13.33	1995.503784	271	3.72	1967.682129	129	5.42	1960.773926	175	8.29	2001.114014	868	6.90	1989.697876	1760	60.74	1994.480347	435	8.01	1939.019531	687	5.50	1968.963257	331	3.94	1961.119751	274	3.55	2002.266357	882
2011.019287	1272	7.35	1984.765503	636	11.13	1973.048950	910	25.30	1573.619873	865	9.47	2007.215942	432	8.22	1995.067627	411	7.92	2002.091919	340	12.11	1997.504395	256	3.74	1968.608887	138	6.33	1961.873779	178	6.04	2002.124390	994	11.58	1990.664551	996	26.50	1995.462524	473	9.08	1939.437988	652	3.07	1970.974854	332	4.45	1961.771851	303	5.52	2003.290649	846
2012.039551	1215	5.07	1985.684448	628	10.15	1973.991211	842	20.45	1574.636353	732	5.72	2008.164551	412	7.81	1996.055542	440	9.94	2003.051758	415	16.62	1998.460449	312	5.79	1969.557739	148	6.85	1962.707275	163	5.33	2003.076294	1079	14.02	1991.683472	654	14.81	1997.564331	440	7.81	1939.895386	652	5.36	1971.319458	347	4.56	1962.894165	257	5.70	2004.270996	914
2013.157593	1308	8.04	1986.727905	2188	76.62	1975.062134	662	11.34	1575.569580	725	5.60	2009.237793	408	7.16	1997.024170	451	10.94	2004.020996	366	13.74	1998.871826	281	4.25	1970.637329	143	5.24	1963.732056	159	5.86	2004.075562	1065	12.11	1992.781006	433	6.38	1998.572632	479	10.02	1940.899780	799	11.26	1971.942871	413	9.31	1963.934448	253	4.65	2005.209961	857
2014.171143	1209	4.96	1987.725952	2157	70.75	1976.045044	639	11.13	1576.615601	838	9.05	2010.206665	377	6.28	1998.064697	462	11.63	2005.060913	304	10.54	1999.558472	288	6.76	1971.083984	143	5.04	1964.321411	142	3.83	2005.032837	1052	11.15	1993.707764	426	6.52	1999.575195	544	13.44	1941.716309	806	8.05	1972.590332	342	4.60	1964.739380	250	5.47	2006.242432	746
2015.198486	1376	9.44	1988.732422	1520	44.05	1977.061646	542	7.17	1577.603271	893	10.88	2011.175171	462	9.48	1999.040527	490	13.25	2006.100830	221	4.04	2000.517578	293	5.85	1971.613525	160	6.77	1965.708740	158	6.47	2006.067993	873	5.93	1994.539917	400	3.17	2000.521362	465	7.74	1942.925049	787	8.81	1972.998657	411	7.13	1965.522095	240	4.82	2007.290283	721
2016.175415	1336	8.87	1989.711426	947	20.41	1978.091064	466	4.14	1578.661865	879	10.57	2012.207886	439	6.88	2000.108276	468	12.90	2007.041992	210	3.81	2001.524902	352	9.06	1972.672607	169	8.12	1966.751343	146	5.73	2007.055420	814	5.70	1994.953735	383	3.37	2001.502197	547	9.81	1943.867188	731	7.13	1973.982910	443	9.61	1967.826660	226	4.35	2008.223999	691
2017.168701	1596	16.46	1990.762695	662	9.53	1978.980957	475	4.80	1579.557739	1484	30.89	2013.190063	456	9.40	2001.051270	550	16.49	2007.613525	188	3.56	2002.504883	344	8.00	1973.596680	245	15.26	1967.629028	142	4.74	2008.079102	776	7.76	1995.718994	396	6.67	2002.526978	538	9.70	1944.799194	718	5.94	1975.044922	451	10.28	1968.755249	215	3.06	2009.206299	644
2018.144287	1624	15.51	1991.779175	578	8.04	1979.893555	476	5.57	1580.558838	1435	29.94	2014.219482	411	7.54	2002.085327	502	13.67	2008.146729	241	6.70	2003.471558	643	25.71	1974.663452	216	12.35	1968.451172	123	3.07	2009.215210	751	7.40	1996.737305	369	4.56	2003.524414	620	13.95	1945.641846	827	7.34	1976.099121	404	6.73	1969.889526	226	4.10	2010.158081	685
2019.157227	1554	12.57	1992.764526	528	6.81	1980.991821	579	9.41	1581.544678	1099	18.80	2015.177368	509	12.49	2003.083740	557	15.83	2009.145142	255	7.17	2004.464844	578	19.65	1975.605713	179	9.78	1968.887695	138	4.58	2010.024780	801	8.22	1997.719727	482	8.77	2004.506470	537	8.72	1945.942139	842	7.14	1976.758545	400	6.39	1970.877441	241	3.75	2011.089600	729
2020.206299	1406	8.66	1993.779785	456	4.46	1982.005005	526	5.59	1582.629150	865	11.13	2016.216553	443	9.30	2004.073975	504	12.53	2010.008911	215	3.93	2005.483154	491	15.18	1976.526978	177	10.57	1969.884399	139	5.52	2010.921631	727	3.73	1998.709351	424	5.70	2005.462524	500	6.29	1946.811646	1294	27.80	1978.158936	383	6.82	1971.794800	252	4.43	2011.563965	665
2021.143921	1329	6.84	1994.633179	544	7.77	1982.543945	487	4.46	1583.653687	801	9.45	2017.215454	727	23.22	2005.058838	456	11.44	2011.030273	307	9.89	2006.434692	391	9.66	1977.671753	133	4.81	1970.645142	135	4.38	2012.091187	774	7.13	1999.712402	509	11.50	2006.482544	425	4.95	1947.772339	1293	21.80	1979.149292	336	5.89	1972.694092	256	3.26	2012.263672	730
2022.062134	1259	4.74	1995.119751	448	4.64	1983.005737	555	8.26	1584.674561	746	9.06	2018.211304	656	19.46	2006.151611	374	6.69	2012.133911	233	5.56	2007.118408	285	3.62	1978.587036	137	4.29	1971.756836	195	9.23	2012.814697	705	3.61	2000.648804	457	6.52	2007.361694	424	5.15	1948.633301	1029	11.07	1979.894287	326	5.51	1973.729004	314	7.86	2013.207520	731
2023.165039	1332	7.74	1995.778931	495	6.70	1984.131104	500	6.49	1585.625000	804	11.56	2019.220581	562	12.92	2007.102905	433	9.93	2013.084473	304	10.35	2007.524536	317	6.17	1979.059326	137	6.25	1972.755981	207	11.08	2013.127563	707	3.88	2001.009644	432	5.57	2008.505005	411	3.81	1949.765625	788	7.39	1980.502441	304	3.44	1974.825195	287	6.64	2014.280151	748
2024.151001	1276	6.68	1996.745605	607	9.54	1985.097778	577	10.58	1586.661743	774	9.60	2020.241577	458	7.95	2007.578857	303	3.77	2014.145508	262	7.80	2008.796143	275	4.14	1979.698242	142	6.20	1973.815918	220	11.86	2014.127563	756	7.72	2001.642700	539	13.47	2009.515259	422	5.91	1950.857910	678	6.08	1981.160767	329	4.91	1975.821289	277	3.36	2015.308838	687
2025.141479	1351	8.86	1997.701538	511	6.31	1986.012695	556	8.81	1587.656860	861	11.33	2021.113525	444	9.70	2008.104492	349	6.04	2015.083130	325	11.55	2010.359863	222	3.02	1980.549194	132	4.09	1974.809204	240	12.02	2015.200439	786	8.87	2002.669556	480	8.10	2010.604492	386	5.34	1951.780640	652	4.65	1981.978516	342	5.70	1976.140137	289	5.14	2016.242554	748
2026.049072	1417	11.04	1998.717773	578	9.55	1987.040405	1855	66.55	1588.648438	857	11.85	2022.285767	400	7.34	2009.113403	363	7.08	2016.209839	315	9.71	2010.968262	234	4.46	1981.681763	165	8.36	1975.824951	195	8.44	2016.143311	789	7.74	2003.742065	509	7.85	2011.484985	428	6.48	1953.447998	676	3.63	1982.946045	357	4.68	1976.913330	273	7.33	2017.328857	654
2027.158325	1320	7.45	1999.681885	564	9.05	1988.031616	1868	63.61	1589.657104	819	10.42	2023.209595	423	8.34	2010.077026	367	7.14	2017.114136	418	16.71	2011.439697	254	3.84	1982.627930	142	5.91	1976.904419	180	9.68	2017.117798	727	5.48	2004.721069	507	7.45	2012.531982	407	5.59	1955.770264	978	21.30	1983.320679	327	3.38	1977.824219	282	8.62	2018.227783	786
2028.116577	1349	8.63	2000.755005	622	12.40	1989.047974	1258	36.60	1590.606079	1076	17.62	2024.138672	410	7.52	2011.085327	438	12.02	2018.079346	426	16.79	2013.486328	316	8.16	1983.672974	171	10.59	1977.822632	155	6.90	2018.092529	1127	18.13	2005.618896	455	4.62	2013.505249	455	7.64	1956.861816	894	15.25	1984.113525	370	6.83	1979.048950	217	4.23	2019.260864	736
2029.119873	1338	9.10	2001.739014	651	12.01	1990.064697	803	17.26	1591.576538	1036	16.64	2025.219971	540	13.71	2012.058716	464	14.12	2019.121826	328	9.89	2014.483765	313	8.58	1984.517212	139	6.80	1978.892456	146	5.39	2019.097412	1062	14.36	2005.969971	449	4.72	2014.585571	448	6.37	1957.783936	828	9.84	1985.009155	346	4.08	1979.584961	228	5.42	2020.285278	734
2030.103882	1242	6.14	2002.661865	582	5.00	1991.013062	593	8.73	1592.593750	980	15.08	2026.229614	502	11.06	2013.066650	433	11.57	2020.085693	248	4.73	2015.498657	270	6.07	1985.598633	147	6.52	1979.717041	159	6.64	2020.062134	976	11.76	2006.690796	423	6.35	2015.543823	455	6.59	1958.409302	733	3.99	1986.056152	385	6.73	1980.769165	203	4.81	2021.204346	685
2031.206421	1251	6.82	2003.032959	538	3.24	1992.025879	510	6.77	1593.590210	966	14.35	2027.240723	468	10.22	2014.098999	406	8.75	2021.174194	265	6.31	2016.450806	238	3.95	1986.749390	147	5.06	1980.699341	165	7.35	2021.208984	862	8.43	2007.547119	372	4.36	2016.611206	420	4.90	1958.870728	725	3.46	1987.084961	337	5.48	1981.836914	232	4.16	2022.156738	637
2032.169189	1261	7.48	2003.573608	547	3.29	1993.095459	495	6.46	1594.646973	830	8.96	2028.249756	484	12.82	2015.144043	482	11.46	2022.107422	300	9.33	2017.458862	386	11.03	1987.644653	593	53.20	1981.205811	109	3.13	2022.124634	762	5.80	2008.629150	422	4.24	2017.557983	651	16.19	1959.829102	786	8.06	1987.996826	1232	55.15	1982.743652	255	5.64	2023.177979	617
2033.094849	1242	7.52	2003.860840	572	5.72	1993.955811	492	5.75	1595.617920	932	11.46	2029.236694	499	12.85	2016.163696	460	10.57	2023.016113	284	8.89	2018.451538	406	12.38	1988.626587	610	52.65	1981.780151	186	9.86	2023.197266	680	3.12	2009.605713	390	4.63	2018.557373	580	12.12	1960.774658	844	11.73	1988.995728	1239	50.52	1983.899414	221	3.18	2024.298584	634
2034.183594	1203	6.96	2004.762085	517	6.42	1994.941650	485	5.89	1596.611206	769	7.18	2030.239502	418	7.68	2017.113525	663	20.49	2024.112793	280	9.14	2019.450562	411	14.96	1989.646240	398	28.32	1982.802246	170	6.49	2024.108765	723	5.99	2009.959351	371	4.12	2019.502686	594	12.37	1961.866821	773	8.09	1989.986206	915	34.30	1984.843750	241	5.81	2025.145752	648
2035.104248	1326	10.20	2005.770996	528	6.76	1995.911377	473	4.48	1597.638672	847	10.55	2031.222168	489	10.80	2018.100342	641	18.96	2025.060059	333	11.86	2020.431274	302	7.02	1990.593628	221	9.56	1983.845947	153	5.96	2024.992188	673	4.35	2010.582642	373	3.60	2020.561035	471	7.11	1962.829834	722	8.26	1990.992065	514	14.32	1985.346436	196	3.06	2026.328125	691
2036.207275	1255	5.74	2006.663940	535	6.89	1996.258789	512	7.17	1598.699097	734	8.00	2032.229126	430	7.48	2019.123169	493	11.69	2026.135498	307	10.29	2021.409546	280	4.66	1991.627319	177	6.55	1984.812744	133	4.62	2025.486328	651	3.26	2011.729004	394	4.58	2021.507690	417	4.33	1963.910522	764	10.95	1992.085083	370	5.58	1985.855225	257	7.66	2027.222778	736
2037.066284	1317	6.29	2008.626343	515	5.37	1997.113647	503	8.01	1599.608521	798	10.61	2033.189697	405	6.92	2020.064453	412	7.62	2027.120972	283	8.80	2022.494995	263	3.62	1992.660767	130	5.84	1985.791504	207	12.78	2026.092529	797	8.40	2012.513428	444	7.93	2023.649658	412	5.11	1965.170898	617	4.58	1993.948730	350	4.51	1986.865723	270	6.50	2028.317627	664
2038.107910	1258	4.05	2009.657593	497	5.02	1998.029053	493	7.05	1600.659058	733	7.09	2034.200195	383	6.21	2021.039673	401	6.84	2028.164551	265	7.32	2023.490356	286	6.72	1993.452637	123	4.50	1986.730103	156	5.97	2027.099854	753	6.02	2013.640869	419	7.85	2024.560791	384	5.42	1965.836060	651	7.73	1995.322266	351	5.15	1987.773438	855	47.51	2029.250732	710
2039.184448	1599	13.88	2010.614380	526	6.03	1998.984253	507	3.90	1601.607666	852	10.77	2035.150513	408	7.03	2021.501709	312	3.01	2029.113281	289	9.74	2024.554688	260	6.19	1993.817749	127	4.22	1987.806763	736	65.34	2028.093750	731	6.99	2014.800415	437	9.44	2025.526001	539	12.74	1966.885010	619	6.91	1995.989990	319	3.85	1988.781616	803	42.75	2030.218140	704
2040.132935	1518	11.04	2011.731567	500	5.22	2000.073486	510	6.12	1602.693115	831	11.53	2036.287598	365	5.10	2022.056763	404	9.20	2030.018677	271	8.93	2025.616943	281	8.10	1994.500732	122	3.72	1988.816162	651	55.01	2029.200073	827	9.97	2015.731323	412	6.55	2026.515381	492	8.91	1967.830444	650	6.91	1997.061401	332	4.36	1989.785767	557	25.31	2031.170654	638
2041.152832	1409	7.43	2012.664307	504	5.76	2000.999390	573	10.60	1603.721191	750	8.89	2037.237183	468	9.93	2023.118774	460	11.69	2031.112793	253	7.17	2026.483398	226	3.38	1995.672119	118	3.61	1989.816650	482	38.31	2030.070923	837	8.19	2016.672119	416	5.21	2027.583374	482	7.88	1968.556519	600	3.67	1999.007324	318	3.05	1990.793579	350	12.20	2032.322998	648
2042.127319	1345	4.61	2013.756470	504	6.17	2002.037354	525	8.17	1604.616699	861	11.66	2038.190308	418	7.20	2024.039429	435	8.88	2032.074829	248	7.21	2027.521484	266	5.78	1996.811401	118	3.66	1990.795898	231	13.33	2031.109009	814	7.93	2017.700195	605	14.49	2028.498047	542	9.83	1969.018433	650	7.50	1999.549438	312	3.64	1991.829590	248	6.75	2033.271729	664
2044.451416	1480	6.77	2014.740967	611	10.22	2003.082886	591	10.23	1605.664307	820	10.19	2039.237793	736	22.67	2025.055420	535	13.60	2033.110474	305	10.40	2028.527466	289	7.37	1997.536499	123	4.48	1991.748901	168	7.15	2032.109131	817	8.24	2018.660034	592	12.88	2029.510864	491	7.76	1969.495728	671	5.49	2000.204102	340	4.57	1992.868042	222	4.86	2034.276367	688
2045.355225	1463	5.59	2015.780396	499	4.95	2004.088501	521	7.01	1606.606812	859	11.82	2040.237671	769	22.92	2026.105469	467	10.18	2034.124146	261	6.00	2029.432007	292	5.76	1998.573242	138	5.44	1992.806396	144	5.56	2033.141968	747	6.00	2019.702026	561	11.35	2030.613525	410	4.53	1969.922852	646	3.30	2002.017212	357	8.47	1993.310913	200	3.22	2035.258667	591
2046.531982	1439	5.19	2016.706299	629	10.23	2004.959229	495	6.66	1607.640015	831	11.38	2041.235107	630	17.70	2027.078491	450	10.49	2035.006958	273	7.01	2030.458984	270	4.60	1999.554810	168	8.08	1993.639648	137	4.91	2034.082153	779	7.51	2020.677856	424	6.51	2031.458130	449	7.46	1970.842529	710	7.17	2002.900879	305	3.67	1994.092529	218	4.05	2036.236328	626
2047.316162	1506	6.72	2017.761597	692	11.96	2005.421387	441	3.26	1608.599487	783	9.54	2042.267334	487	11.66	2028.052124	533	16.99	2036.021240	259	6.80	2031.312256	301	5.10	2000.575928	133	5.67	1994.518555	120	3.21	2035.026733	743	5.50	2021.854614	404	6.79	2032.028687	384	5.36	1971.813721	818	8.57	2003.897461	394	8.78	1996.117188	206	3.81	2037.416016	562
2048.351074	1599	9.89	2018.696411	618	7.91	2006.453613	422	3.74	1609.618408	804	9.16	2043.249878	459	10.20	2029.041870	434	11.59	2036.566650	208	3.67	2032.365723	285	7.29	2001.605713	135	6.69	1995.895020	148	6.69	2036.091431	732	6.34	2022.697754	429	6.96	2032.538086	399	7.23	1972.750366	827	10.07	2005.760132	323	6.27	1997.025513	216	3.11	2038.340454	635
2049.376221	1758	15.41	2019.802246	534	5.01	2007.103638	440	6.59	1610.675659	799	8.41	2044.319092	425	7.68	2030.096802	415	9.05	2037.075562	296	9.43	2033.537354	303	8.20	2002.535645	146	4.94	1996.801147	125	6.00	2037.115601	621	3.66	2023.612671	429	7.28	2033.399902	407	6.26	1973.832031	961	17.37	2008.154175	279	3.67	1997.877075	256	8.23	2039.284912	655
2050.376709	1828	17.26	2020.758057	545	7.43	2008.120850	447	5.59	1611.572876	777	7.33	2045.146240	502	9.55	2031.118896	437	10.39	2038.112549	281	7.13	2034.402344	309	6.46	2002.866089	156	5.12	1997.860962	150	7.30	2038.111450	728	7.94	2024.691406	405	5.81	2033.822998	382	3.93	1974.779419	994	16.22	2009.042847	307	5.87	1998.955444	217	6.18	2040.254028	927
2051.352295	1598	9.10	2021.667358	519	5.67	2010.016724	472	5.44	1612.631714	784	8.66	2046.137573	405	3.38	2032.073608	419	9.77	2039.084473	469	18.61	2036.459106	261	3.09	2003.620728	233	13.61	1998.820190	160	6.62	2039.150757	681	5.47	2025.699097	498	8.27	2034.638550	397	6.68	1975.766968	826	9.45	2010.139038	325	4.02	1999.923950	225	5.35	2041.285156	931
2052.241943	1419	4.26	2022.701294	570	7.67	2011.086792	475	7.68	1613.659180	782	8.40	2046.552490	396	4.47	2033.104370	417	9.23	2040.112915	424	15.16	2038.325439	266	5.11	2004.623291	204	8.74	1999.863892	134	6.26	2040.157104	1050	14.82	2026.677979	490	7.65	2035.660889	417	6.79	1976.622925	738	4.92	2011.014893	291	3.97	2001.803589	259	7.89	2042.204590	948
2053.101563	1431	8.27	2023.723755	484	4.75	2011.884155	486	7.12	1614.649292	780	10.44	2047.315918	476	8.83	2034.077881	410	8.51	2041.086060	419	14.61	2039.469971	371	10.62	2005.402954	169	4.56	2000.743774	131	5.38	2041.181152	1104	13.88	2027.773926	433	7.26	2036.532593	421	5.14	1976.967041	749	5.03	2011.486572	288	3.30	2002.775635	243	6.89	2043.288208	694
2054.184570	1344	5.86	2024.715576	589	9.53	2013.070435	469	5.69	1615.676636	795	11.82	2048.333740	503	9.76	2035.031494	419	8.04	2042.104614	291	7.25	2040.073608	310	5.71	2005.795654	156	5.58	2001.756104	152	6.09	2042.138550	910	9.80	2028.768433	496	11.52	2037.541260	437	5.42	1977.910889	712	5.13	2012.069336	280	3.58	2003.677979	234	3.24	2044.227905	618
2055.147949	1345	4.96	2025.722534	557	9.33	2014.188110	469	6.62	1616.641113	808	11.89	2049.430420	485	8.73	2036.085693	346	4.25	2043.204712	282	7.29	2040.510864	359	10.53	2006.663574	149	7.45	2002.514282	148	5.81	2043.112793	839	9.38	2029.718994	470	9.73	2038.613647	462	6.63	1978.769165	720	6.86	2012.633057	268	3.02	2005.622437	226	4.93	2045.361206	627
2056.149170	1498	9.05	2026.730591	512	6.28	2015.083496	554	10.43	1617.689819	816	11.08	2050.419922	519	10.42	2037.144043	442	8.22	2044.210571	261	4.77	2041.527222	338	9.80	2007.636230	142	6.81	2002.920532	149	6.96	2044.157227	704	5.06	2030.797363	405	5.71	2039.558594	680	17.02	1979.956665	707	8.90	2013.078247	296	4.60	2006.374268	180	3.18	2046.187134	624
2057.159180	1460	7.13	2027.732422	550	7.80	2016.117798	466	5.23	1618.611816	854	11.27	2051.332031	473	8.83	2038.046509	462	8.61	2045.225464	315	6.38	2042.520264	247	4.39	2008.547363	125	5.10	2003.746948	255	17.97	2046.097534	711	5.60	2031.633179	487	9.69	2040.588501	669	16.23	1981.792847	694	6.54	2014.081177	286	5.19	2006.926270	194	5.19	2047.223145	615
2058.166504	1424	5.91	2028.674438	524	7.81	2017.031982	645	11.55	1619.638550	809	7.73	2052.301514	460	8.42	2039.110596	675	20.87	2047.091675	349	9.23	2043.499268	313	9.58	2009.939331	117	4.92	2004.809814	228	13.15	2047.175903	685	3.29	2032.694702	437	8.48	2041.501831	679	16.61	1982.906738	713	6.83	2014.850952	272	3.07	2007.935181	205	6.27	2048.289063	623
2059.422607	1357	3.67	2029.689941	464	4.72	2018.074097	594	9.48	1620.615112	893	12.58	2053.235596	474	9.87	2040.107300	663	19.82	2048.276855	402	14.49	2044.470703	283	6.55	2012.079712	114	3.24	2005.713867	179	8.38	2048.234375	768	6.77	2033.767090	434	8.93	2042.557373	539	9.64	1983.885742	693	6.87	2016.049683	297	5.14	2008.681885	200	3.44	2049.148926	566
2060.093994	1458	6.63	2030.669067	562	8.90	2019.016968	567	9.37	1621.630981	783	8.26	2054.267578	500	11.97	2041.098999	576	14.27	2049.345459	467	18.81	2045.474365	243	3.47	2012.714355	112	3.20	2006.795288	135	5.72	2049.185303	780	7.97	2034.658691	478	10.36	2043.588257	457	6.83	1984.890747	675	4.48	2017.007935	289	4.16	2009.542480	189	3.50	2050.417725	596
2061.200195	1413	4.19	2031.817505	505	5.76	2020.060059	467	3.92	1622.632446	864	10.64	2055.180420	545	13.32	2042.055786	530	11.95	2050.343018	507	19.48	2046.298340	269	3.52	2013.452271	116	3.54	2007.839722	133	5.08	2050.228271	874	9.58	2035.638062	427	7.39	2044.585205	432	5.96	1986.018433	890	11.60	2018.072266	323	5.71	2010.150024	184	4.28	2051.165771	585
2062.073730	1523	7.53	2032.573486	535	6.29	2020.432617	456	3.40	1623.630005	799	10.23	2056.240723	563	12.51	2043.136597	493	11.30	2051.274658	381	10.25	2048.493164	281	5.09	2014.244019	110	3.09	2009.760498	109	3.65	2051.257813	767	4.87	2036.600464	403	5.69	2045.657715	479	7.51	1986.909180	816	3.25	2019.089355	355	8.44	2010.854248	197	4.44	2052.284424	643
2063.111816	2211	26.41	2033.736206	509	7.41	2021.100708	461	4.35	1624.631470	722	7.79	2057.238037	520	10.14	2044.225586	416	6.20	2052.333252	335	7.70	2049.457275	291	6.35	2014.750732	131	4.03	2010.842773	134	6.25	2052.258545	778	5.84	2037.123901	370	3.14	2046.525024	428	4.35	1987.838623	2850	84.35	2020.123535	332	8.00	2012.659546	218	5.60	2053.231689	607
2064.144043	2150	23.38	2034.682861	509	6.64	2022.039307	464	4.68	1625.724609	731	7.64	2058.211426	467	7.50	2045.252563	455	7.74	2053.107178	310	7.41	2050.271240	274	4.05	2015.591919	140	3.75	2011.776245	122	4.72	2052.968262	735	3.24	2037.524902	425	3.00	2047.624023	454	6.12	1988.798462	2993	72.35	2020.853516	279	3.41	2013.944336	203	4.93	2054.253418	676
2065.123047	1968	17.12	2035.804565	510	5.16	2023.009155	460	4.68	1626.671021	719	7.84	2059.205078	489	9.46	2046.148682	431	6.83	2054.015381	300	9.01	2051.323242	266	3.88	2016.831421	111	3.07	2012.700439	138	6.01	2054.238281	786	6.72	2037.881714	415	3.33	2048.685791	488	7.03	1989.757324	1995	32.29	2021.240356	275	3.15	2014.842163	197	3.91	2055.202881	658
2066.176758	1700	9.46	2036.720825	607	10.58	2023.400391	453	5.30	1627.623779	696	7.25	2060.176514	444	6.75	2047.144653	477	9.11	2055.085938	370	12.58	2052.469482	288	5.80	2017.640015	217	13.51	2013.625488	120	4.23	2055.111084	787	7.64	2038.623169	430	4.77	2049.453369	522	5.01	1990.727905	1282	14.47	2021.806519	276	4.09	2017.733765	218	5.88	2055.611084	612
2067.153320	1528	5.53	2037.679443	500	4.36	2024.048096	463	5.88	1628.636108	735	6.98	2061.267334	427	5.57	2048.242676	535	11.75	2056.079834	441	14.37	2053.501709	287	6.82	2018.573608	164	7.43	2014.958252	117	3.37	2056.159668	840	8.48	2039.709839	662	18.85	2049.755859	521	6.03	1991.748291	918	8.63	2023.092041	267	4.31	2018.236328	196	3.30	2056.303711	698
2068.205811	1453	5.60	2038.728638	785	18.09	2025.007935	591	11.26	1629.655640	760	7.61	2062.184082	634	18.46	2049.314453	671	17.27	2056.631592	271	3.81	2054.431885	266	4.86	2019.609253	187	10.27	2015.849609	121	3.61	2057.105225	975	11.66	2040.745361	690	20.75	2050.666260	529	9.04	1992.757446	724	5.19	2024.014038	318	6.09	2018.927979	206	3.36	2057.276611	769
2069.191895	1755	16.00	2039.741943	698	13.82	2026.084839	501	6.36	1630.629028	861	11.35	2063.197754	724	22.53	2050.333496	689	18.90	2057.054688	338	9.60	2055.382813	288	6.60	2020.622681	129	5.02	2016.717529	138	6.02	2058.102783	958	11.25	2041.669312	581	14.27	2051.632568	502	7.74	1993.464355	667	4.60	2025.403687	304	4.34	2019.745605	200	4.23	2058.226563	719
2070.220703	1634	8.90	2040.744995	677	13.24	2027.102295	500	6.97	1631.599365	829	10.52	2064.232910	644	15.84	2051.251709	592	13.11	2058.042725	349	10.76	2056.555908	330	10.32	2021.773682	109	3.62	2017.244263	115	4.31	2059.104004	790	6.63	2042.656982	481	7.25	2052.641602	422	6.34	1993.946289	660	5.29	2026.110962	281	3.85	2020.701172	198	4.36	2059.211914	602
2071.104736	1650	8.79	2041.770386	558	8.48	2028.108765	496	7.54	1632.706421	703	7.03	2065.222900	565	12.92	2052.196045	421	4.41	2059.230225	291	6.60	2057.552979	326	9.66	2024.615601	118	3.31	2017.771118	193	11.78	2059.964844	797	7.70	2043.776855	484	8.99	2053.566162	485	9.20	1994.436646	646	3.80	2027.003906	287	4.06	2021.336060	214	5.74	2060.318848	558
2072.114014	1473	4.75	2042.700317	522	6.08	2029.044312	515	8.37	1633.751953	718	8.70	2066.278076	490	10.94	2053.117432	472	10.41	2060.097168	267	3.57	2058.454834	300	8.57	2025.792480	134	7.81	2018.774292	195	10.54	2061.124512	729	4.49	2044.789673	429	7.21	2054.506592	499	8.45	1994.882446	639	4.02	2027.814331	261	3.12	2021.871216	181	3.80	2061.500000	525
2073.078613	1442	4.89	2043.800171	554	5.76	2029.963989	471	5.35	1634.680176	815	11.38	2067.242188	512	11.56	2054.109619	458	10.91	2061.016846	272	3.94	2059.485840	256	5.76	2026.672241	132	8.43	2019.831665	168	7.87	2062.069824	697	3.35	2045.880859	479	7.27	2055.548340	565	11.86	1995.731567	633	4.45	2031.113037	293	5.84	2023.092651	195	3.88	2062.130859	543
2074.120117	1454	5.79	2044.781372	551	5.19	2030.441162	423	3.06	1635.596802	733	8.87	2068.194092	450	7.42	2055.120605	524	13.59	2062.097412	361	10.24	2062.459229	301	7.74	2027.644775	124	5.56	2020.887817	129	4.68	2063.141846	1133	16.02	2046.837402	424	4.26	2056.582520	644	15.60	1996.927002	615	5.40	2032.077026	270	3.63	2024.868042	196	3.25	2063.241455	719
2075.158691	1453	4.97	2045.613403	519	4.77	2031.050537	504	9.68	1636.608276	724	8.53	2069.238770	778	24.00	2056.074951	651	19.06	2063.054443	428	15.16	2063.488770	504	19.28	2028.700439	153	7.32	2021.677490	160	8.76	2064.109863	1761	31.59	2047.797852	481	8.77	2057.548828	616	14.02	1997.732666	626	5.69	2033.274780	280	3.81	2025.771973	201	3.73	2064.303955	704
2075.623047	1425	3.32	2046.614258	580	4.29	2031.934082	475	7.61	1637.149414	577	3.03	2070.227783	772	21.96	2057.075928	495	10.51	2064.151367	353	10.69	2064.417969	474	15.94	2029.481812	124	3.33	2022.779297	110	4.81	2065.112549	1630	24.75	2048.675293	473	7.57	2058.510010	505	8.68	1998.836670	659	5.52	2034.026123	312	6.59	2026.799194	216	5.93	2065.336670	712
2076.245117	1484	6.06	2046.914917	580	4.97	2033.088013	501	7.07	1637.685425	844	10.93	2071.230469	613	12.47	2058.042236	479	8.30	2065.143555	346	10.05	2065.531982	384	10.85	2029.779297	127	3.35	2023.687256	109	5.26	2066.085693	1361	17.76	2049.864014	554	10.41	2059.485840	446	5.41	1999.746216	688	5.09	2035.068115	280	5.19	2028.836304	203	4.77	2066.288574	692
2077.186279	1580	9.78	2047.871582	763	15.70	2034.045898	499	7.12	1638.635986	711	6.94	2072.196533	531	9.90	2059.025635	430	3.70	2066.356445	277	3.69	2066.475098	303	6.05	2030.573730	120	3.76	2025.838867	109	3.88	2067.124756	1005	8.83	2050.802002	557	11.34	2060.568359	431	5.20	2000.139893	661	3.54	2038.058350	272	4.09	2029.358643	203	4.00	2067.199951	665
2078.255615	1685	11.81	2048.879395	938	22.18	2035.145630	452	3.92	1639.672485	751	8.42	2073.306641	458	6.62	2059.964600	380	3.32	2067.207764	338	10.56	2067.567383	310	6.34	2030.943848	113	4.76	2026.720459	132	5.15	2068.105469	932	10.56	2051.786621	539	10.96	2061.679199	419	3.24	2000.833252	691	7.14	2038.848633	266	3.28	2031.219238	214	5.26	2068.308350	652
2079.280518	1585	8.01	2049.875732	886	18.06	2036.031860	464	3.87	1640.648804	718	7.92	2074.193115	412	4.59	2060.362793	435	6.56	2068.074707	306	8.21	2068.406982	273	5.52	2031.626587	128	6.49	2027.091064	124	3.26	2069.126953	780	5.13	2052.802246	432	5.06	2062.551270	657	17.23	2001.821289	859	11.89	2039.191895	299	5.31	2031.911011	202	5.89	2069.249512	576
2080.190674	1607	8.36	2050.963135	679	9.11	2036.969849	474	4.45	1641.651489	797	10.89	2075.233643	445	6.30	2061.175537	420	7.47	2069.082520	484	19.65	2068.757324	256	4.27	2033.593140	134	5.49	2027.841064	135	6.73	2070.166260	1245	18.29	2053.745605	481	7.81	2063.529785	1053	33.55	2002.777710	850	9.02	2040.068115	346	8.40	2032.720215	179	4.51	2070.270752	928
2081.197021	1688	9.66	2051.747314	581	5.35	2037.982300	486	4.94	1642.632324	716	7.48	2076.208008	442	6.16	2062.091553	530	11.17	2070.089355	475	18.26	2069.517578	381	12.86	2034.469482	121	3.13	2028.814209	131	6.64	2071.153320	1262	18.17	2054.615234	413	3.36	2064.516113	910	23.65	2003.765503	898	12.67	2041.008301	315	6.93	2033.274292	181	3.20	2071.274170	884
2082.116211	1539	5.96	2052.779053	597	6.84	2039.017090	615	11.76	1643.721313	721	6.51	2077.387939	465	6.65	2063.077881	652	17.28	2071.078857	396	12.52	2070.466309	381	10.88	2035.459595	128	6.39	2029.803101	130	5.12	2072.138184	1042	10.58	2054.981201	397	3.68	2065.535889	742	15.08	2004.779663	860	8.51	2042.126709	271	5.58	2033.812378	195	3.86	2072.330811	744
2083.106689	1450	5.25	2053.681152	532	4.62	2040.060913	666	14.23	1644.609985	827	9.22	2078.202148	480	7.16	2064.059082	598	14.38	2072.060059	324	8.17	2071.484131	373	11.23	2035.932739	148	7.25	2031.811646	116	3.89	2073.116211	861	5.52	2055.689697	572	12.67	2066.599609	535	7.33	2005.949951	790	5.07	2043.013916	315	7.50	2034.827881	216	7.03	2073.251465	678
2084.002197	1420	4.80	2054.735107	652	9.74	2041.050903	541	7.65	1645.672729	857	10.48	2079.123291	468	6.49	2065.083252	599	15.58	2073.124512	314	7.72	2072.492432	260	5.13	2037.588623	120	5.56	2032.835571	136	6.72	2074.076660	778	4.04	2056.697266	610	13.79	2067.504395	509	8.86	2006.589355	732	3.35	2045.487671	259	5.02	2035.695313	227	6.18	2074.448486	577
2085.205811	1360	4.83	2055.678711	624	9.48	2042.070435	547	8.65	1646.637573	750	7.37	2079.679932	423	3.30	2066.154541	424	8.19	2073.885010	267	3.34	2073.431641	307	8.44	2038.791260	102	3.04	2033.787964	126	6.27	2076.232178	799	5.36	2057.699463	563	12.68	2068.593506	420	4.78	2006.936646	746	6.22	2046.414429	247	4.45	2036.917725	165	3.58	2076.293213	607
2086.126465	1348	6.80	2056.672363	697	13.84	2042.927002	513	6.38	1647.736450	687	5.75	2080.222900	529	8.88	2067.063965	453	7.98	2074.294189	272	3.73	2075.613770	288	6.37	2039.710938	158	5.75	2034.750244	145	6.70	2077.052734	784	3.74	2058.626221	449	4.91	2069.601318	707	19.14	2007.677002	740	7.11	2047.094360	273	5.88	2037.819214	171	3.87	2077.331299	604
2087.393555	1328	5.24	2057.708252	555	8.80	2043.757202	448	3.27	1648.680664	785	9.51	2081.250732	593	11.77	2068.100342	424	6.49	2075.130615	328	7.12	2076.479980	292	6.63	2040.634033	201	12.16	2035.814087	132	5.24	2077.352539	767	3.44	2059.820068	424	4.79	2070.566406	811	22.63	2009.753540	625	5.71	2047.999756	263	5.49	2039.906982	245	10.21	2078.281250	607
2088.145752	1290	3.53	2058.635010	516	5.07	2044.332886	515	6.65	1649.651489	748	8.79	2082.236572	501	8.15	2069.113281	789	26.33	2076.024658	311	4.74	2078.478271	272	5.16	2041.579224	147	6.90	2036.822998	124	5.47	2078.193604	834	8.08	2060.678955	418	3.99	2071.570313	606	11.11	2011.957642	602	6.67	2050.028564	296	6.54	2040.869995	195	6.77	2079.406006	580
2089.158203	1256	3.68	2059.637939	519	5.88	2045.162354	568	10.06	1650.639526	775	9.74	2083.160645	552	13.38	2070.079346	769	22.17	2076.381104	266	3.65	2079.464355	337	9.29	2042.627197	124	6.44	2037.747192	119	5.62	2079.220215	839	6.38	2062.696289	651	15.48	2072.564697	490	6.12	2012.590088	583	5.26	2051.158203	310	7.38	2041.604004	186	4.37	2080.396484	610
2090.527588	1265	3.18	2060.558105	587	7.57	2046.025391	504	6.09	1651.652832	730	7.83	2084.213379	479	11.61	2071.057373	627	13.59	2077.074951	318	9.08	2080.535889	341	8.97	2043.513062	107	3.92	2038.246826	94	3.62	2080.167725	875	6.57	2063.677979	1008	32.88	2073.553467	500	8.10	2013.063721	572	4.29	2051.680420	263	4.72	2042.169922	176	3.05	2081.394043	663
2091.163574	1343	6.29	2061.723389	708	12.69	2046.401855	485	3.83	1652.655640	681	4.96	2085.137207	483	9.76	2072.030029	551	10.98	2078.129395	302	7.58	2081.481201	335	8.18	2044.706055	106	3.55	2038.727783	93	3.26	2081.189697	966	9.70	2064.697510	1012	31.11	2074.417236	409	4.43	2013.912598	597	3.87	2052.253906	292	7.00	2043.961304	187	4.04	2082.318359	754
2092.088867	1351	5.11	2062.688477	1077	28.90	2047.113403	584	10.60	1653.633911	669	4.10	2086.369141	422	4.50	2073.089111	483	8.37	2079.048584	303	7.39	2082.479004	344	9.34	2046.778931	119	4.52	2039.816162	169	9.15	2082.175781	967	8.77	2065.722412	727	16.77	2074.906738	389	3.32	2014.778320	586	4.11	2053.254150	274	3.06	2044.955566	160	3.89	2083.259277	721
2093.148193	1492	8.40	2063.691162	1172	29.20	2048.245850	696	12.78	1654.571167	1200	22.44	2087.096191	411	5.22	2074.045898	460	7.73	2080.088867	366	11.90	2083.439209	285	4.90	2047.647705	116	5.25	2040.904541	147	7.16	2083.125977	926	6.76	2066.709473	595	13.01	2077.509033	502	7.41	2015.575806	609	5.79	2054.062256	254	3.70	2045.735840	174	4.17	2084.255371	669
2094.213379	1487	7.91	2064.698242	1019	21.16	2049.223633	813	16.23	1655.607910	1031	18.26	2088.211670	399	4.75	2075.073486	509	10.02	2081.119385	366	13.71	2084.290771	275	3.67	2048.454346	114	4.26	2041.810913	135	6.58	2084.077637	846	5.21	2067.763428	482	8.20	2078.507324	437	4.94	2016.925781	590	4.07	2055.193115	291	4.14	2047.913208	181	4.61	2085.289063	619
2095.157959	1550	10.53	2065.703613	736	11.29	2050.239746	864	19.71	1656.612305	888	12.92	2089.185059	445	7.77	2076.023438	466	7.81	2082.073975	327	11.22	2084.699707	255	3.46	2048.784668	116	4.38	2042.849731	149	9.41	2085.137695	796	4.07	2068.668457	415	4.68	2078.854004	424	4.04	2017.838623	775	10.80	2056.147217	292	7.33	2048.916504	167	3.61	2086.331543	551
2096.176025	1423	7.88	2066.587158	606	4.38	2051.221436	710	12.50	1657.636108	828	10.50	2090.104736	415	5.75	2077.030518	418	5.94	2083.043701	320	9.67	2085.456543	260	5.97	2049.764160	105	3.92	2043.845337	100	3.31	2086.093750	720	3.49	2069.721924	716	19.67	2079.502197	488	7.65	2018.764648	776	9.85	2057.020996	267	6.34	2049.707031	183	3.76	2087.304932	561
2097.087646	1455	7.88	2066.879395	621	6.88	2052.148926	613	9.74	1658.631836	718	6.88	2091.322754	420	5.97	2078.080078	441	8.28	2084.119873	271	5.66	2086.611816	285	6.50	2050.743652	117	3.62	2044.368896	110	3.20	2087.279541	750	6.27	2070.737305	744	20.12	2080.561523	530	10.44	2020.018188	674	5.27	2058.098877	319	7.84	2050.896973	210	5.45	2088.164551	542
2099.185547	1398	5.84	2067.745361	557	7.90	2053.145020	529	6.36	1659.616089	789	9.63	2092.176025	423	7.32	2078.987793	429	6.97	2085.151123	266	5.55	2087.566895	261	6.03	2052.521729	116	4.15	2045.755737	131	5.03	2088.114502	811	8.99	2071.731689	677	16.72	2081.556152	630	15.83	2020.547607	646	4.76	2060.132568	285	4.77	2052.033936	207	5.68	2089.270020	569
2100.229736	1476	7.73	2068.739014	758	14.87	2054.127441	519	5.78	1660.678101	759	9.12	2093.185547	457	8.04	2080.114258	492	11.87	2086.055420	330	10.38	2088.431885	240	3.93	2053.771973	110	5.09	2046.862061	120	5.54	2088.994141	743	5.59	2072.640869	502	7.91	2082.478760	513	9.56	2020.886841	645	4.41	2062.238281	269	3.38	2052.924316	187	3.56	2089.783203	558
2101.199463	1510	8.39	2069.673096	773	12.65	2054.994629	616	10.97	1661.644165	732	7.12	2094.256836	462	7.17	2081.096191	541	13.80	2086.959473	291	6.89	2089.592041	274	6.44	2054.569336	141	7.78	2047.857300	103	4.49	2090.189697	769	4.94	2073.634033	407	4.52	2083.579346	473	7.59	2021.791260	626	5.67	2063.099609	368	9.45	2053.751221	212	5.26	2090.465576	627
2102.286621	1395	4.19	2070.760254	682	8.79	2056.004639	603	10.14	1662.557739	728	6.69	2095.181152	439	6.73	2082.093018	504	10.72	2088.217041	244	4.40	2090.276367	264	5.37	2055.611328	132	5.51	2048.784912	115	6.07	2091.197021	778	6.43	2074.677002	478	9.04	2084.495117	516	9.94	2022.631348	595	4.29	2063.929443	446	12.53	2054.918457	171	3.75	2091.166504	615
2103.074707	1397	3.21	2071.697998	652	9.48	2057.059082	534	6.92	1663.620483	842	10.79	2096.220947	455	7.84	2083.074707	508	10.94	2089.015137	275	7.54	2090.750000	257	3.84	2056.612793	146	6.40	2049.763916	148	8.34	2092.116699	780	6.19	2075.670898	439	6.69	2085.734375	381	3.13	2022.944580	612	5.92	2065.084473	382	9.18	2055.787842	180	3.56	2091.600342	566
2104.138916	1418	5.76	2072.671875	560	5.65	2058.132080	512	4.30	1664.671753	775	8.67	2097.167236	429	6.32	2083.986572	457	7.69	2089.967285	277	7.22	2092.429443	286	7.27	2057.651855	129	6.61	2050.808105	126	5.54	2093.073975	828	6.47	2076.634033	442	5.71	2086.540771	432	6.99	2023.634399	564	4.06	2066.054932	344	8.87	2056.843506	201	5.38	2092.276611	591
2105.111328	1361	6.83	2073.211182	511	3.55	2059.198975	491	3.90	1665.591431	692	5.79	2098.182617	455	7.74	2085.109619	437	7.38	2090.461914	260	6.41	2093.439941	294	7.51	2058.695313	133	7.58	2051.822510	117	4.01	2094.135498	952	9.89	2077.798096	435	5.91	2087.617676	425	6.29	2024.151611	568	3.33	2067.127686	280	6.20	2057.652100	203	4.22	2093.147217	542
2106.090088	1341	5.64	2074.758301	594	7.53	2059.866211	512	5.09	1665.999756	609	4.03	2099.215332	545	11.28	2086.082764	472	11.07	2091.116699	229	3.96	2094.454834	307	6.35	2059.629883	112	4.12	2052.854736	108	3.09	2095.164551	893	7.02	2078.640137	484	9.69	2088.511230	385	3.71	2025.812500	617	7.58	2068.166016	286	6.99	2058.900879	184	3.75	2093.481689	545
2107.166016	1438	7.01	2075.626953	547	5.59	2062.001709	666	8.62	1666.631836	700	8.31	2100.313477	514	7.04	2086.964111	417	9.00	2092.160645	251	4.56	2094.886475	283	3.72	2060.771729	114	4.74	2053.809570	125	4.49	2096.247559	974	9.83	2079.730469	447	8.28	2089.535645	427	7.14	2026.928467	596	5.82	2069.214844	272	4.13	2059.934814	181	3.62	2094.160400	553
2108.157715	1461	8.22	2076.061768	553	4.00	2063.036133	928	22.64	1667.626221	815	12.32	2101.232910	497	5.41	2088.137207	354	5.84	2093.081299	293	8.30	2095.358398	327	7.60	2061.780029	116	5.70	2054.931396	121	6.08	2097.211426	829	5.65	2080.703369	585	14.69	2090.356201	382	3.17	2027.881836	561	3.51	2069.979736	376	10.44	2061.000244	171	3.01	2094.591064	559
2109.181885	1900	16.58	2076.740479	587	5.15	2064.053711	1008	25.63	1668.639404	707	6.85	2102.279785	484	7.13	2089.072754	459	9.91	2094.172363	271	7.07	2096.350830	271	3.47	2062.635010	152	9.88	2055.932617	129	5.65	2098.204102	844	8.12	2081.738770	576	12.27	2091.578369	407	5.29	2028.929565	596	4.99	2071.100586	331	7.68	2062.061523	166	3.32	2095.311768	588
2110.119385	1916	12.33	2077.693359	614	7.03	2065.075928	758	14.12	1669.683716	705	6.13	2103.242920	458	6.89	2090.083496	348	3.26	2095.080078	305	7.82	2097.465820	294	6.03	2063.686279	243	18.87	2056.723633	176	10.21	2099.158936	834	6.85	2082.681396	526	9.38	2092.625244	407	5.29	2029.624268	594	3.21	2072.114502	297	5.64	2062.879395	218	6.67	2096.373779	602
2111.076172	1818	12.51	2078.766602	603	7.08	2066.103516	635	9.13	1670.561401	736	7.84	2104.239014	458	7.14	2091.048828	422	7.75	2096.082764	299	8.60	2099.422852	271	5.43	2064.649170	226	17.43	2057.814209	139	7.67	2100.218018	908	7.58	2083.703369	477	6.52	2093.570557	506	8.86	2030.096558	600	3.78	2073.108887	310	5.51	2063.790283	287	9.72	2097.329346	634
2111.980957	1555	6.30	2079.781006	677	10.97	2067.064941	550	5.56	1671.713623	691	5.88	2105.167236	464	7.26	2092.173096	423	8.70	2097.020508	270	6.88	2100.331543	267	4.83	2065.600098	180	13.33	2058.729736	146	9.42	2101.356689	928	6.84	2084.697021	407	4.12	2094.590820	498	7.20	2030.789063	612	6.22	2074.484375	263	4.56	2064.766113	275	10.58	2098.145752	645
2112.402832	1437	3.29	2080.755615	718	13.98	2068.109619	520	5.93	1672.655273	785	8.73	2106.318848	454	5.77	2093.152588	428	9.71	2098.107178	296	6.11	2101.422363	253	4.07	2066.641602	116	3.97	2059.814697	117	6.14	2102.215820	880	3.76	2085.655029	408	6.10	2095.521729	559	11.87	2031.596924	573	3.40	2075.191650	292	5.92	2065.921143	224	6.13	2099.267578	597
2113.114502	1464	5.62	2081.697998	624	9.03	2069.056396	645	10.92	1673.667114	773	9.22	2107.201904	443	5.26	2094.083252	408	7.72	2099.082031	302	6.48	2102.287109	240	3.40	2068.706543	130	5.27	2061.399414	103	5.16	2103.271729	909	6.60	2086.826904	436	8.23	2096.562256	570	13.85	2032.126831	665	7.53	2076.115479	248	3.36	2067.083496	206	4.15	2100.237305	723
2114.100830	1422	7.06	2082.682861	608	7.78	2070.037109	721	12.34	1674.647705	706	7.56	2108.278809	461	6.58	2095.075439	408	7.24	2100.000000	297	4.28	2103.428711	245	3.55	2069.625244	161	9.98	2061.750488	113	5.70	2104.042725	908	8.37	2087.638428	460	10.00	2097.549072	451	6.76	2032.790771	617	5.66	2077.151611	267	3.89	2067.866943	199	4.82	2101.343994	671
2115.151855	1349	6.90	2083.581299	502	3.64	2071.116455	595	7.10	1675.690063	769	10.19	2109.236084	563	10.73	2096.109131	392	7.47	2100.355225	298	4.30	2105.493652	241	4.87	2070.652832	144	6.40	2062.868164	168	9.47	2104.568848	810	4.67	2088.728027	427	6.83	2098.526123	426	4.31	2033.745972	599	6.06	2078.055176	334	8.29	2069.871826	239	6.53	2102.428955	650
2116.207764	1306	4.51	2084.729248	528	7.28	2072.153320	565	5.58	1676.630981	697	7.52	2110.274902	600	12.00	2097.084473	436	10.12	2101.151367	298	6.92	2106.627930	263	4.86	2071.013672	154	6.18	2063.788818	222	14.32	2105.175781	853	6.75	2090.692871	425	5.69	2099.485352	487	7.08	2034.917725	607	3.44	2079.137695	302	5.40	2070.846436	217	6.81	2103.285645	620
2117.301514	1331	4.41	2085.734619	553	8.18	2072.981445	615	7.89	1677.693604	709	7.71	2111.220215	540	8.77	2098.051270	450	10.09	2102.141846	302	7.49	2107.381348	269	3.83	2071.646484	162	8.78	2064.872559	176	8.33	2106.181152	870	7.15	2091.103516	379	3.92	2100.553711	504	8.51	2035.834961	598	4.63	2080.100586	346	7.05	2071.952393	221	7.01	2104.099854	616
2118.038574	1375	4.60	2086.744385	532	6.46	2073.906006	485	3.14	1678.662720	657	6.47	2112.221436	478	5.50	2099.055908	424	7.39	2103.083740	292	7.95	2108.453125	315	6.94	2072.631836	150	8.19	2065.884766	150	5.50	2107.041260	801	4.47	2091.734375	424	6.54	2101.643066	411	5.15	2036.703491	629	8.27	2081.139404	332	7.67	2073.254150	205	3.95	2104.666504	649
2118.453613	1312	3.47	2087.638672	526	5.64	2074.316162	502	3.33	1679.653931	733	8.23	2113.208252	547	11.09	2100.013672	496	12.12	2104.077637	277	7.70	2109.396973	432	14.48	2073.686035	116	4.40	2066.838623	141	6.12	2108.191406	875	7.57	2092.674805	442	7.83	2102.433350	407	5.16	2037.921387	621	6.42	2082.041016	324	6.72	2073.749023	195	3.95	2105.472412	658
2119.095947	1406	6.78	2089.595215	506	4.29	2075.020508	528	4.65	1680.628784	749	8.57	2114.256592	459	7.83	2101.138672	409	7.85	2105.054688	253	5.37	2110.518311	429	13.58	2074.668701	131	6.78	2067.894043	133	6.45	2109.189697	948	7.68	2093.687744	539	12.68	2103.510010	404	4.98	2038.874023	623	4.95	2084.047119	267	3.38	2074.152832	192	3.09	2106.220459	627
2120.223145	1426	5.83	2090.664551	487	4.86	2075.936035	530	3.58	1681.659546	829	11.98	2115.213379	492	9.11	2102.071045	403	5.71	2106.142334	296	8.20	2111.482178	353	7.85	2075.688232	117	5.42	2069.855713	167	9.14	2110.146729	1377	18.65	2094.683594	566	14.39	2104.555420	371	4.19	2039.981079	694	7.90	2088.228271	329	7.73	2074.881592	193	3.13	2107.355713	594
2121.101074	1538	9.84	2091.783691	504	6.25	2077.163086	539	3.54	1682.695435	719	7.73	2116.297607	457	6.91	2103.093018	355	3.73	2107.048096	281	7.46	2112.414063	309	5.46	2076.781006	119	4.67	2070.838135	226	11.62	2111.151855	1400	15.33	2095.677246	522	11.42	2105.649414	393	5.19	2041.166748	651	3.90	2089.245605	251	3.66	2075.869629	184	4.53	2108.413330	665
2122.258789	1401	6.62	2092.745361	586	9.22	2078.159180	542	5.14	1683.626099	743	8.20	2117.200195	436	6.35	2104.088867	418	7.67	2108.159424	304	8.89	2113.401855	253	3.65	2077.611328	96	3.08	2071.820313	147	5.64	2112.118408	1270	10.54	2096.654785	435	5.56	2106.663818	431	6.39	2041.800293	624	3.18	2090.045654	270	4.34	2076.911621	208	6.44	2109.168945	616
2123.152344	1468	8.72	2093.709717	600	8.40	2079.044434	585	7.37	1684.713379	745	9.68	2118.112061	432	5.75	2105.053955	387	6.18	2109.057617	414	12.74	2114.486572	248	4.85	2078.435303	115	3.77	2072.778809	123	3.33	2113.144531	999	5.87	2097.675049	508	9.22	2107.514893	541	11.33	2044.059326	545	3.10	2092.010254	289	4.97	2077.565186	198	3.28	2110.284180	800
2124.126465	1403	7.32	2094.748779	682	11.94	2080.105225	607	9.33	1685.621826	811	12.11	2119.239746	516	9.82	2106.072266	385	5.56	2110.120850	391	10.30	2115.478760	278	6.59	2079.801025	134	3.75	2073.187500	117	3.23	2114.176025	884	5.68	2098.587402	414	3.77	2108.472656	477	4.90	2044.472168	548	3.56	2093.051514	277	4.22	2077.892334	195	3.08	2111.302734	767
2125.205566	1425	8.35	2095.648682	642	9.36	2081.141846	636	10.31	1686.742310	714	8.13	2120.249023	507	9.90	2107.114990	390	4.99	2111.056152	362	11.22	2116.465820	269	5.82	2080.671631	132	5.90	2073.971924	132	6.62	2115.228271	823	3.69	2099.710938	460	6.11	2109.562744	859	23.02	2045.731934	557	5.46	2094.010498	317	6.40	2078.892578	201	5.61	2112.173096	732
2126.101563	1336	6.05	2096.681152	614	7.50	2082.046387	655	9.30	1687.692261	809	11.86	2121.317627	494	8.71	2108.134766	432	6.45	2112.058350	274	5.08	2117.529541	247	4.22	2081.759033	169	9.13	2074.719727	113	5.17	2116.151855	860	6.21	2100.734375	451	7.73	2110.489990	874	24.65	2046.822388	544	4.04	2095.185303	321	7.40	2079.873779	244	9.62	2113.338867	658
2127.107910	1407	8.64	2097.699951	666	10.30	2082.966309	553	6.15	1688.603760	722	8.80	2122.217041	495	8.65	2109.149658	590	14.91	2113.080078	274	6.09	2118.590088	270	5.21	2082.770020	142	6.79	2077.945313	116	5.27	2117.229492	832	6.78	2101.693359	449	8.50	2111.530029	680	15.07	2047.786011	569	5.55	2096.045898	343	8.01	2080.956055	231	7.10	2114.319336	702
2128.137939	1394	8.88	2098.699219	528	5.45	2083.946045	576	7.56	1689.607788	887	12.08	2123.218994	518	10.39	2110.070313	617	16.52	2114.064453	305	8.83	2119.351563	299	7.41	2083.710938	128	7.01	2078.831055	136	7.14	2118.223389	787	4.79	2102.617432	439	7.25	2112.572266	563	10.68	2049.087402	609	4.96	2096.944580	332	7.79	2081.773682	221	3.48	2115.204590	640
2129.110107	1408	8.19	2099.754639	550	5.41	2084.380127	476	3.24	1690.654419	878	12.72	2124.243408	489	9.23	2110.994385	529	11.52	2114.984619	249	5.01	2120.616943	293	6.41	2084.659424	123	5.84	2079.821289	143	7.34	2119.158447	806	3.31	2103.697754	414	5.13	2113.494629	471	7.11	2049.706787	629	6.79	2098.246826	301	5.38	2082.699219	196	3.31	2115.481934	631
2130.217773	1359	5.44	2100.740234	550	5.53	2084.934570	445	3.61	1691.690308	728	8.19	2125.148682	507	10.45	2112.000244	421	6.47	2116.239990	278	5.21	2121.568359	327	8.25	2085.833740	120	5.59	2080.861084	157	9.13	2120.094971	967	10.12	2104.685791	390	4.56	2114.552734	445	6.33	2050.445068	566	3.43	2099.287598	292	5.67	2083.579834	215	4.01	2116.373291	666
2131.009766	1355	7.03	2101.533691	549	7.09	2087.024170	477	4.61	1692.708252	687	7.18	2126.276855	460	7.66	2113.008301	477	10.11	2117.991211	286	5.80	2122.448730	301	5.95	2086.593506	116	3.84	2081.856689	159	8.93	2121.137207	967	10.65	2105.586182	365	3.16	2115.640869	418	6.36	2050.872559	585	3.77	2100.154053	299	5.05	2084.854736	177	3.07	2117.185059	673
2132.257324	1318	6.38	2103.714600	466	3.69	2087.991943	459	4.66	1693.666504	674	6.98	2127.215820	501	9.52	2114.104736	457	9.64	2119.092041	293	7.19	2123.509766	315	7.30	2087.577393	112	3.78	2082.803223	136	5.91	2122.113525	1043	8.18	2105.907959	406	5.51	2116.481934	417	7.37	2051.594971	577	3.77	2101.151367	305	5.02	2085.864990	202	5.07	2118.324951	650
2133.050781	1357	7.71	2104.773682	518	6.80	2089.087891	512	7.75	1694.680664	691	7.76	2128.182617	534	11.58	2115.023193	402	6.51	2120.070801	308	7.83	2124.457275	319	6.99	2088.671631	109	4.68	2083.871338	123	3.25	2122.370605	972	5.32	2106.619629	410	5.97	2117.485840	470	10.67	2052.406494	588	3.35	2102.119873	371	8.30	2087.871094	191	4.20	2119.281494	684
2134.194824	1279	5.76	2105.592773	496	4.83	2089.904541	478	4.76	1695.612183	763	9.57	2129.223389	503	9.10	2116.083252	364	5.53	2121.109863	289	6.85	2125.546387	324	7.34	2089.656982	112	3.39	2084.821777	112	3.72	2123.133057	998	9.40	2107.680420	520	11.06	2118.557373	407	6.89	2054.535156	562	3.36	2103.092529	338	6.84	2089.876953	192	3.14	2120.247803	654
2135.147705	1501	10.61	2106.683350	545	6.65	2090.262939	481	4.34	1696.585938	741	7.62	2130.181396	534	10.75	2116.994629	430	9.18	2122.092773	276	6.89	2126.510742	274	4.96	2090.402344	128	4.94	2085.885254	107	4.61	2124.108154	1057	8.77	2108.712158	481	8.14	2119.552246	418	5.02	2055.305176	574	4.23	2104.025879	336	7.83	2090.247314	205	4.84	2121.326172	715
2136.158447	1471	8.98	2107.576172	608	5.41	2091.033936	526	7.61	1697.636353	809	9.92	2131.182129	549	10.64	2118.123779	395	5.65	2123.056396	288	8.78	2127.421143	316	8.04	2090.815430	127	4.45	2086.794922	143	8.70	2125.091309	933	5.69	2109.737305	804	21.43	2120.542969	462	5.56	2055.687256	573	5.10	2105.186035	298	4.68	2091.018311	192	3.51	2122.302490	734
2137.176025	1677	15.50	2108.657959	960	20.91	2092.050293	491	6.50	1698.639648	730	8.24	2132.187500	538	9.94	2119.109131	411	6.55	2124.045410	234	5.19	2128.118896	257	3.79	2091.677979	110	4.20	2087.860352	108	4.52	2126.189453	968	9.47	2110.682617	849	21.73	2121.520264	513	8.71	2056.150391	629	7.13	2106.564209	300	4.04	2093.208984	175	3.23	2123.337646	687
2138.206299	1595	12.22	2109.692627	1007	21.08	2093.046631	580	9.90	1699.705933	743	7.95	2133.202148	532	11.22	2120.055420	478	10.84	2125.023193	323	10.69	2128.580322	280	5.85	2092.695313	139	6.35	2088.855713	130	6.32	2127.017334	890	4.63	2111.697998	626	12.44	2122.382080	479	5.54	2056.961670	647	7.57	2108.110352	285	3.88	2093.881836	196	5.70	2124.294922	751
2139.196289	1491	10.41	2110.614502	905	18.33	2094.031250	560	8.07	1700.682251	719	6.75	2134.194824	498	8.48	2121.008301	460	10.52	2126.058105	253	5.05	2129.517334	304	8.69	2093.685059	133	4.95	2089.923828	127	6.11	2128.118896	893	7.65	2112.633789	508	6.66	2123.482666	501	7.88	2058.050049	611	5.06	2109.069092	290	4.07	2094.552490	192	3.18	2125.116211	685
2140.081787	1445	10.76	2111.555420	634	8.93	2094.969971	605	9.56	1701.590698	1011	17.63	2135.199707	568	11.68	2122.076416	476	12.65	2127.076660	300	8.35	2130.495361	279	5.02	2094.548584	156	8.01	2091.770996	123	4.88	2129.206543	834	5.10	2113.726563	446	5.71	2124.548340	478	7.95	2058.970947	593	4.41	2110.058838	376	9.46	2096.772949	201	3.57	2125.615967	663
2141.121094	1441	11.19	2112.667480	626	9.41	2095.943359	566	7.96	1702.627075	861	13.25	2136.189453	613	14.83	2123.028564	431	7.58	2128.047852	306	9.98	2131.685547	286	4.19	2095.604004	141	6.18	2093.017822	103	3.43	2130.175781	1017	9.98	2114.761475	404	5.01	2125.616211	522	10.35	2059.885742	613	6.70	2111.080078	408	9.94	2098.851563	246	7.23	2126.369385	724
2142.139404	1377	8.43	2113.569580	539	6.17	2097.023438	522	5.88	1703.668335	800	10.68	2137.245361	616	15.33	2124.074951	419	8.37	2129.047852	299	9.25	2132.400635	312	5.75	2096.676270	119	3.84	2093.837646	160	9.64	2131.181641	1056	9.54	2115.765137	437	7.38	2126.449707	491	8.87	2060.966309	600	6.59	2112.025879	351	5.08	2099.898682	216	6.05	2127.346924	700
2143.110352	1373	8.64	2114.560791	482	3.77	2097.956299	519	5.12	1704.613403	798	10.56	2138.253418	648	17.25	2125.138428	446	10.09	2130.129883	339	11.36	2132.950684	273	3.04	2097.604980	117	3.77	2094.570801	138	4.86	2132.198486	1038	7.30	2116.853516	401	4.94	2127.552002	455	8.32	2061.861328	591	4.61	2114.074219	351	6.14	2100.829834	224	5.98	2128.253174	739
2144.128662	1380	9.34	2115.715820	544	7.06	2099.044434	533	4.19	1705.683960	747	8.92	2139.214355	594	14.92	2126.091064	458	10.72	2131.107910	293	8.39	2133.554199	280	4.58	2098.003906	126	4.40	2094.911865	146	5.44	2133.225830	993	7.40	2117.530029	445	6.33	2128.430908	419	4.97	2062.821533	824	12.68	2115.108643	332	5.34	2101.857666	247	5.27	2129.185547	666
2145.154785	1398	9.49	2116.743408	493	3.15	2100.234619	481	3.49	1706.709961	779	10.07	2140.226807	535	11.37	2127.062012	503	12.68	2132.047607	282	8.04	2134.466309	299	4.99	2098.692139	115	3.69	2095.845459	138	6.52	2134.078613	1006	9.00	2118.645996	427	5.22	2129.600830	471	7.11	2063.795654	1208	25.48	2116.151367	357	8.44	2102.876465	264	8.02	2130.238281	878
2146.141357	1338	8.12	2117.685791	527	5.75	2101.397217	460	4.73	1707.666382	751	8.04	2141.194580	607	13.62	2128.064697	445	10.18	2133.104248	304	9.29	2135.487793	391	8.90	2099.709473	124	4.98	2096.772461	108	3.10	2135.148438	973	4.38	2119.677002	471	8.50	2130.537842	465	5.80	2064.698975	1008	13.29	2117.125488	286	4.74	2103.930176	212	4.51	2131.326660	779
2146.949951	1332	8.10	2118.614014	520	5.52	2102.057373	478	6.27	1708.671387	705	6.33	2142.178223	554	10.00	2129.015625	480	13.22	2134.176514	284	7.92	2136.461914	400	9.63	2100.754639	131	6.39	2097.685303	113	4.00	2136.181152	1342	14.69	2120.669678	407	4.64	2131.591064	528	8.76	2065.733154	868	10.08	2118.095215	351	7.88	2104.856445	216	3.16	2132.208252	822
2147.712891	1224	5.12	2119.708496	579	6.57	2103.013672	471	4.57	1709.454468	618	5.39	2143.186035	704	18.40	2130.016113	483	12.88	2135.135498	328	10.25	2137.488281	376	9.45	2101.688232	102	3.89	2098.142334	126	4.89	2137.132568	1415	16.95	2121.659424	467	7.65	2132.650635	477	5.89	2066.730225	704	7.48	2119.121338	319	6.18	2106.981201	187	3.38	2133.263672	750
2148.188232	1353	10.67	2120.624023	578	8.29	2104.027100	477	4.20	1710.671265	650	6.54	2144.192871	630	15.01	2131.049072	493	12.40	2136.077881	336	10.72	2138.509277	330	6.15	2102.863037	109	3.90	2098.868164	123	5.41	2138.166260	1299	14.19	2122.771240	498	9.76	2133.520752	510	8.81	2067.857422	587	4.28	2121.174072	309	3.08	2107.874023	238	7.31	2134.366699	782
2149.176270	1397	11.13	2121.686768	522	6.29	2106.972900	539	5.64	1711.656738	732	6.75	2145.178711	671	16.38	2132.078857	402	7.53	2137.102051	398	15.75	2139.453613	336	7.31	2103.712158	105	3.07	2099.790283	117	5.39	2139.223389	1257	13.53	2123.752197	440	5.05	2134.577393	528	9.98	2068.907227	549	3.42	2122.108398	321	3.88	2108.967773	197	4.00	2135.179688	787
2150.147705	1513	12.04	2122.682861	557	7.20	2107.992188	557	5.04	1712.633057	779	6.90	2146.158203	603	13.81	2133.036133	453	10.21	2138.096191	356	11.66	2140.454590	318	7.29	2104.628906	121	4.90	2100.881592	122	4.57	2140.161133	1120	10.05	2124.703613	540	10.30	2135.519531	701	16.20	2070.016602	745	11.14	2123.140869	355	6.38	2109.842773	268	8.50	2136.323975	1036
2151.137451	1573	12.28	2123.600098	577	7.26	2109.014893	844	15.28	1713.647217	679	6.61	2147.254639	522	10.67	2134.045166	392	7.78	2139.094971	379	11.60	2141.504150	298	4.72	2105.608887	119	4.03	2101.773438	160	8.28	2141.165283	1068	9.33	2125.749756	504	9.72	2136.515625	684	14.14	2070.979004	788	11.18	2124.152344	336	5.03	2110.827881	273	8.73	2137.358887	948
2152.166748	1365	7.12	2124.729248	573	7.43	2110.018799	834	12.86	1714.676636	673	5.49	2148.202881	521	9.75	2135.083008	502	13.03	2140.076172	324	9.34	2142.465576	301	6.31	2106.282715	105	3.09	2103.156982	104	3.83	2142.129395	1041	10.19	2126.727783	485	8.96	2137.581787	805	19.64	2071.688965	669	7.82	2125.148193	370	5.53	2111.927246	240	5.97	2138.393066	915
2153.126709	1399	9.39	2125.655518	524	6.05	2110.974365	725	11.01	1715.617432	774	7.21	2149.213135	651	15.81	2136.095703	537	14.17	2141.089111	334	10.93	2143.541992	284	4.62	2106.867432	138	6.52	2104.009277	109	4.04	2143.140869	932	6.87	2127.666016	462	9.19	2138.625488	676	14.30	2072.793457	616	7.59	2126.062744	348	3.98	2112.770508	220	4.71	2139.358887	872
2154.140625	1316	6.96	2126.699463	546	7.27	2112.110840	554	6.02	1716.732178	695	5.26	2150.211426	793	21.98	2137.116943	578	15.82	2142.022217	325	9.12	2144.573242	306	6.03	2107.660156	141	7.70	2105.730713	105	3.54	2144.192627	1025	9.59	2128.739990	454	8.73	2139.616455	610	13.21	2074.223145	543	3.74	2127.162354	304	5.18	2113.197754	218	6.51	2140.344238	866
2155.142578	1507	14.04	2127.674072	509	5.79	2112.931885	515	4.02	1717.631226	739	7.23	2151.185059	700	15.43	2138.104980	496	10.59	2143.037842	364	11.86	2145.516357	319	6.80	2108.409668	121	3.20	2106.772949	127	6.55	2145.228271	987	7.06	2129.766113	511	10.36	2140.566650	559	10.81	2075.003906	520	4.05	2128.188477	283	4.01	2113.867188	211	6.46	2141.369873	754
2156.111572	1537	14.61	2128.667480	581	9.52	2113.961426	527	6.19	1718.619873	765	7.17	2152.216797	597	10.77	2139.095459	584	14.67	2144.006348	348	10.98	2146.578857	302	6.80	2108.794189	139	3.28	2107.312988	112	3.53	2146.150391	1010	7.90	2130.708008	555	11.67	2141.575195	598	12.83	2075.417725	510	4.23	2129.105957	311	5.27	2114.799561	213	5.81	2142.308105	802
2157.103271	1485	11.29	2129.748779	517	7.05	2115.026367	515	6.84	1719.679077	740	8.07	2153.218018	637	14.29	2140.053955	386	5.00	2145.092285	338	11.14	2147.473633	321	8.07	2109.574951	181	9.25	2107.789551	123	5.43	2147.096191	993	8.80	2131.714844	563	12.62	2142.603516	518	9.75	2075.894043	592	7.39	2130.147949	369	8.70	2115.916504	206	3.88	2143.389160	768
2158.155029	1419	8.11	2130.626221	610	10.21	2116.113525	496	7.17	1720.126343	561	3.26	2154.220215	510	9.80	2141.068115	534	14.13	2146.049072	303	10.22	2147.902588	275	4.65	2110.625000	195	10.81	2108.876465	134	7.87	2148.072998	931	5.82	2132.830322	453	6.05	2143.562500	541	10.86	2076.509033	561	3.60	2131.004150	371	8.66	2117.886719	220	4.70	2144.295410	886
2159.098145	1592	13.06	2131.702393	538	5.70	2116.982666	542	8.96	1720.633423	712	8.16	2155.219971	745	22.27	2142.071045	493	12.10	2147.049561	317	10.84	2148.437012	293	6.31	2111.726563	160	7.12	2109.845703	181	10.85	2149.120117	972	8.11	2133.715820	465	4.91	2144.545654	581	12.82	2077.866943	569	3.37	2132.073975	362	4.14	2118.852295	223	6.18	2145.319092	867
2160.130127	1658	14.38	2132.593262	519	5.00	2118.906982	529	7.39	1721.655762	617	3.78	2156.215820	724	17.81	2143.014893	608	16.58	2148.030762	278	7.74	2149.511475	352	9.44	2112.595459	141	5.82	2110.778809	197	10.44	2150.245117	1114	13.05	2134.781982	483	4.21	2145.561035	617	13.12	2078.714600	586	3.74	2132.402344	359	3.08	2119.877441	228	6.22	2146.269043	853
2161.141602	1598	12.21	2133.621826	504	5.59	2119.931885	530	7.65	1722.634399	720	6.30	2157.198242	772	20.35	2144.051514	520	12.32	2149.072754	300	9.79	2150.520996	424	11.43	2113.554443	132	6.02	2111.825439	200	11.29	2151.171631	1554	24.44	2135.750977	712	15.49	2146.465820	525	9.25	2079.916016	579	5.54	2133.117432	351	4.98	2120.847656	234	4.54	2147.283447	823
2162.115723	1428	7.30	2134.675293	615	10.33	2121.071045	522	6.77	1723.720581	764	8.10	2158.185547	681	16.92	2145.027832	564	15.56	2150.028076	401	16.69	2151.458740	464	13.74	2114.609375	118	4.53	2112.839600	146	6.07	2152.149658	1586	22.82	2136.710693	735	17.11	2147.550293	463	8.19	2080.663330	576	3.87	2134.085693	337	4.83	2121.895752	216	5.30	2148.369629	852
2163.160156	1603	13.73	2135.697266	626	9.72	2122.038818	490	5.82	1724.625244	734	7.31	2159.196777	908	25.27	2146.033691	477	10.40	2151.060547	389	15.80	2152.462891	418	11.03	2115.757080	136	5.60	2113.872070	122	4.49	2153.170166	1267	11.18	2137.755127	769	20.42	2148.364990	486	8.09	2081.944336	628	4.22	2135.024170	339	4.82	2122.916016	270	7.08	2149.282227	842
2164.103760	1518	10.86	2136.739502	713	12.37	2123.052246	497	5.66	1725.660645	812	11.04	2160.171631	854	23.00	2146.996582	496	11.98	2152.092529	349	13.27	2153.232422	363	5.37	2119.660645	118	4.28	2114.240479	153	8.34	2154.112305	1168	10.88	2138.788330	664	16.05	2149.609375	603	13.28	2082.760254	620	4.20	2135.466553	334	3.53	2123.904541	250	5.40	2150.281006	870
2165.092285	1340	4.26	2137.756836	609	7.94	2124.141113	514	7.03	1726.667603	762	9.19	2161.193359	858	25.32	2148.047119	464	10.30	2153.075684	342	13.33	2153.584229	375	8.12	2120.580078	126	6.51	2114.974854	132	5.83	2155.117676	1000	8.07	2139.765137	595	11.35	2150.557617	837	22.86	2083.505859	627	3.04	2136.016602	480	11.31	2124.862549	270	8.08	2151.314453	1059
2166.038086	1363	7.82	2138.661133	683	12.98	2125.006104	501	6.60	1727.634766	795	8.74	2162.218994	644	13.12	2149.050537	550	15.51	2154.120117	284	9.78	2154.509033	339	7.96	2121.563721	121	6.33	2115.821045	142	7.11	2156.147217	1285	17.68	2140.679199	526	8.82	2151.525635	885	23.62	2084.671875	540	3.05	2137.065674	478	10.31	2125.957520	209	4.52	2152.313721	1035
2167.106445	1321	10.10	2139.769775	613	10.42	2126.088623	473	5.54	1728.610352	875	11.67	2163.170654	746	18.00	2150.030518	636	20.59	2155.054443	429	18.32	2155.572021	370	10.42	2122.701660	133	7.28	2116.796143	118	6.26	2157.129639	1250	13.59	2141.748291	555	11.51	2152.542236	689	14.98	2086.096924	542	4.43	2138.123535	483	11.76	2126.796631	241	7.30	2153.281006	899
2168.138428	1255	7.82	2140.711914	631	11.18	2127.066406	524	9.06	1729.676758	898	12.47	2164.230225	678	15.89	2151.086670	612	19.07	2156.067383	425	16.93	2156.536133	362	8.41	2123.652588	139	5.39	2117.940430	134	7.58	2158.173340	1327	15.73	2142.756104	544	11.62	2153.570313	636	12.80	2086.603760	505	3.42	2139.104248	455	10.34	2128.088867	208	4.13	2154.333740	873
2169.185059	1232	5.00	2141.611572	561	7.10	2127.824219	478	4.91	1730.622437	686	5.02	2165.196045	592	14.02	2152.031006	493	11.81	2157.068604	439	17.53	2157.516846	387	8.87	2124.630615	131	3.36	2118.821045	133	6.99	2159.084717	1188	11.33	2143.742920	536	11.58	2154.559814	503	7.75	2087.041748	505	4.19	2140.171875	406	7.67	2128.725586	226	6.01	2155.330322	771
2170.053223	1256	5.10	2142.705322	625	10.20	2129.019775	525	8.41	1731.563599	718	6.66	2166.228271	503	10.32	2153.056152	516	13.76	2158.096680	378	14.88	2158.497559	362	8.03	2125.684326	149	6.09	2119.818604	130	7.78	2160.212402	1437	17.81	2144.726807	560	12.51	2155.541748	752	21.31	2087.869141	540	4.58	2141.067383	371	5.57	2129.767334	257	6.37	2156.370850	992
2171.082764	1369	8.39	2143.673584	552	8.37	2129.972168	472	5.01	1732.624634	732	7.46	2167.183105	475	8.92	2154.050537	453	12.09	2159.066650	514	23.98	2159.512207	369	9.83	2126.789063	136	4.02	2120.798828	122	6.89	2161.123291	1422	14.51	2145.717041	545	11.26	2156.552734	709	17.86	2088.842285	557	4.45	2142.069092	343	7.02	2130.962891	243	4.67	2157.249512	1022
2172.111328	1309	7.32	2144.649414	610	11.13	2131.006592	511	6.76	1733.680786	784	8.83	2168.028564	385	3.03	2155.076172	627	20.02	2160.050049	511	22.94	2160.482178	357	8.43	2127.440186	139	3.56	2121.836670	133	5.94	2162.104248	1343	13.81	2146.743408	515	9.62	2157.548828	759	18.32	2089.237793	571	5.66	2143.052490	305	6.15	2131.885986	250	5.41	2158.294189	1037
2173.066895	1460	11.24	2145.748535	520	6.22	2131.962402	479	5.55	1734.711182	671	5.87	2169.197266	540	10.97	2156.054443	654	20.81	2161.053955	417	16.82	2161.512695	356	8.20	2128.573486	137	5.17	2122.791260	139	5.92	2163.034668	1170	11.02	2147.649902	489	8.19	2158.570801	636	12.01	2089.949951	529	3.23	2144.054688	327	6.87	2133.730469	264	7.74	2159.319580	976
2174.110840	1356	7.67	2146.622314	578	9.14	2132.948486	501	5.86	1735.704468	645	5.42	2170.218994	508	9.39	2157.045166	621	17.31	2162.046143	367	11.72	2162.430664	339	7.56	2129.647217	140	6.28	2123.896484	128	4.72	2164.107422	1461	22.06	2148.653320	485	7.29	2159.533203	790	18.87	2090.769043	596	6.38	2145.107178	355	5.76	2134.408691	240	5.74	2160.343018	1134
2175.109863	1649	14.95	2147.783203	481	4.60	2133.457764	465	3.74	1736.631348	781	9.69	2171.199219	654	14.87	2158.030762	613	16.20	2163.021240	468	17.45	2163.454834	429	11.89	2130.648926	124	5.33	2124.830566	124	3.75	2165.137451	1366	17.14	2149.711182	629	14.22	2160.536865	760	17.19	2091.776123	548	4.96	2146.206787	362	5.40	2134.891846	260	6.11	2161.315674	1128
2176.085938	1708	14.16	2148.631348	586	8.06	2134.125244	463	3.78	1737.637817	728	7.81	2172.201416	635	14.27	2159.040771	748	24.64	2164.097168	411	14.37	2164.443604	487	14.48	2131.680420	165	9.49	2125.844971	150	5.98	2166.158203	1247	13.53	2150.708252	811	22.36	2161.561279	727	15.45	2092.829590	599	6.54	2147.091064	317	3.45	2135.783447	313	7.98	2162.284180	1131
2177.135742	1971	20.35	2149.646973	706	14.56	2134.993896	543	6.85	1738.650635	748	7.60	2173.247070	643	15.29	2160.001221	727	21.85	2165.023926	356	11.79	2165.497803	404	9.73	2132.625000	151	7.20	2126.701172	139	5.13	2167.104492	991	6.37	2151.694336	837	22.60	2162.448486	640	11.47	2093.916748	648	6.17	2147.948975	322	3.25	2136.799805	342	10.86	2163.324219	970
2178.110107	1849	16.57	2150.687744	723	16.16	2135.971680	624	10.84	1739.577148	835	10.94	2174.215088	635	14.07	2161.038818	684	18.47	2166.059814	336	11.53	2166.427979	385	11.44	2133.608643	157	6.17	2128.011719	132	4.60	2168.182373	921	6.70	2152.706543	702	17.51	2163.554443	802	20.13	2094.815674	624	4.25	2148.200928	310	3.55	2137.850586	384	15.98	2164.294922	986
2179.097168	1558	11.22	2151.722412	573	8.63	2137.047119	655	12.04	1740.607056	776	9.71	2175.204590	1182	38.70	2162.038818	591	13.54	2167.004395	275	8.74	2167.442627	323	6.15	2135.554932	175	7.50	2128.683838	144	5.54	2169.087646	845	4.32	2153.739990	616	14.06	2164.505859	780	18.16	2095.937500	686	6.56	2149.119141	340	6.71	2138.862549	292	9.80	2165.307129	965
2180.114258	1422	10.00	2152.651855	597	9.95	2138.060547	538	6.86	1741.677124	860	11.54	2176.209473	1147	31.68	2163.031006	690	19.53	2168.161133	231	7.40	2167.977539	315	3.42	2136.668457	169	7.33	2129.856689	151	7.07	2170.271484	925	7.76	2154.754639	520	8.49	2165.522949	725	16.12	2096.734375	621	4.57	2150.075195	426	9.61	2139.880371	304	10.44	2166.370605	782
2181.118896	1246	5.54	2153.695557	533	6.61	2139.131104	621	12.12	1742.611450	1127	19.66	2177.218506	1191	33.26	2164.068115	630	19.11	2169.083496	265	8.79	2168.411133	307	3.61	2137.580566	152	5.31	2130.753418	134	4.47	2171.109131	981	10.41	2155.722900	782	23.01	2166.603271	596	11.03	2097.873535	596	5.68	2151.037354	576	17.76	2141.050293	215	3.47	2167.180176	776
2181.982910	1259	7.56	2154.679199	740	15.36	2140.077881	581	9.54	1743.624146	981	15.11	2178.186523	964	24.56	2165.042969	593	17.30	2170.082764	344	12.75	2169.497070	345	8.17	2138.707031	148	4.58	2131.823486	161	4.72	2172.232178	1236	19.05	2156.775879	667	16.20	2167.516846	511	8.26	2098.822021	591	5.74	2152.054199	547	16.78	2141.681152	220	4.47	2168.352539	730
2183.141113	1240	8.22	2155.669678	635	10.54	2140.941162	599	9.64	1744.176636	694	4.58	2179.214111	727	15.75	2166.007080	463	10.53	2171.075195	358	12.46	2170.491211	316	6.93	2139.992188	149	3.14	2132.849121	164	5.75	2173.111084	1148	13.50	2157.756592	671	14.78	2168.521973	434	5.25	2100.100586	542	4.23	2153.034668	419	9.51	2141.973145	227	3.76	2169.177979	736
2184.023926	1287	9.11	2156.632324	638	10.33	2141.975830	557	8.23	1744.623657	834	9.24	2180.232422	626	12.84	2167.110352	423	9.59	2172.087646	376	13.10	2171.508789	424	13.28	2140.668457	145	5.09	2134.057617	142	4.93	2174.136719	1165	11.94	2158.736572	623	11.46	2169.588867	507	8.52	2101.019775	599	8.55	2154.062256	403	9.33	2142.813477	221	4.63	2170.327637	797
2185.151855	1929	24.89	2157.736084	557	6.70	2142.992188	535	9.09	1745.654297	796	10.71	2181.196045	576	12.91	2168.055176	453	11.98	2173.066162	401	15.08	2172.508545	358	8.35	2141.680908	161	8.08	2135.785156	173	7.02	2175.272949	1112	7.62	2159.701904	779	17.23	2170.500488	579	12.44	2101.726563	569	4.75	2155.162842	359	5.61	2143.770020	243	6.10	2171.372070	751
2186.121094	2086	25.38	2158.663574	748	15.18	2144.039551	495	7.64	1746.753784	705	7.71	2182.115967	503	9.87	2169.047119	440	10.27	2174.062500	346	10.59	2173.540283	404	11.84	2142.139160	116	3.46	2136.868408	170	8.03	2176.177734	1640	21.93	2160.710938	808	18.70	2171.557373	666	16.56	2102.106201	556	3.35	2156.109863	355	5.04	2144.745117	221	4.00	2172.320557	929
2187.163818	1923	19.95	2159.650146	668	11.06	2144.965576	520	7.37	1747.764893	717	7.58	2183.177002	509	10.36	2170.030762	452	9.69	2175.049072	541	22.61	2174.576660	389	7.43	2142.682373	136	6.67	2137.910645	158	7.01	2177.138428	1618	14.47	2161.700684	681	14.10	2172.555420	704	16.81	2102.914063	546	4.51	2157.039063	425	11.60	2146.035889	251	4.07	2173.302246	890
2188.086670	1729	13.71	2160.632080	722	12.99	2145.946533	527	6.50	1748.638550	712	7.70	2184.217041	497	8.72	2171.062500	545	15.90	2176.069824	588	24.24	2175.476074	507	9.87	2143.627197	140	6.34	2138.684082	136	3.68	2178.156250	1803	20.16	2162.718994	574	9.23	2173.522949	705	16.05	2103.449951	544	3.16	2158.045898	445	12.66	2146.890137	231	3.85	2174.204102	927
2189.169922	1685	11.97	2161.661865	626	9.73	2146.983398	502	6.32	1749.605591	787	10.40	2185.244629	1127	36.82	2172.094971	560	15.67	2177.055176	655	28.38	2176.437744	487	6.50	2144.668945	139	5.38	2139.027832	143	3.71	2179.140625	1615	18.45	2163.708740	742	17.24	2174.509766	620	8.52	2106.617920	578	3.12	2159.095459	418	9.43	2148.723389	205	4.61	2175.327148	961
2190.178467	1658	11.67	2162.630615	699	14.15	2148.144531	436	5.97	1750.623657	754	10.10	2186.213623	1305	43.00	2173.066895	660	18.23	2178.083496	515	20.98	2177.487305	610	14.12	2145.629883	166	8.82	2140.098389	139	4.60	2180.165527	1322	14.52	2164.698975	783	19.64	2175.538574	916	19.09	2107.460938	610	5.10	2160.119629	521	14.41	2149.923828	241	3.87	2176.345459	1327
2191.169922	4038	73.43	2163.727783	703	14.45	2148.999268	497	8.52	1751.630371	836	12.66	2187.232910	1142	35.06	2174.059326	562	13.06	2179.083740	423	15.36	2178.471924	535	11.42	2146.647461	139	5.38	2140.756836	168	6.79	2181.116455	1088	9.54	2165.715820	613	11.58	2176.548096	856	12.96	2107.967529	642	7.46	2161.055176	482	11.48	2150.900635	359	12.70	2177.273438	1560
2192.149170	4392	69.95	2164.676270	547	7.66	2150.047119	591	10.38	1752.609253	852	12.13	2188.225098	893	23.23	2175.047607	862	28.87	2180.075195	374	10.77	2179.429199	496	12.15	2147.695068	152	6.91	2141.883545	187	9.02	2182.183350	1073	9.48	2166.674072	516	7.89	2177.547852	1095	24.42	2109.734863	870	8.87	2162.041504	485	13.75	2151.859619	382	15.62	2178.297607	1692
2193.125732	3397	42.19	2165.587646	604	10.97	2151.030029	589	10.60	1753.594971	903	13.15	2189.224365	836	19.74	2176.047363	827	23.81	2181.114502	344	10.97	2180.468750	442	10.79	2148.665771	151	6.51	2142.867676	143	5.08	2183.074463	945	5.71	2167.699707	477	8.58	2178.517578	1091	28.57	2110.029053	869	3.75	2163.060547	397	10.61	2152.788086	296	8.89	2179.305908	1369
2194.121338	2359	22.12	2166.717773	567	10.54	2151.986572	572	11.55	1754.560913	747	8.68	2190.190674	891	22.62	2177.051270	1000	31.41	2182.073975	312	9.55	2181.526123	373	6.57	2149.660645	187	9.66	2143.870850	162	7.82	2184.082764	906	7.00	2168.798340	459	7.89	2179.561768	806	19.05	2110.850342	908	10.71	2164.159180	383	9.32	2153.785889	255	6.42	2180.269287	1023
2195.130615	1722	11.01	2167.564209	494	6.00	2153.018555	476	4.61	1755.599487	804	10.20	2191.216553	2501	100.39	2178.044189	915	28.79	2183.139893	280	6.05	2182.491455	339	8.01	2150.642822	228	13.96	2144.892578	153	7.27	2185.265869	899	6.07	2169.717041	509	9.72	2180.568604	695	16.16	2111.734863	824	9.22	2165.065674	399	10.74	2154.831543	264	8.67	2181.322998	871
2196.132324	1406	5.59	2168.718262	531	5.30	2154.171143	477	5.24	1756.629028	816	10.36	2192.214844	2575	97.65	2179.062256	719	21.45	2184.147949	245	4.97	2183.440674	302	7.41	2151.690918	199	11.55	2145.876709	145	6.16	2186.206543	2437	48.12	2170.666748	486	7.15	2181.576172	609	12.30	2112.710205	634	3.40	2166.018799	361	8.32	2155.802979	254	6.64	2182.366455	800
2197.200195	1401	7.92	2169.713867	520	5.33	2155.007080	591	11.16	1757.604004	757	8.29	2193.223633	1891	64.44	2180.061035	593	16.00	2185.061523	706	34.47	2184.204590	275	3.41	2152.619629	165	7.32	2146.887451	126	4.57	2187.191162	2776	44.92	2171.767090	694	14.86	2182.554932	486	6.72	2113.548584	620	4.21	2166.872559	331	5.69	2156.712158	233	4.42	2183.420166	764
2198.139648	1323	5.14	2170.634033	607	9.34	2156.103271	601	10.53	1758.713013	734	4.81	2194.195801	1118	30.36	2181.080811	531	14.00	2186.084473	706	32.28	2185.569580	760	31.74	2153.633545	163	5.81	2147.794922	154	8.05	2188.187256	2381	32.03	2172.688232	640	10.97	2183.563477	550	10.03	2114.953857	606	6.48	2168.210938	318	5.58	2157.760986	243	4.78	2184.302734	752
2199.144043	1403	7.33	2171.698730	630	9.26	2156.982422	555	7.52	1759.572754	704	6.67	2195.205566	705	14.46	2182.096680	395	7.36	2187.089600	653	28.56	2186.550537	785	26.03	2154.618896	152	6.77	2148.864258	137	6.07	2189.121582	1734	16.39	2173.778076	617	11.04	2184.575684	487	6.51	2115.677490	543	3.05	2169.409668	284	3.24	2158.839111	278	6.94	2185.294922	733
2200.255859	1390	7.37	2172.656982	585	7.24	2157.942871	540	8.30	1760.635254	744	6.88	2196.231934	588	12.17	2183.079834	420	7.99	2188.069824	478	18.23	2187.536621	704	22.74	2155.672607	183	9.32	2149.843750	175	9.64	2190.148926	1598	19.39	2174.718750	586	8.52	2185.580078	1676	58.77	2117.630615	664	8.56	2170.278076	329	5.33	2159.845459	328	10.10	2186.343750	1360
2201.237061	1415	4.57	2173.660889	574	8.22	2158.998779	681	15.11	1761.727783	714	6.49	2197.130859	561	11.26	2184.070068	390	7.29	2189.071533	482	18.64	2188.470459	535	18.41	2156.642578	166	5.03	2150.851318	217	12.75	2191.173340	1305	10.55	2175.730469	803	15.87	2186.582520	1891	60.80	2118.318359	566	3.66	2172.059570	395	6.85	2160.884033	289	8.47	2187.365967	1369
2201.468262	1413	3.03	2174.654541	757	12.98	2160.035400	606	11.01	1762.710327	774	7.88	2198.202148	503	8.81	2185.063965	1059	39.70	2190.076172	450	14.96	2189.589844	408	9.64	2157.735596	178	6.77	2151.819336	237	14.82	2192.198242	4768	110.74	2176.721191	918	20.26	2187.573975	1533	43.40	2119.870605	647	5.63	2173.066650	352	5.31	2161.878662	275	8.56	2188.309326	1283
2202.031982	1393	6.25	2175.672363	786	11.18	2161.031494	599	10.74	1763.705444	717	4.50	2199.225830	604	13.57	2186.091064	1178	42.16	2191.083984	1504	82.96	2190.422607	413	7.37	2158.669922	171	8.31	2152.814453	185	10.59	2193.161621	5168	91.02	2177.723877	1022	25.47	2188.569580	1011	22.11	2120.898193	638	3.58	2174.049316	375	8.28	2162.744873	227	3.55	2189.280762	1090
2203.074463	1388	7.00	2176.656250	1059	25.56	2161.927734	603	9.54	1764.621704	745	6.90	2200.275146	505	7.93	2187.058350	1020	32.95	2192.071533	1677	90.97	2191.531250	1294	61.40	2159.617188	167	8.21	2153.786865	170	8.32	2194.122803	4002	57.67	2178.712646	911	19.77	2189.541748	844	15.91	2121.770020	701	5.79	2175.082275	359	6.34	2163.791504	259	5.29	2190.320068	1178
2204.124512	1311	5.31	2177.640137	935	19.89	2162.987549	626	10.74	1765.068970	616	3.75	2201.197510	599	14.45	2188.059814	747	20.58	2193.075684	1093	52.78	2192.492920	1258	50.24	2160.614258	175	6.87	2154.769531	151	6.23	2195.062012	2536	29.13	2179.718750	730	12.07	2190.584229	712	11.24	2122.934570	670	4.92	2176.123535	418	9.54	2164.740723	252	4.82	2191.213135	1012
2205.142822	1467	9.93	2178.639160	735	11.11	2163.958496	569	10.03	1765.716553	830	10.00	2202.224365	585	14.58	2189.081055	729	20.71	2194.047363	649	26.98	2193.476563	1044	37.34	2161.555420	185	7.76	2155.926514	198	12.27	2196.054932	1582	13.76	2180.670410	717	13.66	2191.563965	3119	118.90	2123.493896	650	3.46	2177.078369	390	7.14	2165.846436	234	4.36	2192.347900	3546
2206.091309	1434	8.69	2179.640625	618	7.71	2165.008057	514	8.00	1766.638550	716	5.69	2203.179199	546	11.28	2190.103271	730	20.72	2195.072754	388	11.79	2194.434082	644	16.81	2162.621582	147	4.92	2156.772217	219	14.74	2197.132813	1098	5.03	2181.676758	620	11.04	2192.555664	3178	106.96	2123.944336	717	6.27	2178.082764	455	11.38	2166.736084	240	6.99	2193.332275	3743
2207.163818	1511	10.53	2180.669678	559	6.05	2165.949219	462	4.53	1767.605225	909	11.91	2204.210449	568	11.73	2191.080322	2209	95.74	2196.089355	310	7.04	2195.510498	507	13.84	2163.677734	212	11.50	2157.820068	241	17.11	2198.103760	999	4.89	2182.690674	502	5.75	2193.550781	2406	73.62	2124.849121	651	4.27	2179.017090	474	11.77	2167.676758	227	5.55	2194.331543	2889
2208.181885	1491	9.21	2181.737061	482	3.73	2167.000977	496	5.79	1768.610474	981	14.83	2205.168213	651	15.59	2192.078369	2412	99.14	2197.091553	326	8.72	2196.564209	366	8.08	2164.686768	174	7.37	2158.792725	206	13.08	2199.184570	960	6.79	2183.685059	497	6.74	2194.519531	1419	34.87	2125.881348	731	8.61	2180.034912	367	5.73	2168.901855	214	4.18	2195.258545	1833
2209.057861	1528	11.43	2182.697998	502	6.67	2168.020752	442	4.25	1769.593506	1179	20.34	2206.192139	655	15.71	2193.073975	1668	61.17	2198.059570	322	9.18	2197.452637	322	7.37	2165.627686	182	9.35	2159.786621	195	9.91	2200.152100	984	7.88	2184.660156	483	6.79	2195.506104	837	14.25	2126.887207	677	6.23	2181.179688	376	8.09	2169.866211	244	6.53	2196.216064	1267
2210.096191	1327	6.35	2183.734131	521	6.84	2170.022461	495	7.17	1770.619629	983	12.95	2207.193115	754	21.46	2194.049805	1021	34.00	2199.046631	306	8.79	2198.508057	337	7.89	2166.678467	161	8.40	2160.811768	164	6.77	2201.141357	989	7.62	2185.751221	1577	55.71	2196.522217	610	7.75	2127.717285	643	5.34	2182.084229	367	7.86	2170.489258	201	3.49	2197.232666	855
2211.223877	1422	8.92	2184.724121	1013	25.44	2170.969727	537	10.04	1771.655762	810	9.02	2208.232178	588	12.93	2195.079834	699	18.45	2200.145264	313	10.21	2199.577393	343	7.18	2167.645020	145	6.11	2161.894775	190	11.36	2202.205811	1007	9.10	2186.734863	1791	57.57	2197.544922	552	7.43	2128.853760	636	5.03	2183.184082	320	5.42	2171.105469	216	4.01	2198.346924	814
2212.208008	1490	8.15	2185.679688	992	22.64	2172.026611	508	7.94	1772.622803	828	11.07	2209.218750	579	12.83	2196.042480	518	8.33	2201.032715	369	12.93	2200.427490	319	6.03	2169.603516	154	5.73	2162.809814	181	8.52	2203.096680	1100	14.01	2187.730469	1413	38.29	2198.544922	557	9.90	2129.754395	723	7.62	2185.127686	294	4.87	2171.902832	262	8.26	2199.234131	807
2213.090820	1600	9.29	2186.706055	907	19.64	2173.020996	587	11.92	1773.624268	774	10.25	2210.232178	488	9.03	2197.053711	473	8.65	2202.025146	321	9.09	2201.516846	429	12.41	2170.744141	195	10.02	2163.830078	201	10.63	2204.217773	927	7.38	2188.686768	951	21.71	2199.601563	562	9.87	2130.971680	713	5.07	2186.103760	643	23.50	2172.838623	266	9.78	2199.838623	757
2214.144775	1570	8.78	2187.701904	700	11.59	2174.082275	543	9.43	1774.686890	731	8.15	2211.229248	528	11.13	2198.059326	457	10.23	2203.091064	377	13.32	2202.497070	449	12.77	2171.650391	189	11.19	2164.827148	251	16.39	2205.175293	897	5.16	2189.753174	865	19.84	2200.525635	584	11.88	2131.970947	761	5.58	2187.069580	635	20.57	2173.754395	259	8.28	2200.411865	828
2215.058105	1721	13.81	2188.674805	701	11.60	2174.981689	671	12.62	1775.615479	744	7.79	2212.195801	538	10.79	2199.053711	564	14.72	2204.033691	374	13.24	2203.493652	463	13.48	2172.586670	182	9.18	2165.852783	163	7.54	2206.159912	1069	9.81	2190.790039	745	12.33	2201.592529	554	10.05	2132.388916	723	3.57	2188.076416	505	14.05	2174.825928	232	5.39	2201.239502	895
2216.081787	1509	7.11	2189.689453	742	14.18	2175.995361	723	12.50	1776.691162	696	6.70	2213.222656	604	12.91	2200.028076	526	12.44	2205.032227	384	13.05	2204.457031	346	5.70	2173.699219	186	8.11	2166.834473	193	11.23	2207.158936	1112	9.71	2191.727783	3078	119.87	2202.646484	604	11.10	2133.042725	753	4.19	2189.078369	440	11.40	2175.811279	231	3.86	2202.302734	911
2217.078369	1451	6.39	2190.676514	2383	80.76	2176.978516	810	16.95	1777.700195	680	5.24	2214.248535	531	8.38	2201.039551	530	11.93	2205.995605	407	13.33	2205.533447	363	7.76	2174.658447	231	13.09	2167.855469	183	9.34	2208.091797	1096	9.52	2192.732666	3104	106.92	2203.534180	540	8.54	2134.070068	782	4.27	2190.010498	459	12.87	2176.764404	285	7.74	2203.272949	818
2218.131104	1425	6.69	2191.672607	2438	74.92	2177.921143	774	16.73	1778.588867	750	7.32	2215.237305	727	18.73	2202.033936	522	11.80	2207.083496	347	9.59	2206.611816	345	6.75	2175.622314	224	10.71	2168.815918	142	6.32	2209.192139	1015	9.56	2193.717285	2295	71.01	2204.557373	484	7.64	2134.827393	912	10.13	2191.004639	373	6.86	2177.766357	313	10.71	2204.331787	810
2219.199951	1488	8.07	2192.667480	1858	52.39	2179.006348	659	12.91	1779.650146	809	9.90	2216.194824	626	14.29	2203.068604	488	10.57	2208.049561	364	13.09	2207.481445	561	18.54	2176.609375	226	10.37	2169.894531	171	9.94	2210.046631	923	8.01	2194.719238	1332	32.56	2205.517334	571	11.15	2135.921143	1144	13.50	2192.073730	1458	65.54	2178.845947	284	8.07	2205.291504	747
2220.125488	1471	8.34	2193.653809	1168	27.77	2180.109375	519	7.56	1780.605225	812	9.68	2217.223389	608	14.29	2204.014404	489	9.35	2209.058594	304	9.91	2208.467773	601	20.06	2177.695801	251	14.20	2170.850586	131	4.39	2211.027832	782	3.20	2195.698242	860	16.84	2206.569580	635	10.91	2136.765381	1132	10.22	2193.072266	1669	71.99	2179.735107	259	6.69	2206.324463	859
2221.131104	1687	14.70	2194.654785	746	12.20	2180.987549	519	7.25	1781.595093	813	10.03	2218.190674	482	7.75	2205.064941	595	16.30	2210.079102	306	8.94	2209.366943	470	12.63	2178.605469	250	14.34	2171.813965	214	12.24	2212.131836	863	7.17	2196.677246	637	9.57	2207.510986	618	9.68	2137.761230	996	9.46	2194.045166	1261	49.58	2180.860107	250	6.65	2207.343994	901
2222.117920	1703	13.45	2195.604248	598	7.36	2181.916504	456	5.29	1782.617920	888	11.62	2219.146240	495	7.74	2206.048096	579	15.98	2211.102051	340	9.47	2210.470215	380	8.15	2179.629150	237	12.74	2172.878906	190	8.11	2213.316162	870	6.40	2197.831543	559	8.62	2208.522217	532	6.83	2139.032715	727	3.29	2195.049316	683	20.11	2181.759766	228	4.48	2208.317383	844
2223.108887	1646	10.85	2196.827881	591	8.42	2183.112793	485	7.06	1783.572388	4166	113.89	2220.173096	527	8.82	2207.020508	664	19.90	2212.104736	351	7.62	2211.492432	350	8.01	2180.563721	185	7.66	2173.806152	222	10.64	2214.203613	988	8.99	2198.741211	541	9.82	2209.511475	506	7.03	2139.844482	766	8.64	2196.022949	494	11.41	2182.265869	252	5.95	2209.305664	804
2224.061035	1461	6.57	2197.684814	557	7.02	2184.099609	472	4.97	1784.586304	3631	94.20	2221.194336	807	20.59	2208.075195	576	14.91	2213.062988	413	11.19	2213.383301	322	6.55	2182.588867	144	6.49	2174.782227	207	9.95	2215.156738	912	6.85	2199.768799	629	13.92	2210.556641	490	7.17	2140.479004	700	3.76	2197.048584	391	6.93	2182.841309	213	4.05	2210.298340	699
2224.962402	1358	6.05	2198.706299	557	7.85	2185.038818	836	21.05	1785.600342	2463	55.96	2222.179688	838	19.64	2209.076172	545	12.41	2214.070801	369	9.66	2213.985840	292	4.06	2183.420410	139	6.12	2175.813965	212	7.78	2216.189209	1183	18.67	2200.680908	574	10.31	2211.618652	516	7.04	2141.089600	691	4.61	2198.124268	350	4.91	2183.969238	224	6.02	2211.274658	681
2226.100342	1342	5.98	2199.584229	567	8.29	2186.026367	907	22.04	1786.587402	1372	22.48	2223.203613	656	12.27	2210.146484	462	9.11	2215.160400	451	16.28	2214.480957	294	5.27	2183.927734	125	3.14	2176.261963	184	3.40	2217.204102	1132	15.21	2201.741211	544	7.62	2212.802490	527	5.43	2141.743896	647	4.45	2200.057861	317	5.32	2184.892090	205	3.85	2213.296875	723
2227.107422	1395	7.48	2200.716309	573	9.27	2187.013428	788	16.38	1787.626343	907	11.00	2224.218750	569	11.35	2211.106445	503	10.01	2216.053223	438	16.23	2215.491455	373	10.79	2184.701904	131	5.96	2176.812012	184	6.13	2218.158447	934	7.83	2202.720215	548	6.71	2213.521973	684	14.46	2142.911133	654	6.51	2201.068115	284	3.89	2185.838623	452	20.01	2214.317871	792
2228.211914	1418	7.88	2201.681152	508	6.76	2188.084717	661	11.86	1788.573608	728	4.80	2225.232910	461	7.08	2212.063965	573	11.25	2217.039307	371	12.16	2216.520264	374	10.20	2185.656738	355	24.36	2177.834717	297	20.23	2219.011963	884	5.22	2203.663086	524	7.54	2214.499023	559	7.38	2143.902100	692	7.92	2202.067139	318	4.55	2186.847168	405	16.87	2215.257568	736
2229.100586	1642	13.97	2202.565674	504	4.52	2189.027588	668	12.61	1789.731079	732	6.76	2226.231689	540	12.07	2213.119141	630	13.33	2217.999268	311	8.15	2217.489258	336	7.48	2186.691406	392	24.61	2178.836182	259	17.47	2220.207520	894	7.14	2204.704346	519	7.69	2215.565186	735	16.99	2144.944092	673	3.38	2203.071777	306	3.94	2187.836670	340	12.10	2216.369385	825
2230.080566	1647	12.82	2203.610352	525	6.46	2190.001221	618	10.57	1790.738159	691	4.86	2227.214111	609	15.04	2214.055664	606	11.98	2219.043457	335	9.64	2218.568604	310	5.89	2187.677002	350	22.50	2179.865723	231	13.43	2222.201416	1364	19.19	2205.690674	565	8.47	2216.588379	628	12.81	2146.028320	690	4.84	2204.187500	354	8.86	2188.900635	234	4.27	2217.370605	769
2231.086914	1492	9.46	2204.621094	625	10.26	2191.022217	2023	71.54	1791.611084	694	5.34	2228.245850	554	10.70	2215.042969	668	15.91	2220.061279	331	9.45	2219.471191	281	4.47	2188.703369	279	18.36	2180.820801	202	10.39	2223.178955	1396	15.55	2206.728516	566	8.39	2217.598145	554	9.40	2146.589355	741	6.49	2205.112305	281	5.17	2189.768066	291	8.41	2218.293945	739
2232.138672	1363	7.17	2205.629395	605	8.58	2192.023682	2132	68.35	1792.667969	688	5.38	2229.216797	768	22.46	2216.058838	609	12.55	2221.061279	455	17.96	2220.378906	269	4.13	2189.654785	173	8.02	2181.886230	179	9.49	2224.109131	1202	10.21	2207.700928	583	10.58	2218.489258	489	7.20	2147.708496	696	5.20	2206.149170	326	7.26	2190.925781	231	4.70	2220.402588	688
2233.141602	1318	5.51	2206.654297	625	8.76	2193.007080	1641	46.18	1793.672119	715	5.61	2230.234375	684	19.99	2217.116943	527	10.35	2222.061523	442	16.38	2221.536865	429	12.47	2190.936523	149	3.10	2182.760010	157	7.06	2225.081299	1037	8.06	2208.654785	587	12.03	2219.472412	465	5.08	2148.070801	651	4.30	2206.983643	401	12.23	2191.821533	1080	65.11	2221.322754	671
2234.089355	1302	5.67	2207.610840	677	12.18	2194.010010	1005	21.59	1794.620361	941	12.53	2231.208984	609	14.99	2218.062256	498	9.01	2223.055908	427	15.02	2222.533936	477	12.58	2191.688232	601	47.89	2183.861084	145	6.74	2226.070313	878	5.06	2209.890137	493	6.65	2219.860596	487	5.88	2148.887207	676	6.30	2208.137695	344	7.75	2192.811523	1142	64.59	2222.464355	889
2235.162354	1345	5.15	2208.665527	622	10.53	2194.971191	730	12.29	1795.577271	1060	16.54	2232.236816	501	7.87	2219.022705	519	9.01	2224.056641	337	9.38	2223.606201	396	7.92	2192.687500	617	45.93	2184.818604	121	3.96	2227.332764	925	7.92	2210.708496	489	5.69	2220.533936	498	7.73	2149.884033	742	5.99	2209.103760	316	6.50	2193.811279	765	36.97	2223.315186	865
2236.058594	1337	4.04	2209.628418	512	4.15	2195.996094	539	5.24	1796.638306	921	13.30	2233.250244	475	7.93	2220.000977	516	10.60	2225.049072	266	4.95	2224.367676	395	9.88	2193.651611	470	32.02	2185.893799	452	35.34	2228.167480	961	9.73	2211.883057	565	10.29	2221.566162	778	18.82	2150.885498	1189	19.23	2210.102295	322	7.02	2194.815186	477	19.17	2224.370117	898
2237.068848	1357	5.70	2210.734863	578	5.70	2197.015137	537	6.14	1797.606323	1017	15.36	2234.094727	456	7.73	2221.062988	681	19.72	2226.092529	347	10.09	2225.657959	310	5.71	2194.677246	299	18.31	2186.852783	559	43.53	2229.384033	823	3.49	2212.775146	566	11.66	2222.527344	876	21.63	2151.778809	1309	18.87	2211.281250	273	4.37	2195.808838	312	9.41	2225.184082	812
2238.149902	1346	4.74	2211.759277	609	6.47	2198.199707	499	3.90	1798.634521	952	12.61	2235.210205	485	8.94	2222.008301	736	20.67	2227.051514	381	12.60	2226.519043	331	7.87	2195.706299	195	10.10	2187.848145	400	27.74	2230.170410	987	11.35	2213.628174	536	7.24	2223.555908	674	10.49	2152.844727	976	6.79	2212.131104	324	7.51	2196.740723	229	4.93	2226.250732	715
2239.193848	1500	9.29	2212.662354	647	6.06	2198.926025	520	4.63	1799.670776	873	9.76	2236.142822	525	8.23	2223.057129	573	10.41	2228.048828	324	10.24	2227.517334	325	6.80	2196.692383	163	8.12	2188.894287	257	15.47	2231.158203	974	10.35	2213.967285	541	5.27	2224.523926	577	5.32	2153.892334	874	8.97	2213.073975	344	7.81	2197.793701	214	4.21	2227.327148	711
2240.165771	1584	10.35	2213.111084	622	4.13	2199.862793	489	3.35	1800.615356	812	7.35	2237.194824	545	8.69	2224.077637	539	10.80	2229.096924	439	17.04	2228.542969	289	3.36	2197.580322	145	6.60	2189.864746	234	13.39	2232.120850	883	8.46	2214.722900	529	6.71	2226.544922	510	7.52	2154.725830	743	6.23	2214.122559	367	8.87	2199.739258	214	4.04	2228.364502	772
2241.166748	1723	13.51	2213.736328	663	9.58	2200.885742	516	6.75	1801.602295	738	6.80	2238.215576	495	8.15	2225.060791	478	10.09	2230.064941	475	18.34	2229.041504	255	3.03	2198.696045	129	4.90	2190.907227	212	12.01	2233.174072	847	7.68	2215.687744	693	15.47	2227.623535	560	11.56	2155.964600	707	4.48	2215.021484	306	4.62	2200.929199	189	3.77	2229.407471	747
2242.134033	1679	11.71	2214.729248	612	7.58	2202.048340	534	8.79	1802.597534	756	7.39	2239.266602	541	10.84	2226.013916	486	10.66	2231.043701	353	10.73	2229.614014	350	10.88	2199.634766	155	8.02	2191.861816	709	58.59	2234.090820	791	6.50	2216.744629	658	13.83	2228.623291	536	9.53	2156.835693	731	6.23	2216.050537	300	5.02	2201.960449	202	5.32	2230.293701	882
2243.169434	2589	33.71	2215.646729	675	11.12	2203.063477	487	6.43	1803.708984	747	7.52	2240.204102	551	11.01	2227.028320	656	18.52	2231.995117	305	7.49	2230.602783	326	7.61	2200.788086	133	5.74	2192.860596	729	57.04	2235.143066	723	4.03	2217.670410	538	8.46	2229.588623	645	14.81	2157.941895	727	5.90	2217.026367	313	5.76	2202.889893	190	3.95	2231.368408	794
2244.111572	2503	24.54	2216.697266	562	7.85	2203.945557	491	6.54	1804.537842	640	3.65	2241.203369	598	12.43	2228.079590	522	11.52	2233.083008	322	9.67	2231.462891	338	7.61	2201.707031	202	11.57	2193.827637	553	40.64	2236.230713	876	8.92	2218.774902	499	5.97	2230.559814	676	15.12	2159.028809	738	3.24	2218.108643	342	6.81	2204.742920	183	3.64	2232.359863	794
2245.105469	2199	19.42	2217.680664	541	6.65	2204.939697	584	10.57	1805.701782	713	6.10	2242.217529	627	12.88	2229.086914	666	19.75	2234.114746	266	6.07	2232.291992	272	3.08	2202.744141	162	6.77	2194.878906	358	21.76	2237.157471	775	4.65	2219.732910	547	9.30	2231.536133	628	12.84	2159.896729	924	10.55	2219.204102	273	3.16	2205.982178	221	6.33	2233.387939	709
2246.121094	1726	11.08	2218.725342	561	6.90	2206.073730	514	7.04	1806.633179	728	6.32	2243.245117	1544	56.08	2230.082275	674	20.08	2235.140869	273	4.15	2233.649902	257	3.12	2203.727539	177	9.61	2195.878418	240	13.99	2238.173828	819	6.52	2220.694336	465	5.47	2232.541748	570	11.23	2160.976807	959	10.80	2220.981445	294	5.34	2206.798096	195	3.22	2234.248779	681
2246.987793	1495	7.35	2220.649902	738	13.18	2207.017822	599	10.58	1807.641357	697	6.04	2244.238037	1636	56.49	2231.065918	586	15.02	2236.010010	337	8.21	2234.369629	273	5.46	2204.834717	138	3.28	2196.902588	161	6.83	2239.246826	847	7.76	2221.755371	724	16.43	2233.539795	437	5.58	2161.553955	883	4.48	2222.085205	396	11.78	2207.774902	276	9.32	2236.330322	650
2248.101318	1416	6.18	2221.685059	680	9.62	2207.962891	514	8.08	1808.646851	724	8.31	2245.226318	1246	35.94	2232.011475	542	12.30	2237.063232	308	6.98	2236.447510	307	6.30	2205.687500	171	8.59	2197.864990	126	3.56	2240.198242	872	8.33	2222.729736	837	21.06	2234.450195	443	5.86	2161.889404	908	7.14	2223.062256	380	10.26	2208.841797	196	4.13	2237.356689	688
2250.367676	1367	3.14	2222.690186	639	7.97	2209.019531	483	8.40	1809.628296	735	8.37	2246.240967	873	20.19	2233.034424	536	12.56	2238.009766	339	8.47	2237.474365	315	5.98	2206.745361	165	7.21	2198.848389	149	7.88	2241.161865	821	4.35	2223.718018	739	15.02	2235.551025	440	4.27	2162.497314	784	3.60	2224.067139	368	9.07	2211.026611	205	4.33	2238.292969	699
2251.006104	1471	5.89	2223.723877	578	7.36	2210.003418	528	9.50	1810.675781	769	8.10	2247.231201	546	9.37	2234.056396	408	6.28	2239.021973	369	10.54	2238.431641	344	8.08	2207.689209	200	10.71	2199.843262	187	11.81	2242.166016	903	5.84	2224.602295	552	6.02	2236.563477	480	6.36	2162.839111	823	7.57	2225.113525	306	5.33	2211.770752	221	4.61	2239.334961	644
2251.528809	1458	3.07	2224.659668	544	7.19	2210.928955	529	6.82	1811.668579	736	6.97	2248.297607	490	8.63	2235.006592	513	12.05	2240.055908	398	11.49	2239.527588	314	6.01	2208.636963	229	12.46	2200.856934	141	6.64	2243.110840	912	8.76	2225.688232	493	5.70	2237.522705	482	5.36	2163.866943	817	8.80	2225.967529	268	3.98	2213.787354	229	4.96	2240.348389	616
2253.054688	1437	3.43	2225.700195	548	8.07	2212.052002	552	7.61	1812.663940	782	7.74	2249.173340	521	8.63	2236.095215	485	8.86	2241.059082	465	14.40	2240.451172	298	5.69	2209.641846	206	10.41	2201.774170	233	14.89	2244.237305	2119	45.44	2226.790527	480	6.77	2238.542725	549	9.38	2164.872314	902	10.23	2227.071777	289	6.44	2214.857666	206	5.40	2241.272705	606
2254.077637	1467	4.19	2226.608887	594	10.68	2213.070068	591	9.64	1813.608398	1005	14.20	2250.168945	499	7.81	2237.082764	463	6.15	2242.054932	371	8.97	2241.617432	254	3.64	2210.653564	145	4.80	2202.844971	175	6.64	2245.222412	2251	36.49	2227.792236	545	11.11	2239.535400	497	7.38	2165.829590	858	8.02	2228.168701	314	8.22	2215.855957	206	5.58	2242.351074	686
2255.068115	1512	7.36	2227.644531	591	10.23	2213.986084	546	7.87	1814.601196	1029	16.26	2251.178711	495	8.02	2237.988037	442	6.33	2243.094482	957	47.41	2243.536865	572	20.72	2211.672119	147	5.68	2203.831543	180	8.77	2246.161865	1864	23.04	2228.787354	580	12.61	2240.604736	571	9.85	2166.732178	729	5.91	2229.079834	360	9.50	2216.748535	193	4.11	2243.307617	686
2256.185059	1469	7.78	2228.631104	724	13.95	2215.045898	580	10.55	1815.572510	884	10.79	2252.262939	496	8.32	2239.057373	514	10.71	2244.062500	963	46.64	2244.548340	582	17.90	2212.806152	124	3.63	2204.936035	156	7.90	2247.162598	1363	13.42	2229.760986	714	20.55	2241.547363	530	6.95	2167.623291	691	4.21	2230.060303	315	7.12	2217.755371	198	4.86	2244.399902	1563
2257.100586	1518	8.05	2229.647217	756	14.57	2215.986328	582	10.13	1816.631470	737	5.61	2253.332520	471	7.22	2240.048096	567	10.81	2245.107422	737	32.95	2245.468506	600	21.27	2213.807617	156	8.01	2205.891602	163	9.81	2248.074219	1065	10.23	2230.721680	632	15.88	2242.568359	469	4.51	2168.791748	652	3.84	2231.092285	298	3.63	2218.784668	172	3.23	2245.380615	1847
2258.181885	1400	5.70	2230.637207	644	9.79	2217.039551	562	10.62	1817.612549	688	4.32	2254.264160	466	5.19	2241.044434	647	14.30	2246.047607	495	17.19	2246.551514	411	11.92	2214.780029	117	3.03	2206.892090	179	9.81	2249.150879	830	5.02	2231.756836	544	8.61	2243.586914	1428	48.86	2169.934326	643	3.97	2233.047607	265	4.37	2219.843994	186	4.56	2246.370850	1374
2259.158691	1406	7.75	2231.615967	609	7.77	2217.944092	486	7.23	1818.745483	748	5.92	2255.208740	548	7.37	2242.068604	604	14.67	2247.083008	382	9.10	2247.512695	325	7.64	2215.684326	196	12.95	2207.853027	251	16.40	2250.181396	797	5.09	2232.747559	486	5.91	2244.608643	1479	44.91	2171.833740	760	7.96	2234.412109	275	4.31	2220.863037	189	5.08	2247.359375	1020
2260.119873	1368	5.75	2232.694092	524	6.04	2218.446289	433	3.17	1819.698486	711	4.36	2256.189453	466	3.15	2243.084717	1436	56.70	2248.119629	283	4.36	2248.430176	260	3.10	2216.731689	145	7.94	2208.749023	221	13.68	2251.131348	807	4.91	2233.879883	452	3.45	2245.577881	1191	30.84	2172.920898	779	6.89	2235.035645	276	5.23	2221.895996	278	10.17	2248.331299	759
2261.123047	1359	3.97	2233.698730	464	4.18	2218.951660	458	4.36	1820.572266	700	5.67	2257.163818	571	11.05	2244.075928	1599	61.90	2248.923096	257	3.61	2249.506348	275	5.59	2217.769775	167	7.29	2209.823730	209	13.04	2252.325195	833	4.38	2233.633301	452	3.17	2246.516602	755	14.94	2173.852051	734	4.96	2236.034668	293	4.66	2222.846680	266	9.04	2249.349365	694
2262.153320	1423	4.65	2234.652832	569	7.81	2220.036377	495	4.21	1821.643433	662	5.68	2258.272705	524	9.07	2245.068359	1155	38.69	2249.360352	264	3.22	2251.565674	325	10.30	2218.722168	132	4.39	2210.800781	159	7.23	2253.260986	854	5.04	2234.666748	419	5.16	2247.502686	599	10.58	2174.937500	782	4.79	2237.208008	316	6.84	2223.840332	240	7.99	2250.253662	614
2262.720703	1396	3.89	2235.575195	610	8.52	2221.002930	629	10.21	1822.712402	726	7.47	2259.206299	533	8.80	2246.087158	741	19.37	2249.996338	295	6.27	2252.565430	258	4.67	2219.592285	139	6.32	2211.958008	154	7.42	2254.201172	881	5.60	2235.773193	455	7.29	2248.490723	513	7.29	2175.967773	1057	11.40	2238.127930	301	6.24	2224.821777	185	4.24	2251.323730	617
2263.266846	1439	4.99	2236.534424	551	3.89	2221.994385	649	11.24	1823.691406	707	6.87	2260.160889	483	7.79	2247.048828	558	11.03	2251.086914	315	8.74	2253.316650	277	4.77	2220.557617	125	4.74	2212.762207	123	5.15	2255.164551	869	5.14	2236.671631	469	8.07	2249.585938	448	4.88	2176.748291	1182	9.40	2238.930420	273	4.09	2227.876709	191	3.54	2252.366211	583
2264.124023	1485	7.32	2236.840088	538	3.71	2223.040527	604	7.80	1824.614990	922	11.54	2261.212402	485	8.04	2248.019287	474	6.56	2252.028564	317	8.56	2253.679688	320	7.17	2221.727051	187	10.72	2213.813232	148	6.60	2256.166260	871	6.01	2237.670410	479	6.92	2250.501221	452	5.85	2177.839355	1286	14.11	2239.624512	232	3.39	2228.841064	188	4.10	2253.583496	568
2265.083740	1427	6.74	2237.633789	561	6.04	2224.043945	488	4.73	1825.629883	857	8.76	2262.221924	463	5.43	2249.161133	435	5.74	2253.020996	307	7.14	2254.507080	287	4.57	2222.695801	205	10.65	2214.845703	135	5.57	2257.213379	853	6.53	2238.785400	506	7.62	2251.586670	529	9.12	2178.705811	1151	10.97	2240.028564	267	3.67	2229.913574	195	3.71	2254.597168	604
2266.154053	1474	7.92	2238.599609	622	9.36	2225.065674	492	7.09	1826.556885	805	8.63	2263.260742	510	10.21	2250.076660	485	9.66	2254.005615	259	4.53	2255.272217	299	4.58	2223.746094	183	9.08	2215.856201	216	14.14	2258.169189	902	9.04	2239.724854	454	5.46	2252.576172	509	6.66	2179.651611	1008	11.33	2240.946777	283	5.05	2231.940430	180	4.06	2255.381836	638
2267.086914	1907	17.07	2239.706787	685	11.73	2226.120605	452	4.27	1827.658691	820	10.23	2264.318115	484	8.64	2251.029053	443	7.00	2255.121826	312	9.17	2256.578857	283	5.21	2224.712646	153	6.18	2216.873047	166	9.07	2259.102539	851	6.59	2240.709473	498	7.92	2253.579590	520	6.90	2180.772949	877	10.16	2241.881592	273	4.42	2232.327637	183	3.42	2256.306152	696
2268.066650	1940	15.64	2240.647461	750	12.49	2227.087891	541	8.87	1828.637451	832	10.42	2265.234619	485	5.97	2252.001709	485	7.42	2256.136963	318	7.76	2257.386963	254	3.44	2225.607666	134	4.61	2217.771484	174	8.66	2260.184814	830	5.57	2241.710205	542	9.87	2254.600830	527	6.63	2181.848389	779	6.45	2242.270264	274	4.39	2233.923584	172	4.28	2257.374512	654
2269.104248	1749	12.17	2241.687012	680	9.60	2228.009277	507	7.64	1829.643921	832	9.81	2266.208984	673	16.51	2253.023682	479	7.78	2257.051270	343	8.23	2258.226318	248	3.57	2226.087158	138	4.89	2218.271973	122	3.66	2261.197998	825	6.85	2242.758301	512	7.49	2255.456055	498	5.77	2182.729980	744	5.33	2243.080566	263	3.46	2234.841797	187	4.67	2258.422607	659
2270.118408	1541	7.86	2242.666504	1207	32.00	2229.022705	716	16.02	1830.707275	727	5.92	2267.167236	627	14.06	2254.078125	408	4.43	2258.122070	281	6.35	2258.690674	265	6.40	2227.334229	120	3.18	2218.904785	137	5.64	2262.296631	870	8.89	2243.766357	1290	40.83	2256.563721	511	7.46	2183.969971	714	3.61	2244.089844	503	17.32	2235.251221	162	3.12	2259.474365	651
2271.125488	1447	5.79	2243.695801	1292	31.55	2229.992432	720	15.51	1831.627075	724	6.11	2268.293945	551	9.18	2255.002441	451	7.17	2259.081787	312	8.50	2259.488770	335	9.75	2227.783936	181	10.78	2219.940430	121	3.63	2263.151855	803	7.29	2244.736328	1473	45.47	2257.585205	452	5.33	2186.032715	1240	23.21	2245.113281	514	16.97	2235.875244	188	4.44	2260.385498	672
2272.138428	1370	4.80	2244.701416	947	17.44	2230.982178	651	13.81	1832.787476	639	4.34	2269.208740	514	7.84	2255.981445	461	7.49	2260.031738	315	8.15	2260.417725	391	12.48	2228.660400	128	4.24	2220.774414	129	5.47	2264.220215	835	7.45	2245.757324	1218	34.80	2258.581299	436	5.78	2186.948730	1387	18.45	2246.095703	456	13.06	2236.641602	192	4.96	2261.377686	631
2273.112793	1518	9.58	2245.625488	725	12.46	2231.938232	501	5.90	1833.663086	651	4.54	2270.209473	473	6.33	2257.041016	504	10.67	2261.160889	285	7.11	2261.608887	296	6.38	2229.748047	151	6.94	2221.834229	226	14.78	2265.233154	908	7.12	2246.733398	735	14.08	2259.491943	481	7.46	2187.926514	1170	10.17	2247.069580	361	8.44	2237.407227	193	5.02	2262.335938	566
2274.105469	1481	8.42	2246.584717	549	6.75	2233.181641	474	3.95	1834.047729	664	3.97	2271.140869	488	7.89	2258.030762	511	11.19	2262.126709	278	7.10	2262.565186	255	4.13	2230.653320	150	5.76	2222.812500	187	9.99	2266.139404	863	4.70	2247.675293	549	9.56	2260.580566	466	7.28	2188.873779	1038	6.81	2248.140869	320	6.93	2239.902588	185	3.47	2263.388428	603
2275.024658	1384	5.55	2247.591553	474	3.54	2233.979736	435	4.20	1834.568970	663	3.43	2272.202393	479	8.83	2259.068604	491	9.35	2262.985596	302	7.38	2263.540527	255	3.48	2231.848877	136	6.01	2223.840332	184	10.53	2267.218750	1135	12.65	2248.525879	442	4.32	2261.561523	421	6.35	2189.961670	1073	9.15	2249.116699	299	6.00	2241.787109	192	5.60	2264.323730	650
2276.271240	1287	4.36	2249.643799	541	6.00	2235.062744	488	6.70	1835.617676	1003	15.54	2273.206055	608	15.30	2260.017822	481	9.84	2265.144043	296	6.40	2264.326172	251	3.49	2232.693604	156	10.13	2224.829834	166	10.05	2268.180176	1539	20.89	2249.743652	445	5.35	2262.715088	399	4.80	2191.889404	3609	92.31	2249.987793	264	3.69	2242.790039	186	4.45	2265.450684	656
2277.141113	1353	8.53	2250.655762	614	8.90	2235.857178	478	3.59	1836.643921	974	14.36	2274.271729	546	11.48	2261.135254	415	6.66	2266.012451	352	8.49	2264.675293	238	3.82	2233.595215	116	5.39	2225.850098	125	5.64	2269.178467	1496	17.14	2250.711182	416	6.74	2264.521973	408	5.21	2192.824707	4081	71.46	2251.114746	282	4.43	2243.848633	274	9.20	2266.400879	615
2278.193115	1276	6.39	2251.498047	567	5.50	2236.181152	467	3.48	1837.630005	870	12.21	2275.217285	586	14.26	2262.039551	450	9.60	2267.083252	408	11.27	2266.523926	335	8.83	2234.442627	106	3.54	2226.932861	129	5.64	2270.126221	1243	11.84	2251.684082	469	7.18	2265.526855	413	6.53	2193.778564	2908	35.94	2252.229980	294	3.51	2244.907227	340	13.23	2267.408691	723
2279.040283	1290	4.28	2252.670654	593	4.75	2236.942139	540	7.94	1838.725342	772	9.32	2276.171631	478	9.44	2263.064697	431	7.51	2268.025879	340	8.90	2267.494385	421	12.54	2234.817871	106	4.56	2227.863770	142	8.31	2271.291992	1018	6.40	2252.593262	475	4.52	2266.527588	588	12.28	2194.902344	1769	23.79	2253.039551	267	3.24	2245.815430	274	8.70	2268.414795	655
2281.097656	1163	3.77	2253.555420	581	5.37	2238.063232	560	9.38	1839.671265	736	8.04	2277.202148	427	7.31	2263.879883	430	5.26	2269.012695	359	13.10	2268.480957	419	12.65	2235.431885	129	5.50	2228.752197	147	7.29	2272.176025	914	5.42	2253.854492	520	7.11	2267.542480	882	22.90	2196.620361	840	4.66	2253.983154	287	5.34	2246.837646	229	6.30	2269.303955	645
2281.941895	1194	4.51	2254.594971	610	7.96	2239.035400	571	9.75	1840.655029	727	6.79	2278.162109	434	7.68	2265.042236	393	5.59	2270.016846	265	5.92	2269.509521	385	11.07	2235.826660	137	4.93	2229.169189	126	4.30	2273.158691	851	5.21	2254.697998	528	7.51	2268.542725	812	19.37	2198.105713	673	4.08	2254.424561	279	4.39	2247.927002	216	6.26	2270.342285	648
2283.067139	1281	5.49	2255.569092	595	6.00	2239.994141	598	8.28	1841.648438	675	5.25	2279.255371	383	5.35	2266.055420	467	9.76	2271.166504	284	6.30	2270.430176	331	6.90	2236.613525	111	3.76	2229.936035	178	11.44	2274.252686	1021	10.71	2255.640137	494	4.27	2269.554932	602	12.00	2198.811768	646	5.21	2254.955811	266	4.09	2248.906006	202	3.88	2271.200684	584
2284.106445	1304	6.41	2256.529297	682	10.96	2241.034912	686	12.10	1842.553223	690	6.10	2280.162842	407	6.02	2267.065186	527	11.20	2272.052979	275	6.68	2271.380859	288	4.40	2237.645752	141	5.88	2230.909180	177	10.28	2275.235596	939	7.08	2255.993408	501	5.45	2270.482178	516	8.35	2199.439697	637	3.63	2256.207031	313	6.71	2250.841309	166	4.23	2271.687012	564
2285.040283	1236	4.29	2257.612061	570	7.94	2242.043213	604	9.48	1843.099121	559	3.11	2281.127930	380	3.43	2268.082520	531	11.14	2273.075195	353	11.12	2273.521729	312	7.60	2238.617676	147	5.87	2231.863770	148	6.83	2276.268799	916	6.77	2256.865234	471	5.69	2271.540527	485	7.52	2200.803467	698	6.76	2257.098145	290	5.81	2251.260254	182	5.13	2272.332275	609
2286.139648	1280	5.43	2258.589844	518	5.96	2243.000244	1124	31.33	1843.686646	749	8.45	2282.209229	387	3.61	2269.132568	450	6.23	2274.057129	380	10.35	2274.452393	326	9.07	2239.454834	119	3.17	2232.892822	153	7.27	2277.179199	814	4.40	2257.775879	480	7.13	2272.543945	416	5.72	2202.057861	638	3.07	2258.060059	287	5.82	2251.628418	208	4.77	2274.347168	709
2287.138916	1348	8.36	2259.534424	564	6.63	2244.032227	1189	31.35	1844.696533	738	6.52	2283.348877	402	4.05	2270.113037	471	8.62	2274.945801	316	7.48	2275.451660	287	7.22	2240.547852	154	7.55	2233.779297	110	3.17	2279.037109	710	3.48	2258.776611	438	6.64	2273.582031	484	9.56	2203.942383	641	5.39	2259.155273	263	4.37	2252.925049	224	6.31	2275.429443	623
2288.094238	1383	9.70	2260.725098	507	4.53	2245.019531	933	19.93	1845.630005	744	7.98	2284.270264	456	8.35	2271.010498	418	8.21	2275.995361	241	5.55	2276.419678	252	4.67	2241.803711	129	6.84	2234.859131	110	3.94	2280.104248	822	8.30	2259.741943	492	8.94	2274.579102	506	10.16	2205.186768	655	4.25	2260.081055	252	3.67	2253.898926	198	4.49	2276.330811	597
2289.055420	1245	4.71	2261.686768	485	4.19	2245.993408	682	10.38	1846.635864	672	6.97	2285.278564	512	11.04	2272.179688	375	6.71	2277.103027	254	5.66	2276.994141	214	3.07	2242.625000	140	7.74	2235.878418	110	4.26	2281.133545	794	5.79	2260.815674	436	6.43	2275.461914	462	7.38	2205.866211	820	9.02	2260.566650	252	4.01	2254.852295	177	3.38	2277.425293	586
2291.136963	1185	4.19	2263.657471	487	3.62	2247.117920	504	4.16	1847.739990	626	6.59	2286.173584	433	7.10	2273.076660	512	12.21	2278.072998	259	5.58	2278.254395	230	4.63	2243.684326	305	22.86	2236.838379	109	4.05	2282.151611	767	3.40	2261.638672	398	4.82	2276.688965	393	5.78	2206.784912	824	8.84	2261.121582	246	3.55	2255.795410	181	4.02	2278.408447	566
2291.944092	1180	3.05	2265.690186	553	7.35	2247.987061	535	6.31	1848.784546	674	7.26	2287.213135	479	8.68	2274.096436	454	9.01	2278.953613	267	7.05	2279.579102	223	3.65	2244.706299	299	18.30	2237.887939	149	7.23	2284.210449	813	7.39	2262.675537	385	3.21	2277.482422	369	5.64	2207.829346	854	8.69	2262.231689	284	4.91	2256.911865	172	3.86	2279.320313	578
2292.994873	1211	3.87	2266.640137	890	18.58	2248.807129	494	4.78	1849.643921	658	5.74	2288.169189	447	4.81	2275.086670	474	11.32	2280.042725	259	6.58	2280.348633	233	4.26	2245.726318	224	12.59	2239.863037	149	7.85	2285.284424	826	7.87	2263.604980	412	3.81	2278.434814	379	5.76	2208.451660	784	6.04	2264.007568	267	3.60	2257.860596	166	3.31	2280.418457	532
2293.970947	1181	4.43	2267.626953	982	18.92	2250.009766	513	5.17	1850.700073	701	7.99	2289.183838	432	4.94	2276.079102	462	10.33	2281.044678	229	4.40	2280.842041	235	4.56	2246.696289	184	12.27	2240.819580	118	4.68	2286.201660	857	7.50	2264.669678	413	4.29	2279.441162	380	6.00	2209.738037	700	5.49	2265.050781	299	5.56	2258.683105	186	4.40	2281.296631	556
2294.921143	1221	5.65	2268.624512	827	14.94	2250.969971	559	6.16	1851.643921	649	6.98	2290.145264	416	5.48	2277.073486	352	3.36	2282.116943	247	5.97	2281.609375	242	4.93	2247.695068	119	5.74	2241.168457	109	3.61	2287.371826	845	7.67	2265.549561	416	3.34	2280.513916	419	7.52	2211.047852	633	5.63	2266.125488	289	5.84	2259.479492	165	3.33	2282.283447	541
2295.501709	1212	4.28	2269.589111	670	9.75	2251.905029	561	6.29	1852.637207	724	8.13	2291.168701	442	8.90	2278.108643	336	3.76	2283.130127	235	5.63	2282.497559	232	4.43	2248.613037	123	4.69	2242.822266	129	6.73	2288.257080	806	5.55	2266.777588	638	14.63	2281.444092	390	5.40	2211.780762	668	7.11	2267.068848	401	12.03	2259.916016	174	3.36	2283.320313	573
2296.157715	1299	5.70	2270.505859	533	4.33	2253.001953	594	8.50	1853.661987	684	6.93	2292.279785	364	5.41	2279.046143	404	9.26	2284.085693	282	7.41	2283.467773	306	5.09	2249.439697	124	4.22	2243.892578	366	27.78	2289.002441	798	5.04	2267.729492	835	22.47	2282.516846	421	5.67	2212.713623	670	5.37	2268.060791	490	15.34	2262.013428	191	3.78	2284.380859	595
2296.974365	1324	4.54	2271.665039	505	4.65	2253.932129	549	5.57	1854.679321	685	6.53	2293.212158	376	5.20	2280.055420	405	8.09	2285.076904	251	3.76	2283.704834	306	4.01	2251.540771	115	6.30	2244.888184	358	25.11	2290.182129	754	4.45	2268.750977	807	19.62	2283.661621	397	4.33	2213.162109	667	5.27	2269.070801	430	9.96	2262.332275	188	3.62	2285.272461	568
2298.073975	1284	3.04	2272.655762	568	8.01	2254.388184	513	3.75	1855.119507	619	3.01	2294.230469	393	5.75	2281.085693	358	6.31	2286.089111	250	4.84	2284.494873	289	6.66	2252.618408	137	8.37	2245.892334	269	17.79	2291.040039	730	4.38	2269.722168	664	13.82	2284.535889	412	6.80	2213.990723	640	4.33	2270.097168	362	6.63	2263.836670	189	3.94	2286.452881	673
2299.076416	1364	7.10	2273.695801	522	5.84	2254.934326	524	4.82	1855.695313	660	5.41	2295.093262	379	4.68	2282.122559	353	5.90	2287.107666	291	7.60	2285.524902	305	6.43	2253.582275	126	3.82	2246.866211	204	11.85	2293.023193	728	5.81	2270.756104	503	7.64	2285.570801	453	8.90	2214.655762	611	3.13	2272.123535	291	5.58	2266.050781	209	4.88	2287.747070	608
2299.991455	1322	7.11	2274.650391	517	5.15	2256.036133	560	7.37	1856.684692	683	6.70	2296.187988	466	9.69	2283.106201	402	6.99	2288.157471	249	3.99	2286.483643	257	3.05	2254.631592	154	5.66	2247.832031	147	7.80	2294.314209	777	4.03	2271.760254	457	8.43	2286.634521	417	5.90	2215.906982	663	8.88	2273.224365	278	4.36	2266.882324	230	5.82	2288.306396	592
2301.066650	1335	6.47	2275.516357	464	4.05	2257.025146	549	8.50	1857.757324	706	7.60	2297.289307	427	6.46	2284.092285	367	6.19	2289.010742	276	6.63	2287.409912	263	5.29	2255.692871	122	3.50	2248.876709	120	5.36	2295.374756	736	3.77	2272.835693	404	6.78	2287.697266	446	7.57	2216.863037	626	5.12	2274.216797	278	3.54	2267.898193	248	6.07	2289.375244	637
2302.982178	1203	4.42	2276.500000	485	5.64	2258.062744	486	5.14	1858.623901	841	11.13	2298.260742	424	5.28	2285.096191	437	11.32	2290.054199	260	6.92	2288.615479	250	5.97	2256.320068	122	3.42	2249.837891	137	7.70	2296.103516	777	5.63	2273.814941	483	7.82	2288.496094	395	6.33	2217.862793	593	4.01	2274.909180	326	5.86	2268.859131	303	10.45	2290.158447	594
2304.080322	1230	6.32	2277.642334	434	3.22	2258.990967	511	6.70	1859.605835	797	8.03	2299.214600	419	6.65	2286.070313	394	9.06	2290.895752	248	4.66	2289.360840	241	4.51	2256.871338	120	3.76	2250.759766	101	3.68	2297.257080	814	4.90	2274.774658	504	7.76	2289.425293	382	3.72	2218.451172	587	4.95	2276.026855	300	5.10	2269.829346	215	5.22	2290.601074	581
2305.036133	1231	6.49	2278.749023	474	7.12	2259.930420	492	6.57	1860.594116	814	9.71	2300.182129	421	7.65	2287.031006	403	8.74	2292.510742	201	3.06	2289.849609	238	3.80	2257.707275	125	5.15	2251.871826	115	4.24	2298.225586	918	6.40	2275.807129	449	6.10	2290.504883	360	4.96	2219.153076	551	4.06	2277.129150	308	5.38	2270.921387	198	4.13	2291.229004	592
2308.213135	1112	3.21	2279.704590	483	6.16	2261.046875	482	5.34	1861.687622	727	8.79	2301.209473	484	11.01	2288.020508	410	9.34	2293.084961	227	3.89	2290.565430	245	6.43	2258.662354	127	6.37	2252.992188	167	8.92	2299.183350	932	7.75	2276.664307	403	5.83	2291.555664	358	4.78	2221.931152	881	9.80	2277.997314	307	5.70	2272.319580	169	3.85	2292.253906	570
2309.046143	1179	4.56	2280.652100	471	4.94	2262.132080	484	4.45	1862.711304	664	6.81	2302.264404	432	8.28	2289.021973	406	10.47	2293.966309	217	3.21	2291.471191	216	3.96	2259.620605	130	6.42	2253.827637	148	6.10	2300.180664	907	7.38	2277.697998	370	6.65	2292.781006	370	4.19	2222.791260	983	9.57	2281.117676	269	3.83	2272.838867	197	6.48	2293.315430	548
2310.315918	1154	4.45	2281.556396	494	5.36	2264.026611	479	3.88	1863.709229	720	9.12	2303.209717	400	6.78	2290.112061	317	5.65	2296.148682	251	5.96	2292.420166	225	3.31	2260.654785	141	7.69	2254.854980	131	3.56	2301.057861	848	5.07	2278.750488	330	4.46	2293.627441	380	5.26	2223.773193	959	10.24	2281.988281	257	3.56	2273.802979	200	5.43	2294.404053	582
2311.141846	1253	8.28	2282.621094	492	4.68	2265.017334	527	6.17	1864.736084	691	7.58	2304.233643	389	5.29	2291.101807	311	4.17	2297.094727	269	7.85	2294.474121	223	3.90	2261.698730	132	6.08	2255.211426	126	3.45	2302.198486	860	6.23	2279.711670	387	6.09	2294.496338	390	6.32	2225.347168	669	3.07	2284.047607	267	4.01	2274.611084	217	5.51	2295.483154	567
2312.072754	1216	4.98	2283.815186	494	4.78	2266.074463	520	6.04	1865.620239	786	8.59	2305.288574	379	4.18	2292.021240	352	5.53	2298.093018	255	7.20	2295.442871	237	5.09	2262.766602	123	4.49	2255.729004	124	4.67	2303.233887	878	7.50	2280.625000	399	4.28	2295.611572	379	4.95	2227.013672	630	6.51	2285.022461	255	3.01	2275.618164	228	5.27	2296.364258	582
2313.073975	1507	12.84	2284.499756	496	3.45	2267.010254	836	17.62	1866.643555	682	5.50	2306.192383	380	5.47	2292.983887	371	7.54	2299.034424	248	5.26	2296.502686	242	5.53	2264.688232	115	4.06	2256.748047	140	7.36	2304.143555	887	8.47	2281.663330	382	4.79	2296.507324	370	4.29	2227.959229	607	7.26	2286.057373	300	4.96	2277.854736	186	3.04	2298.408203	596
2314.103760	1472	12.15	2286.697510	496	6.34	2267.940186	894	17.98	1867.682617	667	5.19	2307.212158	350	5.15	2294.035400	332	7.25	2299.923584	244	5.86	2297.412354	262	4.98	2266.618652	127	5.68	2257.871582	145	7.80	2305.227051	800	5.55	2282.686035	358	3.75	2297.513916	466	8.64	2229.914551	597	6.84	2287.050781	265	3.32	2278.729980	198	4.89	2299.267334	628
2315.043945	1460	10.16	2287.785645	526	6.00	2268.944580	712	11.88	1868.827637	745	7.77	2308.224609	375	6.26	2295.033447	358	8.39	2301.099121	274	8.29	2298.435547	267	6.57	2267.672607	189	10.93	2258.964111	149	8.04	2306.237061	688	3.13	2283.691162	433	7.16	2298.555664	468	9.01	2230.362305	557	4.38	2288.126953	270	3.57	2279.742920	200	4.73	2300.256836	615
2316.091064	1223	3.38	2288.645508	486	5.50	2269.992676	602	9.19	1869.688843	704	5.44	2309.212402	370	4.17	2295.946045	339	6.72	2302.009521	257	6.89	2299.455322	291	7.49	2268.763184	164	8.91	2259.972900	144	7.45	2307.195313	681	4.73	2284.622314	442	6.69	2299.497314	482	8.74	2230.751221	594	5.83	2288.993408	289	5.01	2283.061523	187	3.63	2301.386719	609
2317.140137	1227	6.64	2289.426025	441	3.41	2270.951416	584	9.74	1870.740356	813	7.56	2310.173828	370	3.53	2297.044189	345	6.07	2303.036621	292	9.79	2300.435303	246	3.65	2269.631592	127	6.14	2260.862061	145	7.94	2308.139160	741	6.41	2285.693115	417	6.15	2301.598633	460	8.33	2232.489990	527	4.15	2290.240234	271	5.51	2283.896240	185	4.09	2302.402832	628
2318.108887	1164	5.66	2290.532959	467	3.59	2272.005859	472	4.56	1871.675781	770	6.11	2311.235107	460	7.56	2298.089111	334	4.58	2304.006104	244	6.32	2301.426758	316	8.56	2270.749023	114	3.77	2261.865479	151	9.78	2310.397705	712	3.91	2286.846191	397	5.51	2302.572021	473	10.38	2233.042480	534	4.31	2291.033447	283	5.59	2285.781494	183	3.60	2303.476318	637
2319.066162	1167	5.16	2291.620117	414	3.67	2273.012695	553	7.77	1872.604980	751	5.88	2312.297363	477	7.25	2299.033447	335	5.63	2304.935303	207	4.29	2302.576172	256	3.49	2271.616943	121	3.70	2263.118652	116	5.98	2311.232178	726	3.87	2287.742920	447	7.62	2303.618164	436	7.04	2233.739746	524	3.42	2292.351318	257	3.52	2288.742676	206	4.03	2304.325928	600
2320.166748	1064	3.62	2293.881104	442	3.35	2273.996094	517	4.98	1873.974121	650	3.37	2313.177246	478	7.46	2300.060547	373	9.01	2306.073486	232	6.13	2303.623779	272	5.37	2272.785400	102	3.62	2263.953369	112	4.51	2312.203613	838	6.34	2288.649902	429	5.98	2304.468262	400	4.47	2234.245850	541	4.91	2293.118652	292	6.08	2292.604980	193	3.78	2305.351318	580
2321.046143	1081	5.08	2295.734131	437	3.58	2275.069824	490	5.92	1874.602051	684	6.38	2314.249268	443	7.21	2301.050293	431	11.01	2307.048340	213	6.28	2305.528076	229	3.85	2273.726074	155	8.39	2264.812500	130	5.32	2313.078125	806	3.69	2289.759521	394	4.24	2305.445068	353	3.59	2234.754639	522	3.20	2295.992676	288	4.37	2295.042236	199	5.19	2309.329346	575
2322.137939	1126	5.84	2296.458984	481	3.75	2275.894531	489	6.92	1875.782837	664	7.13	2315.104980	445	7.76	2302.008301	411	9.11	2308.185791	260	7.64	2306.926514	207	3.69	2274.711670	146	5.98	2265.973389	116	4.78	2314.270996	1179	14.09	2290.219971	366	4.06	2307.553467	345	4.46	2235.903076	579	5.09	2297.009277	287	4.39	2295.929688	201	4.92	2310.413086	681
2323.101563	1126	6.08	2297.021973	477	4.51	2276.361328	469	3.94	1876.721191	644	6.97	2316.174805	425	7.02	2303.042236	367	6.17	2310.072510	222	3.13	2307.936279	235	3.86	2275.800781	119	5.59	2266.841064	183	11.46	2315.234619	1182	9.46	2291.180664	344	3.26	2308.072998	335	3.63	2236.834229	549	3.10	2298.289795	297	3.60	2296.832764	204	4.10	2311.380371	577
2324.150391	1066	4.57	2297.484375	549	9.25	2276.909912	441	3.98	1877.623047	716	8.25	2317.150635	405	6.91	2304.038086	342	4.26	2311.088379	250	4.80	2309.663574	241	5.14	2276.683838	112	4.76	2267.840088	220	15.13	2316.137939	1079	8.76	2292.479248	352	4.26	2309.487061	355	5.66	2237.887207	568	3.35	2299.032715	272	3.34	2297.753662	216	5.32	2312.355713	630
2325.058594	1143	6.38	2298.569336	555	8.73	2278.094727	419	3.95	1878.718994	669	6.07	2318.250000	402	5.86	2305.003418	360	5.86	2312.014160	256	6.37	2310.598389	239	4.37	2277.617188	116	5.27	2268.806396	185	11.18	2317.096924	900	6.95	2293.796631	347	5.52	2310.414307	315	3.39	2239.610596	539	3.71	2300.295166	301	3.98	2298.820313	216	4.83	2313.398682	663
2326.154297	1195	7.51	2299.659912	547	9.59	2279.985840	442	3.09	1879.750000	655	6.09	2319.170898	384	4.46	2306.029297	312	3.37	2312.995605	306	9.62	2312.497314	242	4.43	2279.695801	119	5.46	2269.887695	135	4.70	2318.119385	870	8.82	2294.656982	362	5.31	2311.543213	395	6.53	2240.394775	501	3.11	2302.078369	319	5.16	2300.033936	225	6.76	2314.123047	627
2327.037109	1215	7.54	2300.635010	477	6.13	2280.991455	449	4.61	1880.714844	657	5.50	2320.181396	364	4.23	2307.082275	380	7.18	2314.035645	301	9.35	2313.507568	327	9.32	2280.630859	107	3.68	2270.991943	140	5.22	2319.235596	813	8.06	2295.631348	356	5.63	2312.654541	398	4.41	2241.472412	561	7.01	2303.104248	273	3.19	2300.856934	198	5.62	2315.313232	710
2328.044678	1099	4.02	2301.707764	484	4.85	2282.134277	480	6.27	1881.695679	638	5.19	2321.181885	383	5.23	2307.943604	357	5.90	2315.002441	240	6.26	2314.469482	344	8.14	2281.607178	126	6.48	2271.938721	148	7.77	2320.153809	736	4.22	2296.758057	397	7.64	2313.587158	609	14.25	2242.633545	563	5.44	2304.094482	307	5.34	2301.979736	253	8.23	2316.292480	782
2329.097168	1173	6.35	2302.638916	444	3.54	2283.010742	502	8.56	1882.668579	635	5.89	2322.146729	355	4.13	2308.985107	302	3.38	2316.008301	252	7.82	2315.420898	285	4.64	2282.718506	125	6.10	2272.798096	115	5.28	2321.950439	718	3.95	2297.720459	420	7.77	2314.578369	612	12.39	2244.066650	895	14.53	2305.121582	295	4.12	2302.916992	226	5.94	2317.393555	613
2331.110107	1178	6.68	2303.562256	437	3.91	2283.982666	503	7.72	1883.657715	638	5.98	2323.251709	383	6.15	2309.997314	335	4.31	2317.060303	241	7.65	2316.621094	247	3.87	2283.816650	125	5.22	2273.907227	159	6.89	2322.558105	721	4.72	2298.791016	459	9.25	2315.531006	505	8.20	2244.912354	1018	14.90	2306.389893	260	3.15	2306.028564	187	3.36	2319.531494	637
2332.080322	1177	6.42	2304.654541	460	4.35	2285.100586	464	4.31	1884.632690	641	5.43	2324.270264	392	6.02	2311.083252	395	7.86	2318.039551	212	5.11	2317.556152	252	4.91	2284.457275	124	4.36	2274.952637	153	6.39	2323.213623	704	5.50	2299.827637	447	6.92	2316.540039	411	5.43	2245.979492	835	9.57	2307.197021	258	4.88	2306.572754	201	4.27	2320.336426	635
2333.155273	1211	8.37	2305.788330	424	4.13	2285.902588	497	5.17	1885.685913	614	3.59	2325.224121	442	6.88	2312.047607	396	6.53	2319.048096	230	6.60	2318.335693	259	5.25	2285.655273	126	3.90	2275.899414	157	8.35	2325.127686	762	7.32	2300.680908	443	4.67	2317.691895	363	3.48	2247.183350	661	4.83	2309.863281	285	3.44	2307.039551	188	4.08	2321.428223	623
2334.057617	1206	8.07	2306.303711	411	3.95	2287.989746	447	3.82	1886.759399	648	6.53	2326.156982	430	7.25	2313.066162	443	8.52	2320.139404	197	5.25	2318.937744	252	5.30	2286.912109	115	3.11	2276.862061	147	7.41	2326.242188	803	7.50	2301.699463	528	11.72	2319.511963	351	5.14	2249.742676	523	5.57	2310.978516	281	3.48	2307.842041	192	4.49	2322.427490	625
2335.167236	1205	6.89	2307.524170	398	3.81	2292.038330	429	4.30	1887.702759	625	5.75	2327.222900	495	12.26	2314.124268	412	9.69	2320.949951	252	8.88	2319.544189	234	5.29	2287.743896	111	3.24	2277.948730	119	5.26	2327.253662	778	5.39	2302.787842	478	10.25	2320.469482	314	3.03	2250.610107	502	3.91	2311.486328	306	5.05	2308.728271	227	4.59	2323.330811	665
2336.040771	1170	5.55	2308.878662	418	3.23	2294.915771	431	4.93	1888.612427	638	5.19	2328.212891	380	6.87	2315.108887	380	9.10	2322.042480	245	5.75	2320.427246	215	5.05	2289.507080	116	3.99	2278.893799	108	4.77	2328.245605	826	5.41	2303.702148	444	9.00	2322.534668	335	4.74	2252.806396	574	3.44	2312.061279	349	7.20	2309.868408	196	3.86	2324.471680	620
2337.139893	1200	6.44	2309.605225	434	4.03	2296.060547	448	5.76	1889.600220	720	8.23	2329.193848	425	8.39	2315.980225	391	8.33	2323.012451	205	3.85	2321.303223	199	3.01	2290.114014	102	3.14	2279.795654	102	4.22	2328.982178	793	3.61	2304.692139	428	7.81	2323.691162	337	4.43	2253.909912	642	5.96	2313.110352	328	6.86	2312.734131	215	5.01	2325.427979	588
2338.018799	1115	4.42	2310.624268	497	5.74	2296.944336	454	3.22	1890.565063	750	9.38	2330.316162	423	7.45	2317.063477	348	6.29	2324.276611	197	3.12	2323.549316	247	6.04	2290.708984	128	5.87	2280.829102	105	4.35	2329.403320	748	4.08	2305.850586	389	7.01	2324.495361	351	3.64	2256.843750	592	4.08	2313.691162	296	5.12	2313.815186	236	6.10	2326.375000	638
2339.067383	1317	10.40	2311.598633	467	5.15	2297.999268	507	6.98	1891.476318	636	3.85	2331.241699	421	8.26	2317.876465	359	7.37	2325.074707	262	9.00	2324.341797	222	5.85	2292.661865	111	3.85	2281.775635	118	4.81	2330.179688	717	3.53	2306.879150	343	4.16	2325.513916	401	5.32	2257.415039	527	3.63	2314.134766	333	7.41	2314.843262	231	5.44	2327.397217	623
2340.226318	1243	6.95	2312.620117	643	11.44	2298.954102	494	7.10	1892.649048	697	6.23	2332.171143	468	10.61	2319.081543	339	5.57	2326.034668	238	6.66	2325.471924	269	8.50	2293.589600	139	6.55	2282.836670	134	5.64	2331.215576	727	3.85	2307.636475	341	3.92	2326.533203	413	5.36	2258.121338	497	3.00	2315.029053	344	8.34	2316.122070	213	4.82	2328.408203	613
2341.151367	1370	11.24	2313.578613	685	11.05	2300.022461	487	7.26	1893.635986	686	6.23	2333.280762	405	7.12	2319.960449	304	4.57	2327.105469	267	7.25	2326.369873	227	3.24	2294.753418	115	4.19	2283.878906	134	7.20	2332.226807	723	3.40	2309.585938	366	3.75	2327.572021	447	7.45	2259.969238	514	6.48	2315.955078	303	4.65	2316.825195	198	4.66	2329.358398	633
2342.138672	1233	7.41	2314.613525	608	8.80	2301.060303	453	5.24	1894.686523	679	7.11	2334.210693	416	7.29	2320.978027	346	7.49	2328.058594	223	5.23	2327.543213	284	6.73	2295.706787	112	4.80	2284.828369	147	7.82	2333.156982	773	7.22	2310.801758	358	5.08	2328.566650	378	3.89	2260.694824	517	6.04	2317.178711	298	4.40	2317.866943	218	4.49	2330.398682	658
2343.127930	1218	7.44	2315.542480	486	5.85	2302.005859	445	6.17	1895.916992	587	3.97	2335.223389	482	10.69	2321.970215	306	4.58	2328.987061	217	5.92	2328.441650	267	5.10	2296.656006	139	7.31	2285.802734	146	6.73	2334.291260	721	5.80	2311.843262	424	7.42	2329.561523	371	3.51	2261.833496	481	4.26	2317.949951	257	3.24	2318.828125	207	4.83	2331.481689	606
2344.065674	1171	6.03	2316.631836	449	5.81	2303.036621	468	7.56	1896.651733	642	4.99	2336.190674	383	5.96	2323.054688	298	4.18	2330.077881	221	5.82	2329.435303	256	4.46	2297.662109	136	8.28	2286.319824	112	3.53	2335.056396	791	6.52	2312.711426	397	5.11	2330.547852	401	5.83	2262.856201	469	3.00	2319.080811	293	5.46	2320.846680	213	3.68	2332.404297	649
2345.096436	1188	6.14	2317.529297	410	3.86	2303.938232	394	3.68	1897.613770	704	6.34	2337.231689	443	8.59	2323.984131	334	6.36	2331.047607	319	12.04	2330.571777	242	4.72	2298.602783	139	7.63	2286.923828	116	5.15	2336.237793	720	4.51	2313.731201	649	15.09	2331.575928	407	6.27	2263.896484	476	3.38	2320.211670	280	4.11	2322.507080	199	4.62	2333.353027	652
2346.105225	1108	4.34	2318.394287	434	4.92	2304.908936	407	4.83	1899.629150	624	5.33	2338.196777	415	5.92	2325.074463	376	8.06	2332.072998	259	8.51	2331.505371	274	7.63	2299.751709	140	6.05	2287.883057	162	10.37	2337.215332	736	5.73	2314.751953	582	11.99	2332.676270	372	4.90	2264.606445	480	3.07	2320.946289	252	3.33	2323.186279	185	4.45	2334.396973	685
2347.055664	1112	5.56	2319.833740	393	3.87	2305.508789	358	3.01	1900.692627	631	6.24	2339.212646	485	11.92	2326.072998	369	7.30	2333.023438	282	11.17	2332.157715	240	5.45	2300.705078	116	4.11	2288.883789	132	5.63	2338.141602	750	5.05	2315.761719	525	12.27	2333.506104	432	8.34	2266.871338	707	10.71	2323.129639	272	3.72	2323.753174	212	5.43	2335.175049	654
2348.122070	1145	6.82	2320.508301	422	4.15	2306.044434	379	3.97	1901.824463	655	6.48	2340.214355	463	10.43	2327.035889	401	8.79	2334.008545	253	8.12	2332.666748	245	6.24	2301.714355	138	6.74	2289.869873	120	3.26	2339.173340	739	3.98	2316.747314	472	9.21	2334.583496	398	7.23	2267.938721	958	14.87	2323.978271	282	4.98	2325.907471	219	4.95	2335.552979	632
2349.074219	1156	6.72	2321.518799	387	4.08	2306.634277	402	3.82	1902.685791	599	5.30	2341.248291	460	8.51	2328.114014	398	9.40	2335.123535	236	5.77	2333.488281	238	5.35	2302.688477	140	6.46	2290.829102	108	4.44	2340.230225	982	10.49	2317.774902	363	4.66	2335.499023	390	6.45	2268.729980	923	7.38	2325.087402	319	4.41	2326.870361	192	3.96	2336.399170	689
2350.063721	1137	5.15	2322.582764	442	8.02	2307.076416	404	3.85	1903.647339	628	6.81	2342.265137	480	9.17	2329.083740	356	7.16	2336.017578	220	4.61	2334.727783	239	4.60	2303.674072	143	8.20	2291.827393	129	8.00	2341.250244	976	8.47	2318.700928	400	7.83	2336.551270	374	4.15	2269.787598	789	5.51	2326.447510	301	4.12	2327.697021	197	4.03	2337.264893	612
2351.139648	1205	5.12	2323.598389	433	7.24	2310.975098	480	5.97	1904.709961	646	6.34	2343.239990	416	7.04	2330.117188	328	3.96	2336.948486	243	5.75	2335.473389	238	4.87	2304.592773	181	12.08	2292.976318	101	3.14	2342.214111	1049	11.84	2319.693115	348	4.34	2337.670166	358	3.84	2270.753662	670	7.00	2327.193604	316	4.73	2328.819092	198	4.09	2338.328125	629
2352.168701	1162	3.15	2324.539795	473	7.40	2311.848877	473	5.50	1905.656494	761	10.01	2344.245117	446	9.58	2331.055176	435	9.93	2337.986572	213	4.39	2337.837891	214	5.12	2305.015137	104	3.35	2294.752197	110	4.58	2343.234375	955	8.57	2321.649414	324	3.88	2338.520996	352	3.84	2271.895264	523	4.05	2328.195801	333	5.65	2329.946777	215	4.84	2339.362549	666
2353.161865	1222	6.01	2325.547852	499	9.10	2312.870850	666	12.11	1906.642700	713	8.30	2345.190674	438	9.67	2332.000244	424	9.69	2339.008789	301	9.36	2338.296143	208	4.17	2305.615479	112	5.33	2295.921631	127	6.67	2344.287109	909	8.11	2323.777100	400	7.12	2339.576660	508	9.61	2272.772217	478	3.15	2329.121338	306	4.96	2330.840088	215	5.47	2340.339844	695
2354.207275	1308	7.75	2326.648438	519	9.65	2313.969238	640	11.47	1907.574463	662	5.20	2346.150635	425	9.42	2333.002686	455	11.30	2340.066895	302	9.09	2338.674561	237	4.58	2306.674805	107	3.43	2296.855469	102	3.38	2345.247314	809	6.16	2324.709473	359	4.84	2340.533447	568	10.50	2274.048096	529	4.33	2330.093262	303	4.68	2331.787842	220	5.99	2341.398682	734
2354.996582	1285	6.71	2327.563965	465	5.96	2314.950928	537	7.05	1908.617798	668	6.10	2347.171875	503	12.27	2334.010010	394	8.36	2341.014648	302	9.82	2339.520020	346	12.07	2307.530273	109	3.66	2297.736816	122	5.35	2346.156982	793	5.91	2325.766846	371	5.30	2341.578857	578	10.82	2275.531006	509	3.40	2331.198730	286	3.50	2332.860596	207	4.51	2342.206299	730
2356.138672	1198	4.69	2328.650146	496	7.95	2315.922119	453	4.80	1909.872803	594	4.13	2348.218994	443	8.18	2334.990234	435	10.55	2342.157959	278	7.99	2340.413330	296	7.67	2307.963623	97	3.35	2299.729248	126	6.17	2346.977051	760	3.60	2326.776855	422	7.09	2342.645020	522	8.37	2276.134521	522	4.23	2332.947754	288	3.36	2333.682861	207	4.40	2342.556152	731
2357.059082	1196	5.60	2329.644775	417	3.80	2317.051270	437	5.63	1910.785400	633	5.33	2349.157471	452	9.57	2335.941650	356	7.14	2343.096191	276	8.10	2341.463135	292	6.54	2308.791504	110	4.33	2300.861816	135	4.32	2347.427002	707	3.11	2327.697998	428	7.38	2343.649170	487	8.18	2276.788330	479	3.78	2333.351563	281	3.90	2334.298340	187	3.25	2343.435547	775
2358.159180	1123	4.16	2331.588135	442	5.02	2318.956055	415	4.05	1911.735596	617	4.84	2350.197754	449	10.20	2336.970703	328	6.45	2344.128662	256	7.74	2342.457031	270	4.95	2311.666748	142	7.79	2301.796143	137	6.27	2348.265625	847	9.78	2328.853027	358	4.47	2344.653564	448	8.49	2277.404785	470	4.49	2334.130615	260	4.79	2334.961426	195	4.28	2344.371826	675
2359.122070	1199	5.26	2332.592773	484	8.41	2319.865967	400	4.09	1912.594727	616	4.40	2351.222412	429	7.95	2337.971680	361	6.34	2345.063477	252	8.03	2343.466064	259	4.39	2312.615723	135	6.46	2302.815674	137	6.55	2349.233154	722	5.23	2329.577881	390	3.34	2345.681641	436	8.14	2277.811523	465	3.78	2334.975830	265	4.78	2335.785400	203	4.61	2345.352539	675
2360.077148	1279	6.75	2333.588867	463	6.63	2322.099121	366	3.65	1914.562012	657	5.86	2352.135742	495	10.18	2339.033203	426	9.93	2346.007568	277	9.46	2345.466309	259	5.39	2313.710938	157	6.69	2304.010742	135	6.43	2350.198730	751	5.78	2329.955078	402	4.92	2346.582031	407	7.37	2278.720215	457	4.33	2335.999756	285	5.29	2338.718994	195	3.55	2346.469238	647
2360.981934	1246	7.00	2334.534912	455	6.27	2322.880127	401	5.67	1915.749268	637	5.69	2353.196289	529	10.59	2340.000000	452	12.79	2347.011230	277	8.77	2346.343018	234	3.42	2315.598145	142	5.33	2304.864746	127	5.70	2351.135254	720	5.42	2330.838623	373	6.07	2347.623047	493	12.01	2280.598633	487	3.98	2336.480957	282	4.50	2339.895264	259	7.12	2347.264893	637
2362.062744	1229	7.54	2335.580322	446	6.75	2324.774414	439	5.33	1916.671265	681	5.98	2354.229248	524	10.23	2341.115234	511	14.55	2348.021973	279	7.82	2348.550049	257	3.94	2317.753906	154	8.86	2305.907715	117	4.37	2352.116943	818	9.79	2331.768066	424	8.08	2348.549072	397	5.64	2281.949219	498	4.89	2337.099121	297	4.80	2340.841797	271	8.18	2348.333496	660
2363.123047	1322	8.03	2336.590332	419	4.52	2326.029297	447	6.56	1917.902588	626	3.74	2355.202393	526	10.06	2342.019775	447	10.88	2349.047363	302	10.38	2349.403076	242	4.28	2318.678711	105	3.78	2306.920166	96	3.48	2353.218506	734	4.30	2332.600830	373	5.22	2349.540039	420	6.77	2282.498535	476	3.50	2339.996338	335	6.11	2341.902832	261	8.90	2349.372070	670
2364.052002	1404	9.46	2338.570068	519	8.21	2326.908691	433	3.71	1918.624634	638	5.55	2356.160645	482	8.60	2343.122559	398	8.31	2349.944336	253	7.93	2349.994141	226	4.27	2319.685791	113	3.94	2307.880127	116	4.50	2354.280518	935	8.97	2333.754150	407	5.10	2350.560791	399	4.75	2284.208984	483	3.53	2341.063477	401	9.06	2342.918701	246	7.42	2350.317383	731
2365.033447	1378	8.93	2339.619385	583	10.57	2327.220459	438	3.40	1919.552856	671	6.55	2357.188232	441	7.78	2344.007080	378	8.00	2351.075928	333	12.00	2350.612549	247	6.54	2320.838623	108	3.30	2309.936279	122	4.79	2355.188477	1001	9.30	2335.766357	395	5.92	2351.546387	426	5.02	2285.043701	514	5.81	2342.120117	416	10.70	2343.963135	203	3.62	2352.350830	678
2366.153809	1276	4.98	2340.633545	532	9.10	2327.962158	417	4.74	1920.567139	655	6.07	2358.162354	420	7.04	2345.046875	408	9.78	2352.088623	282	8.51	2351.434570	237	5.24	2322.506348	114	4.56	2310.788086	107	3.18	2356.278076	988	8.92	2337.844727	380	6.01	2352.427979	404	4.18	2286.009033	528	6.69	2343.097656	389	8.90	2345.008789	208	3.73	2353.336426	691
2367.109619	1416	9.30	2341.656494	508	9.25	2328.901367	412	5.04	1922.671021	726	7.74	2359.204346	547	13.73	2346.034668	387	9.60	2353.049316	331	10.57	2352.472168	275	7.42	2323.285156	117	3.80	2311.789307	130	6.62	2357.230957	889	7.95	2338.843506	372	5.41	2353.511963	563	11.62	2286.730469	533	6.84	2344.128906	321	3.86	2345.915527	193	3.84	2354.437012	770
2368.080322	1398	11.10	2342.607178	475	7.18	2329.989990	406	4.99	1923.684204	684	6.44	2360.232666	587	15.39	2347.011963	441	11.56	2354.114258	295	7.39	2353.498535	337	11.04	2324.657227	116	4.63	2312.544922	122	3.97	2358.184814	831	8.18	2339.780029	523	11.62	2354.602539	585	12.90	2287.312988	498	5.02	2347.156738	293	4.72	2346.328369	204	3.84	2355.448975	764
2369.033691	1342	11.47	2343.617432	536	9.00	2331.010742	390	3.74	1924.218262	620	3.53	2361.215576	580	14.98	2347.970703	412	8.55	2355.055908	330	10.42	2354.494873	327	10.20	2325.576416	122	5.63	2313.418945	141	6.10	2359.272949	781	6.30	2340.710449	547	11.53	2355.602295	551	11.39	2287.718506	509	5.41	2348.099365	255	4.03	2347.319092	183	3.27	2356.296631	696
2370.114502	1233	6.70	2344.467529	497	5.05	2332.018555	423	4.38	1924.691284	731	7.89	2362.237061	478	9.47	2348.962646	457	12.25	2356.057129	317	10.73	2355.558594	289	6.38	2326.498047	137	6.94	2313.856689	164	7.71	2360.179443	941	11.20	2341.776123	588	13.93	2356.597900	448	6.39	2288.660889	452	3.22	2350.232666	295	4.74	2347.875244	187	3.55	2357.494385	645
2371.102295	1166	5.29	2345.472900	445	5.32	2333.954834	433	5.11	1925.532349	669	5.41	2363.209961	639	17.07	2350.092041	449	11.84	2357.096436	262	8.78	2356.774170	287	5.16	2327.845947	127	6.46	2314.826416	175	9.31	2361.191406	971	10.68	2342.837402	576	13.99	2357.642822	415	5.41	2289.661865	484	6.53	2350.962402	282	3.74	2348.737549	209	3.06	2358.397217	706
2372.189697	1133	6.53	2346.011230	424	3.66	2335.004395	413	5.30	1925.971924	596	3.20	2364.204346	684	17.68	2351.013184	401	8.55	2358.077881	246	7.15	2357.546143	290	7.36	2329.688965	147	7.78	2315.845947	149	7.53	2362.296387	908	7.44	2343.823730	468	8.15	2358.467041	437	7.36	2292.033447	413	3.62	2352.144043	280	4.15	2349.064697	207	3.91	2359.097900	648
2373.218262	1193	7.80	2346.617920	470	6.09	2335.959473	418	6.88	1926.618896	687	7.20	2365.200195	632	15.55	2352.001221	458	10.68	2359.009766	321	10.80	2358.401611	281	6.15	2330.794434	117	5.55	2316.723877	128	5.98	2363.215820	823	4.81	2344.769287	437	7.01	2359.593750	540	12.16	2292.866455	483	5.66	2352.739746	270	3.27	2349.819824	200	5.87	2359.556885	610
2374.070068	1255	8.39	2347.597412	439	5.69	2336.871826	389	5.46	1927.702148	674	6.70	2366.158691	551	12.58	2353.058594	583	17.22	2360.003662	275	7.43	2359.467529	302	6.46	2331.466309	110	4.54	2317.841309	131	5.99	2364.230469	1048	11.32	2345.682373	447	8.44	2360.549561	528	9.32	2293.846924	488	4.41	2354.148193	329	5.10	2350.733887	210	5.15	2360.352783	786
2375.061523	1288	8.06	2348.708008	485	8.30	2338.042969	381	4.63	1928.753296	621	3.69	2367.147949	618	15.02	2354.004395	534	14.26	2361.038086	360	12.88	2360.479248	285	4.49	2332.876221	118	5.55	2318.770264	159	8.95	2365.180176	1096	12.58	2346.802002	379	4.16	2361.585693	525	8.98	2297.912842	515	4.21	2355.146973	358	6.64	2351.171631	184	3.58	2361.350342	805
2376.112305	1232	5.37	2349.623535	463	6.97	2339.117920	453	8.36	1929.618164	658	4.62	2368.160400	673	17.98	2355.101074	585	16.29	2362.009521	335	11.17	2361.541504	279	5.03	2334.694824	121	5.23	2319.877686	138	6.67	2366.224121	1069	11.94	2347.774658	412	5.35	2362.685547	464	7.46	2299.061035	548	5.05	2356.115479	352	6.57	2354.892578	260	7.57	2362.384521	769
2377.151123	1225	5.20	2350.602539	466	5.29	2340.004150	442	6.24	1930.183838	643	5.16	2369.182129	554	12.60	2356.030762	494	11.77	2362.999756	387	14.73	2362.407227	287	7.97	2335.552002	105	4.44	2320.764893	108	4.36	2367.124756	983	7.77	2348.814209	395	3.74	2363.557129	645	17.20	2299.882324	521	4.41	2357.080078	293	4.83	2355.813721	235	6.45	2363.378174	713
2378.050781	1266	6.85	2351.474365	457	5.01	2341.025146	518	8.97	1931.651733	738	5.70	2370.182129	513	10.18	2356.997314	390	5.80	2364.046387	387	14.86	2363.506348	242	4.68	2336.662109	97	3.87	2321.946045	106	4.76	2368.237549	1185	14.66	2349.795166	424	6.70	2364.594971	641	16.16	2300.913818	484	3.96	2358.129150	294	5.09	2356.815430	240	6.17	2364.436035	839
2379.081055	1374	9.52	2352.666992	533	7.73	2342.012207	435	5.10	1932.627319	811	8.50	2371.260986	423	5.94	2358.034424	414	7.53	2365.013428	366	13.58	2364.341064	270	3.80	2337.462402	94	3.71	2322.799072	113	4.10	2369.214355	1266	16.29	2350.796387	391	5.75	2365.588135	650	15.86	2301.788574	541	6.83	2359.924316	289	3.18	2360.811035	227	5.89	2365.331299	849
2380.060547	1537	13.42	2353.657959	597	10.43	2343.045166	451	5.99	1933.646606	785	8.42	2372.218750	461	9.55	2359.082031	529	13.19	2366.020752	307	9.43	2367.469482	382	12.25	2337.803467	119	4.17	2324.192139	110	4.24	2370.228271	1137	11.72	2351.781982	377	4.06	2366.502441	511	9.79	2302.985840	513	3.56	2361.091797	304	5.09	2361.751953	221	5.87	2366.311035	904
2381.114746	1793	17.27	2354.617920	511	8.21	2343.952393	438	5.33	1935.721313	701	5.82	2373.180420	462	9.84	2360.081055	517	12.31	2367.041016	371	13.31	2368.479248	387	10.68	2338.639404	112	3.88	2324.883057	108	3.05	2371.183350	976	7.33	2352.750977	376	4.65	2367.614014	633	13.47	2303.308105	524	4.65	2362.093262	313	7.21	2362.853760	197	4.90	2367.281006	762
2382.010254	1862	17.05	2355.614746	479	6.38	2344.996582	437	4.42	1936.650635	679	5.17	2374.230713	534	11.69	2361.059082	510	14.10	2368.047607	388	14.12	2369.464600	374	8.88	2339.618896	162	7.88	2325.849854	134	5.32	2372.163086	826	5.37	2353.800293	522	10.83	2368.564209	676	13.75	2303.786377	497	3.99	2363.105469	263	3.93	2363.861084	242	6.89	2368.401611	876
2383.051758	1797	15.95	2356.487549	476	4.29	2346.021240	414	5.27	1937.650879	692	7.10	2375.194580	526	10.60	2361.976807	515	13.45	2369.095703	330	9.29	2370.433350	393	11.59	2340.687744	165	7.64	2326.694580	131	4.70	2373.250977	835	8.34	2354.729492	600	13.19	2369.563232	668	15.31	2306.031738	472	4.65	2364.118652	358	7.14	2364.837158	260	5.01	2369.396240	839
2383.969971	1583	12.10	2356.790039	490	4.85	2346.918213	381	4.90	1938.606567	724	7.60	2376.211426	532	11.57	2363.013672	580	14.43	2370.063965	318	8.69	2371.350586	291	4.19	2341.787354	138	4.83	2327.834961	150	6.87	2374.318115	761	5.00	2355.734375	565	12.47	2370.553711	504	9.45	2306.779297	472	4.01	2365.080566	370	8.29	2365.754883	245	5.00	2370.364746	727
2385.038818	1446	9.69	2357.664795	479	6.12	2349.024414	428	5.79	1939.670288	649	5.37	2377.179199	572	14.32	2364.048828	578	15.66	2371.016846	331	11.22	2372.647217	272	3.19	2342.715820	131	4.75	2329.646484	114	3.15	2375.249023	851	8.50	2356.659912	484	8.15	2371.586426	481	8.22	2308.313232	423	3.35	2366.086426	389	9.87	2366.953125	236	6.29	2371.465820	672
2386.068359	1378	7.21	2358.648926	497	7.85	2350.007080	418	6.67	1940.713257	727	9.04	2378.203613	474	9.28	2365.041016	542	14.79	2372.078613	274	7.28	2373.369385	252	3.49	2343.733398	107	3.02	2330.635986	120	4.00	2376.208984	864	6.85	2357.744385	459	7.03	2372.541748	504	9.23	2309.078857	489	4.16	2367.081055	294	4.53	2367.923828	233	5.72	2372.245605	652
2387.110840	1407	9.18	2359.520264	585	11.66	2350.887939	425	6.79	1941.582275	752	7.60	2379.167725	817	24.52	2365.995117	545	14.32	2373.102539	319	9.03	2374.366211	282	5.83	2344.253906	129	5.12	2330.966553	126	4.11	2377.245605	845	4.67	2358.746338	394	3.86	2373.594971	457	8.35	2309.942139	454	3.22	2368.149902	339	7.12	2368.862061	261	7.37	2373.510254	641
2388.245850	1398	7.05	2360.585693	544	8.70	2351.947754	460	8.90	1942.605713	710	7.01	2380.175781	821	22.10	2366.996826	615	17.88	2374.063965	336	10.72	2375.536377	273	6.33	2344.652344	120	4.56	2331.926025	136	5.41	2378.232422	825	5.04	2359.816650	525	10.44	2374.539795	536	10.99	2310.673096	458	3.68	2369.062988	349	7.10	2369.809814	225	4.82	2374.341064	699
2389.219482	1448	7.72	2361.674561	499	7.14	2353.016846	470	7.33	1943.722168	665	6.13	2381.198975	892	24.32	2368.045166	583	15.99	2375.005615	434	17.58	2376.726563	297	7.80	2345.677979	122	3.95	2332.913818	122	4.91	2379.333496	774	4.95	2360.769531	559	11.56	2375.556885	523	8.30	2313.895020	722	13.20	2370.177490	347	6.76	2370.774170	211	5.03	2375.294189	689
2390.054443	1403	6.68	2362.594971	601	10.97	2353.975586	500	6.31	1944.685303	685	7.35	2382.191406	847	21.82	2369.017334	517	11.76	2376.009033	308	9.27	2377.480957	247	4.05	2346.594238	115	3.08	2333.896484	123	5.25	2380.187744	1124	14.70	2361.716064	545	10.98	2376.569336	529	8.47	2314.880127	700	9.71	2371.086670	328	5.86	2372.120117	197	5.43	2376.356445	744
2392.035400	1270	4.67	2363.592041	540	8.13	2355.018555	464	5.29	1945.655884	777	10.45	2383.136230	721	17.38	2369.952637	536	13.56	2376.986572	365	13.40	2378.468262	275	6.43	2347.657715	106	4.08	2334.742676	116	3.67	2381.234131	1177	12.73	2362.733398	475	9.00	2377.647461	489	8.55	2315.695557	650	7.58	2372.263184	275	3.77	2372.839355	180	6.18	2377.436523	686
2393.156982	1363	6.78	2364.547607	641	14.03	2355.835938	432	3.37	1946.587158	1207	21.11	2384.214844	631	13.91	2371.020020	414	8.50	2378.119141	286	8.43	2379.412842	276	4.40	2348.772461	133	7.14	2335.812256	142	5.97	2382.213623	1367	17.19	2363.728516	622	15.91	2378.542236	417	6.21	2317.743896	492	4.31	2373.130127	318	5.70	2374.003418	175	3.78	2378.360840	732
2394.130127	1372	6.30	2365.505371	519	8.21	2356.959229	436	4.96	1947.607422	1005	13.18	2385.179199	550	11.25	2372.110352	473	10.49	2379.025635	474	19.11	2379.851074	294	3.64	2349.655273	104	4.32	2336.694336	160	9.16	2383.244141	1315	13.20	2364.772949	599	12.29	2379.519775	624	13.75	2320.261719	434	3.40	2374.278564	280	5.84	2374.838379	196	3.52	2379.434326	718
2395.129639	3266	48.45	2366.608398	560	9.32	2357.880127	407	5.20	1948.642090	887	11.22	2386.249756	619	15.72	2373.104492	482	10.76	2379.985352	499	17.27	2380.452637	327	7.39	2350.562256	137	7.31	2337.560791	119	4.79	2384.160645	1153	11.71	2365.762451	557	10.64	2380.562012	618	10.57	2320.969238	436	3.73	2375.069824	275	5.25	2375.779053	212	4.20	2380.406006	986
2396.093018	3924	50.56	2367.593018	568	9.57	2359.047607	444	7.48	1949.621948	754	8.33	2387.201416	526	10.68	2374.073486	486	10.10	2381.012939	548	20.52	2381.452393	414	12.56	2351.651123	113	4.59	2338.724609	107	3.97	2385.120605	1027	10.51	2366.729248	505	8.57	2381.540283	853	21.02	2322.032227	428	3.53	2376.068848	323	7.91	2376.827393	185	4.27	2381.401367	1099
2397.054688	3331	33.38	2368.611816	564	9.53	2360.000732	513	8.97	1950.674561	727	7.64	2388.197021	543	10.61	2375.043945	593	15.40	2381.986816	555	22.17	2382.479736	394	9.50	2352.652344	119	4.71	2339.913818	126	6.07	2386.277344	859	4.07	2367.791748	615	13.33	2382.557373	840	20.11	2323.812988	484	3.79	2377.131348	297	6.83	2377.231689	171	3.45	2382.402588	1095
2398.030762	2622	21.28	2369.554443	497	6.85	2360.966553	525	8.73	1951.738647	662	5.10	2389.237549	653	15.80	2376.143066	478	10.74	2382.998779	483	16.97	2383.466797	433	12.25	2353.670654	155	7.63	2340.847656	165	8.78	2387.296143	865	5.63	2368.719727	674	14.55	2383.531738	677	13.27	2324.916992	456	4.20	2378.223633	294	7.60	2377.867432	198	6.82	2383.335449	1019
2398.987061	2069	16.13	2370.595947	468	5.92	2361.962891	472	6.44	1952.717651	697	7.06	2390.201416	632	16.17	2377.022461	500	10.56	2384.012695	416	13.50	2384.550293	366	7.67	2354.734375	173	9.35	2341.921631	154	7.30	2388.243408	838	6.33	2369.728516	622	12.09	2384.531494	622	12.59	2325.779785	523	6.13	2379.194824	270	4.80	2379.915039	229	7.54	2384.274414	927
2400.046875	1729	11.72	2371.702637	447	4.31	2362.886963	542	8.68	1953.615967	691	6.88	2391.229004	580	12.82	2377.985107	483	8.77	2385.059082	370	12.17	2385.454834	304	5.04	2355.605225	133	5.78	2342.871338	118	3.36	2389.039307	828	3.73	2370.746582	495	7.73	2385.471191	602	12.12	2327.776855	535	4.79	2379.588135	243	3.07	2380.867432	240	7.47	2385.478271	751
2401.037598	1606	11.37	2372.650391	452	3.90	2363.886963	509	5.85	1954.648926	666	6.58	2392.155029	530	9.55	2379.064453	714	19.72	2386.035889	369	11.93	2386.456543	287	6.16	2357.525391	125	5.12	2343.921143	155	7.74	2389.444580	865	3.83	2371.846436	458	7.70	2386.611328	584	10.85	2328.927979	539	6.30	2380.180664	316	7.69	2381.813721	242	7.88	2386.506104	798
2402.094238	1598	12.88	2373.649658	555	8.20	2365.039307	531	7.40	1955.658325	710	7.47	2393.158936	614	13.55	2379.982422	766	21.87	2387.110840	401	14.00	2387.488770	260	5.42	2358.245117	123	4.13	2344.926758	115	3.73	2390.270020	978	8.66	2372.781006	468	9.33	2387.524414	569	9.56	2331.002930	471	3.74	2381.077881	351	7.74	2382.819824	274	9.25	2387.463379	720
2403.126709	1524	11.65	2374.504883	542	7.71	2365.988281	452	5.28	1956.638916	764	7.26	2394.178711	646	14.73	2381.005371	811	23.65	2388.096924	390	13.72	2388.582275	291	8.02	2358.720215	131	5.74	2345.969727	123	3.51	2391.176270	994	8.09	2373.772461	469	7.26	2388.531738	552	9.44	2331.743164	472	3.75	2382.113037	389	8.53	2383.834473	269	8.01	2388.391602	690
2404.038818	1402	7.94	2375.727783	438	3.69	2366.937500	537	9.45	1957.660400	765	7.46	2395.219971	1951	72.48	2381.966553	820	22.95	2389.107910	423	14.15	2389.521240	303	7.55	2359.706299	149	7.60	2347.866943	128	4.39	2392.151855	895	6.66	2374.817139	518	8.74	2389.517822	630	11.71	2332.293701	476	3.04	2383.133301	413	10.32	2384.895508	228	5.77	2389.410889	702
2405.009766	1342	6.20	2376.659180	472	5.51	2367.958008	576	11.44	1958.627686	676	6.05	2396.196777	2370	81.50	2382.996582	688	17.49	2390.031982	389	12.02	2390.508301	296	5.97	2360.730225	132	4.44	2349.007813	107	3.22	2393.266357	798	6.53	2375.796143	510	7.99	2390.570801	562	6.69	2333.798340	505	7.61	2384.139893	367	8.65	2385.822998	222	6.93	2390.413818	763
2406.021484	1287	4.38	2377.523926	500	6.31	2368.962646	501	7.56	1959.686157	759	8.60	2397.184814	1762	51.41	2383.983398	610	14.02	2391.062256	379	12.84	2391.394531	332	10.16	2361.679932	133	6.06	2349.950439	128	5.03	2394.313721	960	10.90	2376.730225	512	9.01	2391.431396	482	4.33	2334.563232	448	3.80	2385.129883	344	6.52	2386.938232	249	7.90	2391.467529	748
2407.040039	1285	4.08	2378.565674	623	10.47	2371.084961	461	5.54	1960.669556	738	7.08	2398.174316	1372	37.30	2385.051025	570	11.69	2392.022705	273	5.69	2392.505615	250	4.08	2362.811523	144	6.34	2350.798096	112	3.39	2395.263428	987	7.97	2377.825195	423	6.10	2392.542969	460	5.61	2335.750488	493	4.89	2386.069824	293	4.23	2387.993408	217	5.35	2392.319336	779
2407.953369	1314	3.97	2379.612549	657	11.29	2372.026123	444	5.35	1961.743042	685	6.21	2399.208984	812	14.56	2386.004639	582	12.65	2393.054199	355	11.03	2393.394287	272	3.19	2363.611328	147	7.25	2352.014648	125	4.06	2396.276611	4121	87.66	2378.818115	392	3.51	2393.485596	473	8.18	2336.552734	479	4.04	2387.966553	292	3.33	2388.887939	202	4.32	2393.268066	708
2409.144287	1376	8.23	2380.597412	832	18.22	2373.051025	442	5.94	1962.645874	682	7.71	2400.188232	895	22.73	2387.033447	595	12.67	2393.985596	322	8.54	2394.429932	282	3.65	2364.845947	120	5.58	2353.855713	180	8.90	2397.245850	4891	72.25	2379.737793	588	11.81	2394.595215	465	8.45	2337.188232	481	5.03	2388.481445	265	3.23	2389.802979	205	4.12	2394.379150	817
2410.074219	1402	7.86	2381.563965	822	16.44	2374.004150	446	6.49	1963.760864	673	7.37	2401.214600	846	19.36	2388.132080	641	14.89	2395.050293	1152	57.86	2395.532471	1096	50.67	2365.732178	125	5.05	2354.869385	176	7.86	2398.200684	3985	44.00	2380.716064	592	11.20	2395.574463	2742	100.13	2337.872559	450	4.76	2389.174316	278	4.88	2391.056885	209	5.09	2395.393066	794
2411.049805	1441	7.53	2382.494141	748	12.47	2374.976318	471	7.15	1964.728149	647	6.94	2402.125732	784	17.50	2389.073730	572	13.52	2396.038086	1299	62.30	2396.502686	1291	51.65	2366.637939	112	3.44	2355.811279	169	7.20	2399.130859	2754	25.28	2381.729492	839	22.43	2396.560303	3173	96.26	2338.534668	473	4.45	2390.211670	299	4.64	2391.797363	195	4.52	2396.459717	2988
2412.001221	1393	4.66	2383.534912	600	7.16	2375.861572	454	6.09	1965.471802	600	3.77	2403.208252	654	14.43	2390.061035	605	15.39	2397.032715	944	40.43	2397.503174	1080	34.25	2367.704834	162	8.10	2356.861816	169	8.93	2400.152100	1798	12.84	2382.743408	791	18.03	2397.544922	2396	59.54	2339.874268	619	6.92	2390.995361	330	6.64	2392.869385	168	3.67	2397.415527	3908
2413.015137	1339	5.95	2384.584717	590	8.39	2377.097656	459	6.46	1966.635620	605	4.85	2404.197998	537	10.05	2390.999756	511	10.60	2398.070068	738	29.48	2398.450195	791	21.79	2368.680908	212	13.75	2357.862305	128	6.23	2401.230225	1569	14.18	2383.745361	681	13.23	2398.521729	1538	30.86	2340.818604	728	9.49	2392.137695	284	3.51	2393.773682	223	6.46	2398.369873	3147
2414.095703	1396	9.34	2385.581543	563	7.42	2377.984863	414	4.78	1967.674316	627	6.20	2405.180908	554	12.00	2392.057373	450	8.32	2399.041748	490	16.06	2399.460938	485	10.25	2369.685547	169	9.14	2358.847168	107	4.27	2402.150635	1314	9.92	2384.718262	569	8.61	2399.544189	1031	17.19	2341.670654	653	6.07	2393.191895	291	4.36	2394.843506	216	6.39	2399.359863	1968
2415.129883	1405	7.33	2386.695068	595	8.51	2378.904053	557	9.87	1968.674194	730	8.21	2406.059814	460	6.77	2393.014648	524	11.75	2400.012695	532	18.68	2400.427490	399	7.39	2370.632080	176	9.90	2359.913086	151	7.66	2403.197754	1184	10.57	2385.704590	543	6.42	2400.564453	873	14.64	2342.144775	660	6.39	2394.101318	294	4.51	2395.860352	1020	58.96	2400.351807	1311
2416.032471	1578	10.62	2387.722656	537	6.51	2379.975830	619	10.59	1969.682495	694	7.11	2407.232666	475	7.54	2394.019287	521	10.35	2401.049316	452	12.79	2401.406982	344	3.49	2371.708008	123	5.51	2360.848145	154	7.08	2404.222412	1046	8.37	2386.750732	537	5.88	2401.567383	726	10.02	2343.029053	576	5.13	2395.061279	306	5.16	2396.873291	1173	61.70	2401.365967	1108
2417.069824	1697	13.25	2388.705566	637	10.88	2381.023438	685	11.74	1970.696533	641	5.99	2408.169434	522	10.84	2395.046143	1842	73.55	2402.023438	507	18.08	2402.559570	344	5.83	2372.736816	103	3.62	2361.895264	151	7.12	2405.169678	933	5.87	2387.709473	563	8.48	2402.591064	716	11.79	2345.802734	449	3.63	2396.140381	1545	70.64	2397.847900	893	42.46	2402.401855	1023
2418.044434	1572	8.90	2389.626221	578	7.87	2381.975098	764	15.02	1971.687378	714	6.91	2409.196777	632	13.66	2396.042236	2043	76.44	2403.016846	435	13.60	2403.416992	335	6.82	2373.691895	137	5.70	2363.996582	170	8.18	2406.197754	871	5.30	2388.748291	541	8.72	2403.587646	660	12.08	2349.914795	487	6.72	2397.112793	1823	75.55	2398.819336	565	23.94	2403.293945	906
2418.966064	1366	4.60	2390.646729	536	6.89	2382.977783	615	9.00	1972.647217	794	9.09	2410.147217	594	9.14	2397.051758	1472	46.51	2404.006592	356	8.80	2404.444824	282	6.01	2374.608887	143	7.08	2364.955811	153	6.24	2407.290771	836	5.66	2389.759277	649	15.48	2404.601563	584	9.38	2350.833496	504	5.79	2398.124268	1339	46.86	2399.864502	361	11.87	2404.296875	927
2419.993408	1323	5.72	2391.576416	487	5.83	2383.880127	600	9.07	1973.591064	989	15.40	2411.212646	564	9.99	2398.031006	1064	29.02	2405.116699	304	6.50	2405.463867	273	4.45	2375.656250	137	7.43	2365.980713	140	5.91	2408.228760	827	5.95	2390.763916	573	10.79	2405.578613	497	6.01	2351.885010	514	4.17	2399.122070	846	25.09	2400.826660	250	4.58	2405.335693	824
2420.886963	1239	4.31	2392.509521	497	7.56	2384.998047	554	8.68	1974.638916	835	9.92	2412.181396	574	12.30	2399.029541	843	20.61	2405.980469	252	3.80	2406.591553	260	3.39	2376.681885	120	4.23	2366.975586	122	5.54	2409.358887	770	3.58	2391.804443	490	6.96	2406.477295	436	5.80	2352.336914	519	4.00	2400.097900	546	15.20	2401.904785	230	5.79	2406.503906	640
2422.140625	1191	4.44	2393.628174	518	6.38	2386.054932	490	5.93	1975.634888	776	8.41	2413.156494	528	10.19	2400.020020	839	22.38	2406.993164	289	7.03	2407.402100	239	3.03	2379.673828	169	9.38	2367.845947	211	12.03	2410.243164	903	8.23	2392.556152	393	3.39	2407.590820	409	5.13	2352.996094	497	3.81	2401.059814	428	10.73	2402.932373	205	4.92	2408.390625	638
2422.948730	1175	4.08	2394.609375	1989	60.44	2386.999268	561	9.54	1976.766113	747	6.75	2414.232666	585	13.84	2401.014404	752	19.21	2408.035156	320	8.87	2408.413574	262	4.82	2380.670166	152	6.78	2368.874512	187	7.87	2411.222656	894	7.32	2393.710205	482	8.59	2408.585938	435	6.72	2353.930664	625	8.15	2402.044434	384	8.18	2403.953857	196	3.42	2409.355469	630
2424.041016	1189	5.36	2395.582520	2328	65.51	2387.917236	534	4.30	1977.643433	667	5.42	2415.207764	649	14.52	2402.029785	795	22.44	2409.084717	335	9.04	2410.433594	284	4.99	2381.720703	232	16.95	2369.910400	174	9.29	2412.172363	962	7.43	2394.588379	432	4.85	2409.462158	496	9.45	2354.984375	666	6.15	2403.263184	284	3.29	2405.695313	193	5.07	2410.458496	701
2425.147461	1521	11.11	2396.590088	1743	41.93	2388.226807	531	3.50	1978.628784	697	7.39	2416.173096	777	17.81	2403.050293	734	19.02	2410.098145	346	8.34	2411.392822	544	19.13	2382.706055	184	12.34	2371.047363	144	7.01	2413.086426	886	5.73	2395.782715	2685	99.21	2410.550537	550	9.55	2356.865723	540	3.64	2404.041992	323	5.88	2406.906250	189	3.44	2411.463623	729
2426.127441	1551	9.48	2397.553955	1188	22.93	2388.959473	540	7.93	1979.580688	644	4.96	2417.236328	853	20.31	2404.013428	556	11.46	2411.071777	358	8.68	2412.432617	552	16.46	2383.663574	176	10.51	2371.862061	135	5.97	2414.167236	903	7.97	2396.752930	3070	94.96	2411.600586	509	6.94	2357.717285	515	4.77	2405.036377	286	3.78	2409.893799	226	6.21	2412.269775	751
2427.012207	1477	8.53	2398.563721	803	10.94	2390.020020	519	8.48	1980.691162	592	3.17	2418.164307	780	17.93	2405.009033	481	7.53	2411.990479	327	8.38	2413.440430	496	12.44	2384.624512	167	9.15	2372.751221	142	8.87	2415.245361	885	5.61	2397.751465	2226	54.42	2412.628174	518	8.94	2358.281250	483	3.42	2408.089355	286	4.57	2410.781738	230	7.01	2413.405762	717
2427.961914	1361	4.59	2399.662842	723	10.22	2390.962891	508	9.16	1981.609863	666	6.04	2419.144287	630	11.72	2405.964844	485	8.31	2413.003662	318	8.04	2414.440674	463	14.76	2385.582520	146	7.32	2373.681396	112	5.49	2416.319336	896	5.39	2398.738037	1619	37.59	2413.461426	422	3.26	2358.958496	466	3.40	2409.241699	286	4.43	2411.921875	252	8.45	2414.444092	649
2429.082520	1359	6.25	2400.628174	763	13.07	2391.720703	441	3.09	1982.696045	712	6.42	2420.180664	538	10.14	2407.027344	432	7.72	2413.986328	390	11.88	2415.494385	372	10.09	2386.750244	143	6.44	2374.928711	124	5.22	2417.250977	1087	11.13	2399.667480	1023	19.21	2413.802246	418	4.11	2360.469482	525	3.47	2410.191406	308	5.97	2412.846680	196	4.06	2415.382080	680
2430.108154	1844	18.93	2401.602783	661	10.13	2393.029785	425	3.53	1983.681885	705	6.17	2421.146729	451	6.93	2407.982422	423	7.05	2415.012695	401	12.53	2416.463867	387	9.10	2388.697754	133	6.15	2375.831787	151	8.02	2418.261475	1281	15.23	2400.759033	858	15.61	2414.590576	510	10.82	2361.231934	523	4.50	2411.150391	301	5.32	2413.824219	204	5.63	2416.498047	718
2431.093506	2100	22.76	2402.599121	597	6.21	2393.963623	493	5.48	1984.702393	717	6.91	2422.211670	443	6.32	2409.077881	528	11.46	2416.007813	544	23.16	2417.543945	391	9.32	2389.743652	175	10.90	2376.931885	135	5.41	2419.197021	1185	10.72	2401.760010	769	13.34	2415.570068	490	7.98	2362.975342	503	4.28	2412.454834	316	3.40	2414.868652	200	5.01	2417.468750	868
2432.041260	1764	12.12	2403.604980	545	4.56	2395.001709	1672	54.46	1985.675049	772	7.80	2423.169922	431	6.07	2410.066162	521	9.80	2417.002441	523	20.81	2418.500732	386	9.31	2390.742676	154	9.16	2377.927734	144	6.85	2420.229736	1006	7.21	2402.760254	653	9.64	2416.575928	757	19.61	2363.970703	662	9.42	2413.108887	336	7.38	2415.766602	220	6.29	2418.387207	936
2433.001221	1660	10.79	2404.502197	508	4.46	2395.958740	1973	57.32	1986.623413	811	7.48	2424.276855	454	6.75	2411.061279	519	9.03	2418.080811	508	19.09	2419.386963	320	5.52	2391.592041	127	3.52	2379.875000	166	8.00	2421.374512	827	3.80	2403.729492	622	11.13	2417.618896	924	25.40	2365.043213	693	6.67	2413.978271	300	5.44	2416.854004	239	7.84	2419.403076	881
2433.998535	1346	5.47	2406.605957	488	4.66	2396.956055	1516	36.58	1987.594604	2739	66.06	2425.189453	758	20.31	2411.999023	540	10.88	2419.011719	348	11.36	2420.481201	280	4.09	2392.820557	115	4.26	2380.976318	139	4.78	2422.046631	768	3.95	2404.741455	545	9.22	2418.606689	755	15.56	2365.886230	718	9.18	2415.226318	304	5.33	2417.953613	238	6.18	2420.353027	743
2434.980713	1306	6.77	2407.563232	471	3.85	2397.974121	1041	22.93	1988.612061	2656	62.00	2426.177490	779	18.01	2413.033936	475	10.39	2420.066162	359	12.60	2421.331787	266	4.27	2393.661377	125	5.82	2381.902832	244	15.78	2423.260010	688	4.20	2405.798096	478	6.66	2419.554932	654	12.69	2366.840332	584	3.26	2416.142090	281	3.41	2418.870605	227	6.08	2421.461670	598
2436.014160	1245	5.00	2408.565430	580	9.77	2398.932861	789	15.57	1989.609009	1782	35.98	2427.175293	643	12.29	2414.028564	568	15.63	2421.026855	294	7.21	2421.676514	256	5.16	2394.782227	122	5.56	2382.913574	219	13.96	2424.099854	744	5.87	2407.714111	468	6.86	2420.497803	495	6.57	2367.806396	670	4.41	2417.100586	347	6.07	2419.775879	198	5.41	2422.393555	596
2437.099365	1221	3.72	2409.552246	589	8.93	2399.943359	684	12.27	1990.610840	1174	18.47	2428.186768	615	12.36	2415.031006	587	11.80	2422.007324	302	8.46	2423.436279	236	4.83	2395.740723	569	46.85	2383.824707	210	11.87	2424.617676	730	4.00	2408.861084	400	5.18	2421.481445	405	4.06	2368.176514	701	5.69	2418.028809	360	6.18	2420.317871	174	3.25	2423.318115	574
2438.986816	1317	6.03	2410.518555	589	6.80	2401.032471	570	7.24	1991.609863	861	10.06	2429.210938	542	9.59	2415.988281	819	22.17	2422.947998	280	7.23	2425.550293	358	8.23	2396.723633	654	49.16	2384.838379	207	12.60	2425.228271	706	3.29	2409.663574	521	10.54	2422.689941	401	5.60	2368.807861	740	8.64	2419.098633	321	5.58	2422.832520	170	3.05	2424.452881	560
2440.024414	1297	5.85	2411.525391	552	5.60	2402.009521	576	7.58	1992.544312	667	4.66	2430.231934	1171	38.56	2417.055176	930	29.84	2423.962646	278	6.87	2426.487793	427	12.03	2397.693604	433	25.56	2385.953613	163	8.52	2426.276611	1204	17.93	2410.728271	503	6.74	2424.535645	378	3.94	2369.769531	684	6.33	2420.107666	288	6.39	2423.780518	184	4.03	2426.400391	745
2441.086426	1269	5.32	2412.604492	548	6.67	2402.971436	542	6.48	1993.720459	642	4.57	2431.223877	1420	45.21	2418.033447	763	22.46	2425.014160	438	16.54	2427.427490	408	12.17	2398.616455	332	17.58	2386.787598	153	5.43	2427.223633	1288	13.84	2411.715576	547	9.75	2425.542969	691	18.70	2370.451172	617	3.14	2421.180176	280	5.44	2424.924316	163	3.99	2427.368164	813
2442.064209	1339	8.00	2413.524658	506	5.36	2403.926270	618	11.62	1994.613159	715	7.07	2432.216553	1148	30.96	2419.051514	601	15.24	2426.090820	473	17.45	2428.446289	299	4.84	2399.645020	226	11.05	2387.417236	125	4.33	2428.191406	1213	10.99	2412.676025	491	7.91	2426.596924	744	16.79	2372.172852	542	4.85	2422.119385	262	4.13	2425.830566	266	11.72	2428.371338	767
2443.084473	1248	3.70	2414.595215	575	8.80	2404.946045	480	7.94	1995.735596	656	6.30	2433.140869	794	17.21	2420.002930	477	9.90	2427.045654	407	12.65	2429.292969	284	3.69	2400.726563	180	9.90	2387.836914	146	7.04	2429.198730	1047	10.13	2413.758057	432	5.62	2427.536621	647	11.62	2375.969482	507	3.74	2423.740723	244	3.03	2426.928711	233	8.16	2429.398438	710
2443.396240	1238	3.62	2415.654053	768	16.07	2406.011963	464	7.39	1996.674072	610	4.90	2434.179199	597	10.57	2420.999512	391	6.49	2428.056641	325	7.37	2429.642090	270	3.72	2401.662354	177	10.73	2388.864014	135	4.14	2430.254639	847	4.73	2414.713135	479	7.32	2428.547363	542	8.59	2376.809082	522	4.10	2424.229980	244	3.56	2427.763428	231	7.93	2430.400635	687
2444.003174	1273	6.39	2416.603760	805	15.79	2407.046631	465	6.10	1997.697998	693	6.48	2435.168213	451	4.69	2422.072266	389	5.86	2428.959473	320	8.59	2430.592285	505	17.80	2402.724854	159	9.38	2389.892090	158	6.79	2431.269775	1876	31.52	2415.879883	521	7.91	2429.613037	481	6.29	2378.539063	487	5.76	2424.900879	251	4.02	2429.055420	233	7.09	2431.466553	1363
2445.063721	1239	5.92	2417.650879	641	8.72	2408.169922	451	4.64	1998.701050	710	5.36	2436.127441	403	3.03	2423.017090	494	10.07	2430.056885	707	32.00	2431.552246	591	18.30	2403.614502	166	9.57	2390.910889	145	6.80	2432.279053	2305	34.52	2416.808838	709	15.99	2430.625488	1224	38.00	2379.885498	646	10.31	2426.036865	380	10.33	2430.839111	319	13.28	2432.469482	1600
2446.059570	1221	6.16	2418.703857	578	6.68	2408.940918	504	7.95	1999.627930	741	6.73	2437.111816	423	4.44	2424.042725	445	7.98	2431.047852	865	39.06	2432.503174	496	12.26	2404.679688	133	5.97	2391.878662	144	8.98	2433.208740	1905	22.40	2417.794189	852	20.55	2431.590576	1549	45.96	2380.864014	744	8.78	2427.096191	427	11.57	2431.851807	354	13.72	2433.420654	1366
2447.001709	1211	4.94	2419.653809	477	3.59	2409.895020	491	8.20	2000.608887	738	6.60	2438.175293	432	6.10	2425.006592	609	16.52	2432.021973	680	26.25	2433.417236	387	7.92	2405.794678	106	4.17	2392.632568	113	3.84	2434.227783	1434	14.05	2418.800781	757	16.02	2432.590332	1204	27.94	2381.789307	870	8.16	2428.039795	366	9.22	2432.852539	290	10.61	2434.389893	968
2449.059814	1167	4.13	2420.594727	463	4.80	2410.936768	556	7.56	2001.675903	799	8.67	2439.169678	518	8.99	2426.077148	655	15.80	2433.044678	491	14.92	2434.523193	295	3.81	2406.325684	91	3.83	2393.991699	126	5.92	2435.193115	1073	8.22	2419.810303	576	8.98	2433.576416	734	9.71	2382.365967	827	3.18	2429.102051	329	9.24	2433.827148	215	6.10	2435.271973	741
2450.020996	1152	3.85	2421.619629	412	3.10	2411.941650	502	6.67	2002.636230	777	9.22	2440.253174	523	8.43	2426.995117	653	16.53	2434.083252	393	10.25	2435.567871	249	3.08	2406.802002	96	3.26	2395.916504	601	45.92	2436.081055	882	5.62	2420.718262	486	6.57	2434.640381	552	7.72	2382.916260	914	10.41	2430.100342	311	8.13	2434.999512	174	3.65	2435.963379	647
2451.143311	1205	5.75	2422.448242	478	6.54	2412.995605	497	6.35	2003.666382	786	8.53	2441.154297	472	7.31	2428.046875	535	13.22	2435.865479	263	3.99	2436.528076	236	4.83	2407.713623	108	4.25	2396.908203	743	52.31	2438.236816	760	5.07	2422.860352	395	5.92	2435.573486	473	6.51	2383.685791	812	7.85	2431.143066	398	11.54	2437.796387	202	5.67	2437.501465	625
2452.913574	1127	3.24	2423.548340	454	5.04	2413.970703	507	5.40	2004.647339	753	7.24	2442.159912	495	8.71	2428.986084	494	8.50	2436.856201	246	3.71	2437.209473	218	4.26	2408.714355	97	3.47	2397.874023	587	36.91	2439.135742	781	5.59	2423.759277	377	5.08	2436.385498	404	4.54	2384.638428	665	4.52	2432.103516	551	16.86	2438.481689	192	6.03	2438.336182	600
2454.100098	1176	4.32	2424.568115	710	13.73	2414.914795	543	6.85	2005.680176	731	7.24	2443.187256	451	7.18	2430.030029	1142	36.73	2437.334717	239	3.20	2437.654541	216	3.85	2409.635254	115	3.67	2398.906250	405	24.24	2440.208496	875	8.19	2424.630859	429	7.21	2437.477295	379	5.57	2385.426758	639	5.05	2433.139893	422	8.73	2439.083008	188	4.95	2439.398926	586
2454.984863	1274	7.47	2425.557617	724	13.78	2416.008057	633	11.37	2006.592896	640	4.58	2444.190186	493	8.31	2431.037354	1282	42.97	2437.966553	246	3.98	2438.031494	209	3.20	2410.695068	123	3.51	2399.883545	221	10.78	2441.152344	889	5.29	2425.726807	606	12.77	2438.540283	364	5.47	2386.041992	607	4.65	2434.085693	326	5.50	2440.688721	208	3.89	2440.427490	666
2456.025391	1285	6.80	2426.517822	677	12.83	2416.949951	645	11.66	2007.696777	609	3.64	2445.160400	480	6.28	2432.023682	1052	31.32	2438.944824	286	6.69	2438.435547	230	3.10	2411.765381	196	11.67	2400.933350	226	11.80	2442.174316	934	7.27	2426.739990	701	14.10	2439.659424	416	6.26	2386.941162	562	5.96	2436.157959	266	5.31	2441.851074	197	4.97	2441.424072	700
2457.200195	1229	3.16	2427.650391	522	5.66	2417.991455	567	8.33	2008.770386	579	3.10	2446.211182	460	5.79	2433.018555	793	20.19	2439.990479	286	7.28	2440.465088	244	4.04	2412.734131	203	12.46	2401.856689	180	7.35	2443.218994	830	4.45	2427.710205	622	10.53	2440.546631	442	7.28	2387.865234	518	5.78	2437.035889	266	3.35	2442.775635	203	5.08	2443.378418	638
2457.946045	1228	4.26	2428.531738	517	4.46	2418.923096	536	6.76	2010.194702	619	3.44	2447.162109	475	6.89	2434.039795	571	12.01	2441.068115	277	6.74	2442.482422	299	3.39	2413.804443	178	10.06	2402.882080	164	5.45	2444.220215	780	4.37	2428.802490	511	6.31	2441.606201	400	5.09	2388.832520	493	3.54	2438.061279	285	5.88	2444.742188	183	3.10	2444.428711	622
2458.900146	1231	4.52	2429.603271	875	18.75	2419.872559	476	4.65	2010.691895	586	4.57	2448.236328	433	5.82	2435.066406	421	6.31	2442.069092	288	8.37	2443.340820	322	8.01	2414.740967	174	10.08	2403.857910	158	6.05	2445.198242	794	5.54	2429.707520	438	3.80	2442.582520	430	6.36	2389.766846	549	3.63	2439.292969	234	3.01	2445.786133	188	3.56	2445.329346	634
2460.058594	1268	5.78	2430.625000	955	21.66	2420.852051	413	3.17	2011.705566	629	4.40	2449.187012	413	5.89	2436.040527	372	5.53	2443.057617	285	8.68	2444.535400	293	6.73	2415.706787	166	9.61	2404.926758	141	7.41	2446.324219	819	5.44	2430.793457	1269	41.14	2443.682129	428	6.64	2392.007568	512	4.09	2440.916016	321	6.28	2446.733398	190	4.82	2446.826172	601
2461.043213	1296	5.68	2431.587402	788	16.35	2422.968750	439	5.24	2012.862671	629	3.95	2450.217285	400	4.81	2436.931885	371	5.41	2444.014404	295	8.40	2445.554199	262	5.04	2416.836914	154	8.72	2405.924561	139	7.08	2447.269531	808	6.24	2431.769775	1399	39.42	2444.524414	393	3.99	2392.809570	488	3.94	2443.208008	263	4.22	2448.864258	177	4.44	2447.466064	627
2463.086670	1176	3.83	2432.537109	637	11.52	2423.935059	463	5.10	2013.609009	610	5.10	2451.105225	420	5.31	2438.005859	390	6.21	2444.988770	298	8.52	2446.433838	302	7.80	2417.725342	188	10.38	2406.969971	123	6.39	2448.291992	828	7.55	2432.763184	1106	24.50	2445.493652	399	5.57	2395.956787	3279	76.82	2444.103516	261	4.46	2449.747803	173	4.34	2448.392822	643
2463.980225	1095	4.63	2433.631104	524	6.26	2424.927979	606	10.23	2014.738770	586	3.81	2453.125732	399	3.68	2438.971191	377	4.17	2445.979492	364	12.17	2447.515869	307	6.34	2418.514648	171	4.90	2407.941162	139	7.97	2449.228760	828	7.27	2433.753662	743	12.28	2446.625732	415	5.76	2396.859375	4313	59.87	2447.161865	306	6.15	2450.908936	183	4.03	2451.455566	553
2464.930908	1130	7.44	2436.374756	470	4.22	2425.915283	622	9.35	2015.396606	620	3.82	2454.166748	396	4.43	2440.048096	429	7.17	2447.006348	323	10.20	2448.480957	342	9.33	2418.906494	155	4.56	2408.890137	119	4.91	2450.201172	737	4.25	2434.809570	551	7.55	2447.642090	405	4.01	2397.782227	3596	75.16	2448.001465	275	5.02	2451.577637	162	3.60	2453.278320	548
2465.903320	1078	5.57	2437.531250	463	6.41	2426.958008	582	9.53	2015.816406	632	3.41	2455.201660	390	3.67	2440.971680	452	8.82	2448.055420	257	5.50	2449.437744	252	4.89	2419.703613	150	8.27	2409.870117	132	6.07	2451.338379	723	3.64	2435.688477	446	4.71	2450.624756	368	3.66	2400.787354	945	7.62	2449.120117	259	3.59	2452.747559	180	3.47	2456.625488	526
2466.880615	1103	5.43	2438.488281	441	3.36	2427.979248	579	11.38	2016.665405	642	4.36	2456.146240	440	6.62	2442.051025	446	8.16	2449.103516	247	3.49	2450.237305	214	3.48	2420.546875	121	3.47	2410.860352	141	6.68	2453.555908	698	3.58	2436.728027	388	4.03	2451.535156	389	6.72	2401.870361	688	5.62	2449.988037	274	4.26	2453.032227	165	3.37	2457.327881	552
2468.966309	1112	4.63	2439.558594	573	9.44	2428.839355	479	5.89	2017.594727	889	13.23	2457.199463	418	6.41	2443.007568	411	7.09	2449.899170	244	5.01	2453.448975	229	4.20	2420.785889	119	3.01	2411.852051	233	15.78	2454.190430	743	5.93	2437.600586	374	3.57	2452.500977	395	8.11	2403.150879	562	3.03	2453.234619	249	3.05	2453.907959	194	4.58	2458.354980	528
2470.044678	1091	3.60	2440.570557	512	6.15	2430.016846	709	13.89	2018.640747	786	10.46	2458.232666	415	5.32	2444.007813	427	7.95	2451.009521	224	5.27	2455.467285	246	4.49	2421.666748	117	4.89	2412.870361	225	15.37	2455.476318	731	4.15	2439.625000	404	6.69	2453.473145	335	4.24	2404.096680	547	4.18	2456.105469	266	3.79	2456.208740	185	3.24	2459.279297	592
2471.029785	1371	9.12	2441.622559	543	6.37	2430.983887	833	16.41	2019.624146	775	8.49	2459.127930	423	3.65	2445.062744	436	8.33	2451.927734	287	8.97	2457.549316	268	5.98	2424.564453	109	4.40	2413.922119	200	12.51	2456.283691	763	5.00	2440.715332	406	5.85	2455.780273	340	3.57	2405.361084	494	5.69	2457.109131	264	4.58	2458.656738	173	3.39	2460.351318	573
2472.046875	1380	6.78	2442.574951	485	5.76	2431.955811	730	11.19	2020.740112	652	5.82	2460.161621	507	8.22	2446.002441	462	10.77	2452.937500	269	6.29	2458.451416	226	4.29	2425.681885	192	12.53	2414.808105	176	7.93	2457.180664	768	4.60	2441.760742	404	5.69	2456.589600	369	5.17	2405.974609	459	3.27	2458.094482	281	4.72	2459.784912	179	3.34	2461.385742	596
2473.072021	1332	6.10	2443.603027	528	8.51	2432.929688	582	6.09	2021.754639	650	6.27	2461.189209	540	10.48	2446.988770	440	9.45	2453.997803	254	5.80	2459.484619	246	4.35	2426.659424	186	10.98	2415.702881	153	3.07	2459.060791	814	5.51	2442.719727	409	6.25	2457.569824	370	4.23	2407.196777	423	3.23	2463.298828	278	3.30	2460.860107	202	4.59	2462.432373	637
2474.029541	1308	7.33	2444.495361	526	8.26	2435.702637	464	3.91	2022.496460	646	4.92	2462.193848	464	7.28	2448.035400	455	9.29	2454.715576	254	3.96	2460.327393	283	3.31	2427.725098	169	9.34	2416.069336	151	3.81	2460.162109	735	3.56	2443.632080	432	7.02	2458.559082	380	6.03	2407.785400	466	4.33	2466.287842	254	3.92	2461.752197	180	3.46	2463.386230	610
2476.031738	1190	5.53	2445.611328	504	7.05	2436.755371	420	3.29	2023.724487	607	3.93	2463.140625	398	5.99	2448.979248	376	4.78	2456.026611	294	8.19	2461.389160	277	6.12	2428.635742	144	6.89	2416.908203	165	8.40	2461.279297	881	8.20	2444.834473	452	8.24	2459.637695	401	6.57	2408.496826	495	4.99	2467.163574	242	4.03	2462.803711	195	5.35	2464.782227	518
2477.144531	1084	3.47	2446.647217	456	4.99	2437.898193	438	4.66	2024.692017	638	5.11	2464.178223	377	4.99	2449.959961	403	5.81	2457.018555	257	4.55	2462.514648	255	5.57	2429.553467	105	3.05	2417.888184	195	10.02	2462.194336	909	7.26	2445.686279	496	10.21	2460.602051	409	6.41	2409.839600	601	8.59	2467.703613	258	3.82	2463.859131	163	3.41	2465.139404	507
2478.120361	1073	4.27	2447.583740	454	5.35	2438.890137	431	3.60	2025.684570	654	6.79	2465.190430	373	3.32	2451.099854	396	7.18	2458.936035	227	3.75	2469.506348	211	4.50	2430.740723	287	20.51	2418.850342	186	9.82	2463.223145	805	3.43	2446.693115	411	5.87	2461.595703	433	7.49	2410.717773	582	4.59	2468.626465	242	4.21	2465.148193	183	4.18	2465.551270	500
2480.998047	1012	3.92	2448.676514	403	3.22	2439.950684	454	4.11	2026.666748	602	3.87	2466.092773	326	4.34	2451.954346	373	6.81	2459.503418	215	3.45	2470.453369	214	4.99	2431.714600	268	16.89	2419.866943	177	9.78	2464.171143	761	3.94	2447.752441	459	8.91	2462.664551	386	5.79	2411.122559	610	4.71	2469.096680	226	3.34	2468.856934	174	4.15	2466.369385	552
2482.815918	1008	3.43	2449.416748	418	3.38	2440.996338	461	5.58	2027.669922	708	7.07	2467.265869	348	5.49	2452.874512	334	3.59	2460.150391	278	6.82	2471.485840	281	8.36	2432.688965	263	14.88	2421.764648	104	3.41	2466.403564	672	3.08	2448.681152	424	8.02	2463.569336	368	6.76	2411.758789	639	6.09	2469.924561	261	5.22	2469.373535	168	4.05	2468.432861	492
2483.910400	1048	4.75	2450.410645	440	4.98	2441.936523	470	5.62	2028.660889	669	6.51	2468.083740	375	4.86	2453.955078	387	5.83	2461.069824	332	9.81	2472.460693	291	6.71	2433.654541	184	8.49	2423.780762	118	5.67	2468.251465	656	4.26	2449.719238	357	4.04	2464.479492	331	4.53	2412.744873	640	6.88	2470.688965	272	3.69	2469.954590	177	4.23	2470.326660	531
2484.848633	1020	3.74	2450.921387	409	3.12	2443.064941	426	4.41	2029.660278	650	6.05	2469.237061	356	4.59	2454.960693	351	4.60	2462.053467	307	7.95	2473.467529	307	7.71	2434.749023	127	5.73	2424.820557	111	4.07	2470.056396	692	3.02	2450.777344	396	5.04	2466.089355	317	3.68	2413.786865	538	4.81	2471.985352	290	4.12	2470.585205	179	3.48	2471.558350	557
2486.088623	1035	3.95	2451.408936	396	3.82	2443.835938	456	4.58	2030.449341	605	3.69	2470.114990	401	6.53	2456.016846	384	8.14	2463.023926	250	5.46	2474.486084	281	7.21	2439.480225	120	7.11	2425.913818	181	9.67	2471.194336	794	6.14	2451.787598	383	4.69	2468.431885	307	3.53	2415.029785	518	4.19	2473.155762	290	4.43	2471.780762	213	6.32	2472.523682	568
2487.011719	1040	5.88	2452.779053	459	5.39	2444.868896	436	4.10	2030.811401	664	6.58	2471.311523	397	5.71	2456.980225	360	6.53	2464.987061	246	6.02	2475.431641	261	5.38	2440.155518	91	4.01	2426.887207	214	12.04	2472.230225	979	10.44	2452.723877	378	5.27	2469.500488	354	4.48	2415.713867	508	4.35	2474.099121	287	4.17	2472.822021	269	10.28	2473.538330	565
[truncated: 1,136 more rows]
[truncated: 79 more columns]

## Sheet: Raw 20Gy
Supplementary Table S1 (continued). MALDI-TOF MS mass spectra (20 Gy samples, raw data).
1Sample nomenclature : Dose of irradiation_Day post-irradiation_Technical replicate_MS acquisition
[truncated: 2,791 more rows]
[truncated: 70 more columns]

## Sheet: % Intensities 0Gy
Supplementary Table S1 (continued). MALDI-TOF MS mass spectra (0 Gy samples, % intensities).
[truncated: 13 more rows]
[truncated: 37 more columns]

[truncated: 1 more sheets: % Intensities 20Gy]
