# Supplementary material for: Radiation-induced changes in the glycome of endothelial cells with functional consequences
Source: Sci Rep. 2017 Jul 13;7:5290. doi: 10.1038/s41598-017-05563-y (PMC5509684; doi:10.1038/s41598-017-05563-y)
Supplement: Supplementary file 3 — Supplementary Table S2 [file 41598_2017_5563_MOESM3_ESM.xls]

## Sheet: Human
Supplementary Table S2. RT² Profiler™ PCR Array Human Glycosylation ( PAHS-046A ) (SABiosciences)
Functional Gene Grouping
N-acetylgalactosaminyltransferases: GALNT1, GALNT10, GALNT11, GALNT12, GALNT13, GALNT14, GALNT2, GALNT3, GALNT4, GALNT6, GALNT7, GALNT8, GALNT9, GALNTL1, GALNTL5, GALNTL6.
N-acetylglucosaminyltransferases: A4GNT, B3GNT2, B3GNT3, B3GNT4, B3GNT8, GCNT1, GCNT3, GCNT4, MGAT1, MGAT2, MGAT3, MGAT4A, MGAT4B, MGAT4C, MGAT5, MGAT5B, OGT, POMGNT1.
Galactosyltransferases: B3GALTL, B4GALT1, B4GALT2, B4GALT3, B4GALT5, C1GALT1.
Glucosyltransferases: UGGT1, UGGT2.
Mannosidases: EDEM1, EDEM2, EDEM3, MAN1A1, MAN1A2, MAN1B1, MAN1C1, MAN2A1, MAN2A2, MAN2B1, MANBA.
Mannosyltransferases: POMT1, POMT2.
Galactosides & Glucosidases & Hexosaminidases: GANAB, GLB1, HEXA, HEXB, MOGS, PRKCSH.
Fucosidases & Fucosyltransferases: FUCA1, FUCA2, FUT11, FUT8, POFUT1, POFUT2.
Sialidases: NEU1, NEU2, NEU3, NEU4.
Sialyltransferases: ST3GAL1, ST3GAL2, ST6GAL1, ST6GALNAC1, ST8SIA2, ST8SIA3, ST8SIA4, ST8SIA6.
Mannose-6-Phosphate Synthesis & Catabolism: GNPTAB, GNPTG, NAGPA.
Others: AGA, C1GALT1C1.
N-Linked Glycosylation: AGA, B3GNT2, B3GNT3, B3GNT8, B4GALT1, B4GALT2, B4GALT3, EDEM1, EDEM2, EDEM3, FUCA1, FUCA2, FUT11, FUT8, GANAB, GLB1, GNPTAB, GNPTG, HEXA, HEXB, MAN1A1, MAN1A2, MAN1B1, MAN1C1, MAN2A1, MAN2A2, MAN2B1, MANBA, MGAT1, MGAT2, MGAT3, MGAT4A, MGAT4B, MGAT4C, MGAT5, MGAT5B, MOGS, NAGPA, NEU1, NEU2, NEU3, NEU4, PRKCSH, ST6GAL1, ST8SIA2, ST8SIA3, ST8SIA4, ST8SIA6, UGGT1, UGGT2.
O-Linked Glycosylation: A4GNT, B3GALTL, B3GNT8, B4GALT5, C1GALT1, C1GALT1C1, GALNT1, GALNT10, GALNT11, GALNT12, GALNT13, GALNT14, GALNT2, GALNT3, GALNT4, GALNT6, GALNT7, GALNT8, GALNT9, GALNTL1, GALNTL5, GALNTL6, GCNT1, GCNT3, GCNT4, OGT, POFUT1, POFUT2, POMGNT1, POMT1, POMT2, ST3GAL1, ST3GAL2, ST6GALNAC1, ST8SIA3, ST8SIA6.
Glycosphingolipids: B3GNT3, B3GNT4, B4GALT1, B4GALT2, B4GALT3, GLB1, HEXA, HEXB, ST3GAL1, ST3GAL2, ST8SIA6.
Gene Table
Position	Unigene	GeneBank	Symbol	Description	Gene Name and alias
A01	Hs.278960	NM_016161	A4GNT	Alpha-1,4-N-acetylglucosaminyltransferase	alpha4GnT
A02	Hs.207776	NM_000027	AGA	Aspartylglucosaminidase	AGU, ASRG, GA
A03	Hs.13205	NM_194318	B3GLCT	Beta 1,3-galactosyltransferase-like	B3GALTL, B3GTL, B3Glc-T, Gal-T, beta3Glc-T
A04	Hs.173203	NM_006577	B3GNT2	UDP-GlcNAc:betaGal beta-1,3-N-acetylglucosaminyltransferase 2	B3GN-T2, B3GNT, B3GNT-2, B3GNT1, BETA3GNT, BGNT2, BGnT-2
A05	Hs.657825	NM_014256	B3GNT3	UDP-GlcNAc:betaGal beta-1,3-N-acetylglucosaminyltransferase 3	B3GAL-T8, B3GN-T3, B3GNT-3, HP10328, TMEM3, beta3Gn-T3
A06	Hs.363315	NM_030765	B3GNT4	UDP-GlcNAc:betaGal beta-1,3-N-acetylglucosaminyltransferase 4	B3GN-T4, beta3Gn-T4
A07	Hs.441681	NM_198540	B3GNT8	UDP-GlcNAc:betaGal beta-1,3-N-acetylglucosaminyltransferase 8	B3GALT7, BGALT15, beta3Gn-T8
A08	Hs.272011	NM_001497	B4GALT1	UDP-Gal:betaGlcNAc beta 1,4- galactosyltransferase, polypeptide 1	B4GAL-T1, CDG2D, GGTB2, GT1, GTB, beta4Gal-T1
A09	Hs.632403	NM_003780	B4GALT2	UDP-Gal:betaGlcNAc beta 1,4- galactosyltransferase, polypeptide 2	B4Gal-T2, B4Gal-T3, beta4Gal-T2
A10	Hs.321231	NM_003779	B4GALT3	UDP-Gal:betaGlcNAc beta 1,4- galactosyltransferase, polypeptide 3	beta4Gal-T3
A11	Hs.370487	NM_004776	B4GALT5	UDP-Gal:betaGlcNAc beta 1,4- galactosyltransferase, polypeptide 5	B4Gal-T5, BETA4-GALT-IV, beta4Gal-T5, beta4GalT-V, gt-V
A12	Hs.735517	NM_020156	C1GALT1	Core 1 synthase, glycoprotein-N-acetylgalactosamine 3-beta-galactosyltransferase, 1	C1GALT, T-synthase
B01	Hs.643920	NM_152692	C1GALT1C1	C1GALT1-specific chaperone 1	C1GALT2, C38H2-L1, COSMC, HSPC067, MST143, TNPS
B02	Hs.224616	NM_014674	EDEM1	ER degradation enhancer, mannosidase alpha-like 1	EDEM
B03	Hs.720177	NM_018217	EDEM2	ER degradation enhancer, mannosidase alpha-like 2	C20orf31, C20orf49, bA4204.1
B04	Hs.523811	NM_025191	EDEM3	ER degradation enhancer, mannosidase alpha-like 3	C1orf22
B05	Hs.370858	NM_000147	FUCA1	Fucosidase, alpha-L- 1, tissue	FUCA
B06	Hs.17680	NM_032020	FUCA2	Fucosidase, alpha-L- 2, plasma	dJ20N2.5
B07	Hs.588854	NM_173540	FUT11	Fucosyltransferase 11 (alpha (1,3) fucosyltransferase)	-
B08	Hs.654961	NM_178157	FUT8	Fucosyltransferase 8 (alpha (1,6) fucosyltransferase)	-
B09	Hs.514806	NM_020474	GALNT1	UDP-N-acetyl-alpha-D-galactosamine:polypeptide N-acetylgalactosaminyltransferase 1 (GalNAc-T1)	GALNAC-T1
B10	Hs.631797	NM_198321	GALNT10	UDP-N-acetyl-alpha-D-galactosamine:polypeptide N-acetylgalactosaminyltransferase 10 (GalNAc-T10)	GALNACT10, PPGALNACT10, PPGANTASE10
B11	Hs.647109	NM_022087	GALNT11	UDP-N-acetyl-alpha-D-galactosamine:polypeptide N-acetylgalactosaminyltransferase 11 (GalNAc-T11)	GALNAC-T11, GALNACT11
B12	Hs.47099	NM_024642	GALNT12	UDP-N-acetyl-alpha-D-galactosamine:polypeptide N-acetylgalactosaminyltransferase 12 (GalNAc-T12)	CRCS1, GalNAc-T12
C01	Hs.470277	NM_052917	GALNT13	UDP-N-acetyl-alpha-D-galactosamine:polypeptide N-acetylgalactosaminyltransferase 13 (GalNAc-T13)	GalNAc-T13
C02	Hs.733100	NM_024572	GALNT14	UDP-N-acetyl-alpha-D-galactosamine:polypeptide N-acetylgalactosaminyltransferase 14 (GalNAc-T14)	GALNT15, GalNac-T10, GalNac-T14
C03	Hs.743964	NM_004481	GALNT2	UDP-N-acetyl-alpha-D-galactosamine:polypeptide N-acetylgalactosaminyltransferase 2 (GalNAc-T2)	GalNAc-T2
C04	Hs.170986	NM_004482	GALNT3	UDP-N-acetyl-alpha-D-galactosamine:polypeptide N-acetylgalactosaminyltransferase 3 (GalNAc-T3)	GalNAc-T3, HFTC, HHS
C05	Hs.25130	NM_003774	GALNT4	UDP-N-acetyl-alpha-D-galactosamine:polypeptide N-acetylgalactosaminyltransferase 4 (GalNAc-T4)	GALNAC-T4, GALNACT4
C06	Hs.505575	NM_007210	GALNT6	UDP-N-acetyl-alpha-D-galactosamine:polypeptide N-acetylgalactosaminyltransferase 6 (GalNAc-T6)	GALNAC-T6, GalNAcT6
C07	Hs.548088	NM_017423	GALNT7	UDP-N-acetyl-alpha-D-galactosamine:polypeptide N-acetylgalactosaminyltransferase 7 (GalNAc-T7)	GALNAC-T7, GalNAcT7
C08	Hs.511985	NM_017417	GALNT8	UDP-N-acetyl-alpha-D-galactosamine:polypeptide N-acetylgalactosaminyltransferase 8 (GalNAc-T8)	GALNAC-T8
C09	Hs.301062	NM_021808	GALNT9	UDP-N-acetyl-alpha-D-galactosamine:polypeptide N-acetylgalactosaminyltransferase 9 (GalNAc-T9)	GALNAC-T9, GALNACT9
C10	Hs.21035	NM_020692	GALNT16	UDP-N-acetyl-alpha-D-galactosamine:polypeptide N-acetylgalactosaminyltransferase-like 1	GALNACT16, GALNTL1, GalNAc-T16
C11	Hs.647077	NM_145292	GALNTL5	UDP-N-acetyl-alpha-D-galactosamine:polypeptide N-acetylgalactosaminyltransferase-like 5	GALNACT19, GALNT15, GalNAc-T5L
C12	Hs.386236	NM_001034845	GALNTL6	UDP-N-acetyl-alpha-D-galactosamine:polypeptide N-acetylgalactosaminyltransferase-like 6	GALNACT20, GALNT17, GalNAc-T6L
D01	Hs.595071	NM_198334	GANAB	Glucosidase, alpha; neutral AB	G2AN, GLUII
D02	Hs.521568	NM_001490	GCNT1	Glucosaminyl (N-acetyl) transferase 1, core 2	C2GNT, C2GNT-L, C2GNT1, G6NT, NACGT2, NAGCT2
D03	Hs.194710	NM_004751	GCNT3	Glucosaminyl (N-acetyl) transferase 3, mucin type	C2, 4GnT, C24GNT, C2GNT2, C2GNTM, GNTM
D04	Hs.272404	NM_016591	GCNT4	Glucosaminyl (N-acetyl) transferase 4, core 2	C2GNT3
D05	Hs.443031	NM_000404	GLB1	Galactosidase, beta 1	EBP, ELNR1, MPS4B
D06	Hs.46850	NM_024312	GNPTAB	N-acetylglucosamine-1-phosphate transferase, alpha and beta subunits	GNPTA, ICD
D07	Hs.241575	NM_032520	GNPTG	N-acetylglucosamine-1-phosphate transferase, gamma subunit	C16orf27, GNPTAG, LP2537, RJD9
D08	Hs.604479	NM_000520	HEXA	Hexosaminidase A (alpha polypeptide)	TSD
D09	Hs.69293	NM_000521	HEXB	Hexosaminidase B (beta polypeptide)	ENC-1AS, HEL-248, HEL-S-111
D10	Hs.102788	NM_005907	MAN1A1	Mannosidase, alpha, class 1A, member 1	HUMM3, HUMM9, MAN9
D11	Hs.602811	NM_006699	MAN1A2	Mannosidase, alpha, class 1A, member 2	MAN1B
D12	Hs.279881	NM_016219	MAN1B1	Mannosidase, alpha, class 1B, member 1	ERMAN1, MANA-ER, MRT15
E01	Hs.197043	NM_020379	MAN1C1	Mannosidase, alpha, class 1C, member 1	HMIC, MAN1A3, MAN1C, pp6318
E02	Hs.432822	NM_002372	MAN2A1	Mannosidase, alpha, class 2A, member 1	AMan II, GOLIM7, MANA2, MANII
E03	Hs.116459	NM_006122	MAN2A2	Mannosidase, alpha, class 2A, member 2	MANA2X
E04	Hs.356769	NM_000528	MAN2B1	Mannosidase, alpha, class 2B, member 1	LAMAN, MANB
E05	Hs.480415	NM_005908	MANBA	Mannosidase, beta A, lysosomal	MANB1
E06	Hs.519818	NM_002406	MGAT1	Mannosyl (alpha-1,3-)-glycoprotein beta-1,2-N-acetylglucosaminyltransferase	GLCNAC-TI, GLCT1, GLYT1, GNT-1, GNT-I, MGAT
E07	Hs.93338	NM_002408	MGAT2	Mannosyl (alpha-1,6-)-glycoprotein beta-1,2-N-acetylglucosaminyltransferase	CDG2A, CDGS2, GLCNACTII, GNT-II, GNT2
E08	Hs.276808	NM_002409	MGAT3	Mannosyl (beta-1,4-)-glycoprotein beta-1,4-N-acetylglucosaminyltransferase	GNT-III, GNT3
E09	Hs.177576	NM_012214	MGAT4A	Mannosyl (alpha-1,3-)-glycoprotein beta-1,4-N-acetylglucosaminyltransferase, isozyme A	GNT-IV, GNT-IVA, GnT-4a
E10	Hs.567419	NM_014275	MGAT4B	Mannosyl (alpha-1,3-)-glycoprotein beta-1,4-N-acetylglucosaminyltransferase, isozyme B	GNT-IV, GNT-IVB
E11	Hs.589093	NM_013244	MGAT4C	Mannosyl (alpha-1,3-)-glycoprotein beta-1,4-N-acetylglucosaminyltransferase, isozyme C (putative)	GNTIVH, HGNT-IV-H
E12	Hs.4988	NM_002410	MGAT5	Mannosyl (alpha-1,6-)-glycoprotein beta-1,6-N-acetyl-glucosaminyltransferase	GNT-V, GNT-VA
F01	Hs.144531	NM_144677	MGAT5B	Mannosyl (alpha-1,6-)-glycoprotein beta-1,6-N-acetyl-glucosaminyltransferase, isozyme B	GnT-IX, GnT-VB
F02	Hs.516119	NM_006302	MOGS	Mannosyl-oligosaccharide glucosidase	CDG2B, CWH41, DER7, GCS1
F03	Hs.21334	NM_016256	NAGPA	N-acetylglucosamine-1-phosphodiester alpha-N-acetylglucosaminidase	APAA, UCE
F04	Hs.520037	NM_000434	NEU1	Sialidase 1 (lysosomal sialidase)	NANH, NEU, SIAL1
F05	Hs.532681	NM_005383	NEU2	Sialidase 2 (cytosolic sialidase)	SIAL2
F06	Hs.191074	NM_006656	NEU3	Sialidase 3 (membrane sialidase)	SIAL3
F07	Hs.551747	NM_080741	NEU4	Sialidase 4	-
F08	Hs.405410	NM_181673	OGT	O-linked N-acetylglucosamine (GlcNAc) transferase (UDP-N-acetylglucosamine:polypeptide-N-acetylglucosaminyl transferase)	HINCUT-1, HRNT1, O-GLCNAC
F09	Hs.472409	NM_172236	POFUT1	Protein O-fucosyltransferase 1	DDD2, FUT12, O-FUT, O-Fuc-T, O-FucT-1, OFUCT1
F10	Hs.592164	NM_133635	POFUT2	Protein O-fucosyltransferase 2	C21orf80, FUT13
F11	Hs.525134	NM_017739	POMGNT1	Protein O-linked mannose beta1,2-N-acetylglucosaminyltransferase	GNTI.2, GnT I.2, LGMD2O, MEB, MGAT1.2, gnT-I.2
F12	Hs.522449	NM_007171	POMT1	Protein-O-mannosyltransferase 1	LGMD2K, MDDGA1, MDDGB1, MDDGC1, RT
G01	Hs.132989	NM_013382	POMT2	Protein-O-mannosyltransferase 2	LGMD2N, MDDGA2, MDDGB2, MDDGC2
G02	Hs.610830	NM_002743	PRKCSH	Protein kinase C substrate 80K-H	AGE-R2, G19P1, PCLD, PKCSH, PLD1
G03	Hs.374257	NM_173344	ST3GAL1	ST3 beta-galactoside alpha-2,3-sialyltransferase 1	Gal-NAc6S, SIAT4A, SIATFL, ST3GalA, ST3GalA.1, ST3GalIA, ST3GalIA,1, ST3O
G04	Hs.368611	NM_006927	ST3GAL2	ST3 beta-galactoside alpha-2,3-sialyltransferase 2	Gal-NAc6S, SIAT4B, ST3GALII, ST3GalA.2
G05	Hs.207459	NM_003032	ST6GAL1	ST6 beta-galactosamide alpha-2,6-sialyltranferase 1	SIAT1, ST6GalI, ST6N
G06	Hs.105352	NM_018414	ST6GALNAC1	ST6 (alpha-N-acetyl-neuraminyl-2,3-beta-galactosyl-1,3)-N-acetylgalactosaminide alpha-2,6-sialyltransferase 1	HSY11339, SIAT7A, ST6GalNAcI, STYI
G07	Hs.302341	NM_006011	ST8SIA2	ST8 alpha-N-acetyl-neuraminide alpha-2,8-sialyltransferase 2	HsT19690, SIAT8B, ST8SIA-II, STX
G08	Hs.23172	NM_015879	ST8SIA3	ST8 alpha-N-acetyl-neuraminide alpha-2,8-sialyltransferase 3	SIAT8C, ST8SiaIII
G09	Hs.308628	NM_175052	ST8SIA4	ST8 alpha-N-acetyl-neuraminide alpha-2,8-sialyltransferase 4	PST, PST1, SIAT8D, ST8SIA-IV
G10	Hs.677766	NM_001004470	ST8SIA6	ST8 alpha-N-acetyl-neuraminide alpha-2,8-sialyltransferase 6	SIA8F, SIAT8F, ST8SIA-VI
G11	Hs.743306	NM_020120	UGGT1	UDP-glucose glycoprotein glucosyltransferase 1	HUGT1, UGCGL1, UGT1
G12	Hs.193226	NM_020121	UGGT2	UDP-glucose glycoprotein glucosyltransferase 2	HUGT2, UGCGL2, UGT2
H01	Hs.534255	NM_004048	B2M	Beta-2-microglobulin	-
H02	Hs.412707	NM_000194	HPRT1	Hypoxanthine phosphoribosyltransferase 1	HGPRT, HPRT
H03	Hs.523185	NM_012423	RPL13A	Ribosomal protein L13a	L13A, TSTA1
H04	Hs.592355	NM_002046	GAPDH	Glyceraldehyde-3-phosphate dehydrogenase	G3PD, GAPD, HEL-S-162eP
H05	Hs.520640	NM_001101	ACTB	Actin, beta	BRWS1, PS1TP5BP1
H06	N/A	SA_00105	HGDC	Human Genomic DNA Contamination	HIGX1A
H07	N/A	SA_00104	RTC	Reverse Transcription Control	RTC
H08	N/A	SA_00104	RTC	Reverse Transcription Control	RTC
H09	N/A	SA_00104	RTC	Reverse Transcription Control	RTC
H10	N/A	SA_00103	PPC	Positive PCR Control	PPC
H11	N/A	SA_00103	PPC	Positive PCR Control	PPC
H12	N/A	SA_00103	PPC	Positive PCR Control	PPC

## Sheet: Mouse
Supplementary Table S2 (continued). RT² Profiler™ PCR Array Mouse Glycosylation ( PAMM-046A ) (SABiosciences)
Functional Gene Grouping
N-Acetylgalactosaminyltransferases: Galnt1, Galnt10, Galnt11, Galnt12, Galnt13, Galnt14, Galnt2, Galnt3, Galnt4, Galnt5, Galnt6, Galnt7, Galnt9, Galntl1, Galntl5, Galntl6, Wbscr17.
N-Acetylglucosaminyltransferases: A4gnt, B3gnt2, B3gnt3, B3gnt4, B3gnt8, Gcnt1, Gcnt3, Mgat1, Mgat2, Mgat3, Mgat4a, Mgat4b, Mgat4c, Mgat5, Mgat5b, Ogt, Pomgnt1.
Galactosyltransferases: B3galtl, B4galt1, B4galt2, B4galt3, B4galt5, C1galt1.
Glucosyltransferases: Uggt1, Uggt2.
Mannosidases: Edem1, Edem2, Edem3, Man1a, Man1a2, Man1b1, Man1c1, Man2a1, Man2a2, Man2b1, Manba.
Mannosyltransferases: Pomt1, Pomt2.
Galactosides & Glucosidases & Hexosaminidases: Ganab, Glb1, Hexa, Hexb, Mogs, Prkcsh.
Fucosidases & Fucosyltransferases: Fuca1, Fuca2, Fut11, Fut8, Pofut1, Pofut2.
Sialidases: Neu1, Neu2, Neu3, Neu4.
Sialyltransferases: St3gal1, St3gal2, St6gal1, St6galnac1, St8sia2, St8sia3, St8sia4, St8sia6.
Mannose-6-Phosphate Synthesis & Catabolism: Gnptab, Gnptg, Nagpa.
Others: Aga, C1galt1c1.
N-Linked Glycosylation: Aga, B3gnt2, B3gnt3, B3gnt8, B4galt1, B4galt2, B4galt3, Edem1, Edem2, Edem3, Fuca1, Fuca2, Fut11, Fut8, Ganab, Glb1, Gnptab, Gnptg, Hexa, Hexb, Man1a, Man1a2, Man1b1, Man1c1, Man2a1, Man2a2, Man2b1, Manba, Mgat1, Mgat2, Mgat3, Mgat4a, Mgat4b, Mgat4c, Mgat5, Mgat5b, Mogs, Nagpa, Neu1, Neu2, Neu3, Neu4, Prkcsh, St6gal1, St8sia2, St8sia3, St8sia4, St8sia6, Uggt1, Uggt2.
O-Linked Glycosylation: A4gnt, B3galtl, B3gnt8, B4galt5, C1galt1, C1galt1c1, Galnt1, Galnt10, Galnt11, Galnt12, Galnt13, Galnt14, Galnt2, Galnt3, Galnt4, Galnt5, Galnt6, Galnt7, Galnt9, Galntl1, Galntl5, Galntl6, Gcnt1, Gcnt3, Ogt, Pofut1, Pofut2, Pomgnt1, Pomt1, Pomt2, St3gal1, St3gal2, St6galnac1, St8sia3, St8sia6, Wbscr17.
Glycosphingolipids: B3gnt3, B3gnt4, B4galt1, B4galt2, B4galt3, Glb1, Hexa, Hexb, St3gal1, St3gal2, St8sia6, Wbscr17.
Gene Table
Position	Unigene	GeneBank	Symbol	Description	Gene Name and alias
A01	Mm.297753	NM_001077424	A4gnt	Alpha-1,4-N-acetylglucosaminyltransferase	AV080780, Alpha4gnt, Gm798
A02	Mm.334535	NM_001005847	Aga	Aspartylglucosaminidase	AW060726
A03	Mm.45060	NM_001081204	B3glct	Beta 1,3-galactosyltransferase-like	B3galtl, Gm1057
A04	Mm.395495	NM_016888	B3gnt2	UDP-GlcNAc:betaGal beta-1,3-N-acetylglucosaminyltransferase 2	AA408337, AA409404, AW260308, B3Galt6, B3gnt1, BGnT-1, BGnT-2, BGnT1, BGnT2, Beta3gnt
A05	Mm.290837	NM_028189	B3gnt3	UDP-GlcNAc:betaGal beta-1,3-N-acetylglucosaminyltransferase 3	2210008L19Rik
A06	Mm.484068	NM_198611	B3gnt4	UDP-GlcNAc:betaGal beta-1,3-N-acetylglucosaminyltransferase 4	1010001G17Rik, BGnT-4
A07	Mm.192369	NM_146184	B3gnt8	UDP-GlcNAc:betaGal beta-1,3-N-acetylglucosaminyltransferase 8	B3galt7, B7galt7, BC025206
A08	Mm.15622	NM_022305	B4galt1	UDP-Gal:betaGlcNAc beta 1,4- galactosyltransferase, polypeptide 1	B-1,4-GalT, B-1,4-GalT1, GalT, Ggtb, Ggtb2, b4Gal-T1, beta-1,4-GalT, beta-1,4-GalT1, beta4Gal-T1
A09	Mm.123843	NM_017377	B4galt2	UDP-Gal:betaGlcNAc beta 1,4- galactosyltransferase, polypeptide 2	Ggtb2
A10	Mm.274011	NM_020579	B4galt3	UDP-Gal:betaGlcNAc beta 1,4-galactosyltransferase, polypeptide 3	9530061M23Rik, AA104562, AW125175, ESTM26, ESTM6, R74981
A11	Mm.200886	NM_019835	B4galt5	UDP-Gal:betaGlcNAc beta 1,4-galactosyltransferase, polypeptide 5	9430078I07Rik, AW049941, AW539721
A12	Mm.102752	NM_052993	C1galt1	Core 1 synthase, glycoprotein-N-acetylgalactosamine 3-beta-galactosyltransferase, 1	2210410E06Rik, AV284120, T-synthase
B01	Mm.441410	NM_021550	C1galt1c1	C1GALT1-specific chaperone 1	1500002I11Rik, AB030184, C1GalT2, C81205, Cosmc
B02	Mm.21596	NM_138677	Edem1	ER degradation enhancer, mannosidase alpha-like 1	A130059K23Rik, EDEM, mKIAA0212
B03	Mm.273706	NM_145537	Edem2	ER degradation enhancer, mannosidase alpha-like 2	9530090G24Rik, AI327354
B04	Mm.337691	NM_001039644	Edem3	ER degradation enhancer, mannosidase alpha-like 3	2310050N11Rik
B05	Mm.439940	NM_024243	Fuca1	Fucosidase, alpha-L- 1, tissue	0610006A03Rik, 9530055J05Rik, Afuc, Fuca
B06	Mm.26625	NM_025799	Fuca2	Fucosidase, alpha-L- 2, plasma	0610025O11Rik, 5530401P20Rik
B07	Mm.277552	NM_028428	Fut11	Fucosyltransferase 11	3110009G03Rik, AI317183
B08	Mm.35628	NM_016893	Fut8	Fucosyltransferase 8	-
B09	Mm.30249	NM_013814	Galnt1	UDP-N-acetyl-alpha-D-galactosamine:polypeptide N-acetylgalactosaminyltransferase 1	-
B10	Mm.271670	NM_134189	Galnt10	UDP-N-acetyl-alpha-D-galactosamine:polypeptide N-acetylgalactosaminyltransferase 10	AU018154, C330012K04Rik, GalNAc-T10, GalNAc-T9, Galnt9, ppGaNTase
B11	Mm.21814	NM_144908	Galnt11	UDP-N-acetyl-alpha-D-galactosamine:polypeptide N-acetylgalactosaminyltransferase 11	A430075I06Rik, AI648252, E430002F06Rik
B12	Mm.132246	NM_172693	Galnt12	UDP-N-acetyl-alpha-D-galactosamine:polypeptide N-acetylgalactosaminyltransferase 12	9130206E10, A630062B03Rik
C01	Mm.330227	NM_173030	Galnt13	UDP-N-acetyl-alpha-D-galactosamine:polypeptide N-acetylgalactosaminyltransferase 13	A230002A12, A230020F20, BB182356
C02	Mm.271953	NM_027864	Galnt14	UDP-N-acetyl-alpha-D-galactosamine:polypeptide N-acetylgalactosaminyltransferase 14	0610033M06Rik
C03	Mm.33808	NM_139272	Galnt2	UDP-N-acetyl-alpha-D-galactosamine:polypeptide N-acetylgalactosaminyltransferase 2	AI480629
C04	Mm.439760	NM_015736	Galnt3	UDP-N-acetyl-alpha-D-galactosamine:polypeptide N-acetylgalactosaminyltransferase 3	-
C05	Mm.314	NM_015737	Galnt4	UDP-N-acetyl-alpha-D-galactosamine:polypeptide N-acetylgalactosaminyltransferase 4	AV011803
C06	Mm.484118	NM_172855	Galnt5	UDP-N-acetyl-alpha-D-galactosamine:polypeptide N-acetylgalactosaminyltransferase 5	4832424J23
C07	Mm.22969	NM_172451	Galnt6	UDP-N-acetyl-alpha-D-galactosamine:polypeptide N-acetylgalactosaminyltransferase 6	4632410F13, AW047994, GalNAc-T6
C08	Mm.62886	NM_144731	Galnt7	UDP-N-acetyl-alpha-D-galactosamine: polypeptide N-acetylgalactosaminyltransferase 7	AI225872
C09	Mm.275748	NM_198306	Galnt9	UDP-N-acetyl-alpha-D-galactosamine:polypeptide N-acetylgalactosaminyltransferase 9	GalNAc-T9
C10	Mm.308296	NM_001081421	Galnt16	UDP-N-acetyl-alpha-D-galactosamine:polypeptide N-acetylgalactosaminyltransferase-like 1	5730405L21Rik, AI415388, Galntl1, mpp-GalNAc-T16
C11	Mm.141471	NM_026449	Galntl5	UDP-N-acetyl-alpha-D-galactosamine:polypeptide N-acetylgalactosaminyltransferase-like 5	1700021B12Rik, Galnt15
C12	Mm.236368	NM_175032	Galntl6	UDP-N-acetyl-alpha-D-galactosamine:polypeptide N-acetylgalactosaminyltransferase-like 6	1700021K10Rik, 4930431L04Rik, A830023L05
D01	Mm.3196	NM_008060	Ganab	Alpha glucosidase 2 alpha neutral subunit	AU042638, G2an, GluII, mKIAA0088
D02	Mm.244825	NM_173442	Gcnt1	Glucosaminyl (N-acetyl) transferase 1, core 2	5630400D21Rik, B130048E03, C2 GlcNAcT, C2GNT, IGnT
D03	Mm.195555	NM_028087	Gcnt3	Glucosaminyl (N-acetyl) transferase 3, mucin type	2010013H22Rik, 2210021I22Rik, 2210401J11Rik
D04	Mm.290516	NM_009752	Glb1	Galactosidase, beta 1	AW125515, Bge, Bgl, Bgl-e, Bgl-s, Bgl-t, Bgs, Bgt, C130097A14Rik
D05	Mm.335190	NM_001004164	Gnptab	N-acetylglucosamine-1-phosphate transferase, alpha and beta subunits	EG432486, mKIAA1208
D06	Mm.38607	NM_172529	Gnptg	N-acetylglucosamine-1-phosphotransferase, gamma subunit	6430527N14Rik, A830081F19, AU067667, AU067744, Mdcp1, Tce7
D07	Mm.2284	NM_010421	Hexa	Hexosaminidase A	Hex-1
D08	Mm.27816	NM_010422	Hexb	Hexosaminidase B	-
D09	Mm.117294	NM_008548	Man1a	Mannosidase 1, alpha	Man1a1, PCR1
D10	Mm.271617	NM_010763	Man1a2	Mannosidase, alpha, class 1A, member 2	AI428775, AI528764, AI854422, Man1b, PCR2
D11	Mm.270798	NM_001029983	Man1b1	Mannosidase, alpha, class 1B, member 1	E430019H13Rik, ERMan1, Gm108, MANA-ER
D12	Mm.18905	NM_207237	Man1c1	Mannosidase, alpha, class 1C, member 1	AI593348
E01	Mm.2433	NM_008549	Man2a1	Mannosidase 2, alpha 1	Mana-2, Mana2, Map-2
E02	Mm.269245	NM_172903	Man2a2	Mannosidase 2, alpha 2	1700052O22Rik, 4931438M07Rik, AI480988, MX, Man IIx
E03	Mm.4219	NM_010764	Man2b1	Mannosidase 2, alpha B1	AW107687, LAMAN
E04	Mm.280536	NM_027288	Manba	Mannosidase, beta A, lysosomal	2410030O07Rik, B930014J03Rik, Bmn
E05	Mm.196933	NM_010794	Mgat1	Mannoside acetylglucosaminyltransferase 1	Mgat-1
E06	Mm.206642	NM_146035	Mgat2	Mannoside acetylglucosaminyltransferase 2	AA407964, CDGS2, GLCNACTII, GNT-II, GNT2
E07	Mm.299693	NM_010795	Mgat3	Mannoside acetylglucosaminyltransferase 3	1110038J12Rik, AI848272, GnT-III
E08	Mm.25861	NM_173870	Mgat4a	Mannoside acetylglucosaminyltransferase 4, isoenzyme A	9530018I07Rik, GnT-IVa, glcNAc-T-IVa
E09	Mm.86759	NM_145926	Mgat4b	Mannoside acetylglucosaminyltransferase 4, isoenzyme B	AA407995, GnTIVb
E10	Mm.25252	NM_026243	Mgat4c	Mannosyl (alpha-1,3-)-glycoprotein beta-1,4-N-acetylglucosaminyltransferase, isozyme C (putative)	9130411I17Rik, GntIVh
E11	Mm.214682	NM_145128	Mgat5	Mannoside acetylglucosaminyltransferase 5	4930471A21Rik, 5330407H02Rik, AI480971, GlcNAc-TV
E12	Mm.35141	NM_172948	Mgat5b	Mannoside acetylglucosaminyltransferase 5, isoenzyme B	C330018B01, GnT-IX, mGnTVB
F01	Mm.28188	NM_020619	Mogs	Mannosyl-oligosaccharide glucosidase	1810017N02Rik, AI181835, Gcs1
F02	Mm.215641	NM_013796	Nagpa	N-acetylglucosamine-1-phosphodiester alpha-N-acetylglucosaminidase	AI596180, UCE
F03	Mm.8856	NM_010893	Neu1	Neuraminidase 1	AA407268, AA407316, Aglp, Apl, Bat-7, Bat7, G9, Map-2, Neu, Neu-1
F04	Mm.143717	NM_015750	Neu2	Neuraminidase 2	MBS, MSS, MTS
F05	Mm.103703	NM_016720	Neu3	Neuraminidase 3	-
F06	Mm.214565	NM_173772	Neu4	Sialidase 4	9330166I04
F07	Mm.487332	NM_139144	Ogt	O-linked N-acetylglucosamine (GlcNAc) transferase (UDP-N-acetylglucosamine:polypeptide-N-acetylglucosaminyl transferase)	1110038P24Rik, 4831420N21Rik, AI115525, Ogtl
F08	Mm.293761	NM_080463	Pofut1	Protein O-fucosyltransferase 1	O-FucT-1, mKIAA0180
F09	Mm.203556	NM_030262	Pofut2	Protein O-fucosyltransferase 2	2310011G23Rik, AI256847, BC003494, C21orf80, FUT13
F10	Mm.196045	NM_029786	Pomgnt1	Protein O-linked mannose beta1,2-N-acetylglucosaminyltransferase	0610016I07Rik, 4930467B06Rik
F11	Mm.31192	NM_145145	Pomt1	Protein-O-mannosyltransferase 1	AI505244
F12	Mm.388249	NM_153415	Pomt2	Protein-O-mannosyltransferase 2	-
G01	Mm.214593	NM_008925	Prkcsh	Protein kinase C substrate 80K-H	80K-H, PKCSH
G02	Mm.248334	NM_009177	St3gal1	ST3 beta-galactoside alpha-2,3-sialyltransferase 1	5330418N22Rik, AI467004, ST3GalI, Siat4, Siat4a, St3gal-1
G03	Mm.200388	NM_009179	St3gal2	ST3 beta-galactoside alpha-2,3-sialyltransferase 2	AI429591, AW822065, ST3GalII, Siat5
G04	Mm.149029	NM_145933	St6gal1	Beta galactoside alpha 2,6 sialyltransferase 1	AW742324, Siat1, St6Gal-I, St6gal, St6galI
G05	Mm.436887	NM_011371	St6galnac1	ST6 (alpha-N-acetyl-neuraminyl-2,3-beta-galactosyl-1,3)-N-acetylgalactosaminide alpha-2,6-sialyltransferase 1	Siat7a
G06	Mm.4954	NM_009181	St8sia2	ST8 alpha-N-acetyl-neuraminide alpha-2,8-sialyltransferase 2	AI323367, ST8SiaII, STX, Siat8b
G07	Mm.252110	NM_009182	St8sia3	ST8 alpha-N-acetyl-neuraminide alpha-2,8-sialyltransferase 3	AI847333, ST8SiaIII, Siat8c
G08	Mm.306228	NM_009183	St8sia4	ST8 alpha-N-acetyl-neuraminide alpha-2,8-sialyltransferase 4	PST, PST-1, SIAT8-D, ST8SiaIV, Siat8d
G09	Mm.330004	NM_145838	St8sia6	ST8 alpha-N-acetyl-neuraminide alpha-2,8-sialyltransferase 6	1700007J08Rik, AI314453, AI875066, ST8SiaVI, Siat8f
G10	Mm.261022	NM_198899	Uggt1	UDP-glucose glycoprotein glucosyltransferase 1	0910001L17Rik, A930007H10Rik, AA589501, AI414429, AI448372, C820010P03Rik, GT, UGT1, Ugcgl1
G11	Mm.213406	NM_001081252	Uggt2	UDP-glucose glycoprotein glucosyltransferase 2	1810064L21Rik, 3110001A05Rik, 3110027P15Rik, A230065J02Rik, AW047562, Ugcgl2
G12	Mm.299204	NM_145218	Wbscr17	Williams-Beuren syndrome chromosome region 17 homolog (human)	AA388321, E330012B09Rik
H01	Mm.3317	NM_010368	Gusb	Glucuronidase, beta	AI747421, Gur, Gus, Gus-r, Gus-s, Gus-t, Gus-u, Gut, asd, g
H02	Mm.299381	NM_013556	Hprt	Hypoxanthine guanine phosphoribosyl transferase	C81579, HPGRT, Hprt1
H03	Mm.2180	NM_008302	Hsp90ab1	Heat shock protein 90 alpha (cytosolic), class B member 1	90kDa, AL022974, C81438, Hsp84, Hsp84-1, Hsp90, Hspcb
H04	Mm.309092	NM_008084	Gapdh	Glyceraldehyde-3-phosphate dehydrogenase	Gapd
H05	Mm.328431	NM_007393	Actb	Actin, beta	Actx, E430023M04Rik, beta-actin
H06	N/A	SA_00106	MGDC	Mouse Genomic DNA Contamination	MIGX1B
H07	N/A	SA_00104	RTC	Reverse Transcription Control	RTC
H08	N/A	SA_00104	RTC	Reverse Transcription Control	RTC
H09	N/A	SA_00104	RTC	Reverse Transcription Control	RTC
H10	N/A	SA_00103	PPC	Positive PCR Control	PPC
H11	N/A	SA_00103	PPC	Positive PCR Control	PPC
H12	N/A	SA_00103	PPC	Positive PCR Control	PPC
