# Supplementary material for: Radiation-induced changes in the glycome of endothelial cells with functional consequences
Source: Sci Rep. 2017 Jul 13;7:5290. doi: 10.1038/s41598-017-05563-y (PMC5509684; doi:10.1038/s41598-017-05563-y)
Supplement: Supplementary file 4 — Supplementary Table S3 [file 41598_2017_5563_MOESM4_ESM.xls]

## Sheet: CT all genes
Supplementary Table S3. Gene expression data (HUVECs) (Ct for all genes).
Assay	0Gy_D1_11	0Gy_D1_21	0Gy_D1_3	0Gy_D1_4	0Gy_D1_5	0Gy_D1_6	20Gy_D1_1	20Gy_D1_2	20Gy_D1_3	20Gy_D1_4	20Gy_D1_5	20Gy_D1_6	0Gy_D2_1	0Gy_D2_2	0Gy_D2_3	0Gy_D2_4	0Gy_D2_5	0Gy_D2_6	20Gy_D2_1	20Gy_D2_2	20Gy_D2_3	20Gy_D2_4	20Gy_D2_5	20Gy_D2_6	0Gy_D3_4	0Gy_D3_5	0Gy_D3_6	20Gy_D3_4	20Gy_D3_5	20Gy_D3_6	0Gy_D4_1	0Gy_D4_2	0Gy_D4_3	0Gy_D4_4	0Gy_D4_5	0Gy_D4_6	20Gy_D4_1	20Gy_D4_2	20Gy_D4_3	20Gy_D4_4	20Gy_D4_5	20Gy_D4_6	0Gy_D14_1	0Gy_D14_2	0Gy_D14_3	0Gy_D14_4	0Gy_D14_5	0Gy_D14_6	20Gy_D14_1
A4GNT	29.7565	32.6075	31.3368	33.5554		34.98	31.7752	31.1587	31.6653	33.9386	34.9431		32.3656	31.1884	32.0502	33.9633	34.0716		32.2248	32.5016	32.4147		34.3778		33.4918	34.3545		33.9241	34.4447		32.9537	32.4932	32.227			34.409	31.9022	31.2989	32.4437	32.8949	33.6997	34.2601	32.9755	33.1438	32.4708	34.6606	33.4776		29.3593
ACTB	18.447	18.5246	18.4941	18.4749	18.6914	18.6441	21.3713	18.4769	18.7135	18.8206	18.1984	18.385	18.1409	18.3675	18.5646	18.1573	18.5423	17.9627	18.1932	18.1488	17.8635	18.1332	17.9565	17.9436	17.7903	18.1174	18.4506	18.4621	18.1038	18.3162	18.3816	18.5091	18.2785	18.1018	18.2508	17.9765	18.1061	18.1536	18.3718	17.7089	17.8929	19.0757	18.6103	18.825	18.8552	18.5604	19.0827	18.4521	18.5948
AGA	24.4113	24.3147	24.3257	24.7318	24.9127	24.8166	26.6603	24.4577	24.6421	24.7571	24.4615	24.4304	24.4641	24.5004	24.493	24.502	24.596	24.364	24.2999	24.3218	24.2203	24.371	24.6165	24.4339	24.396	24.5865	25.0121	24.8365	24.643	24.7184	24.6338	24.5183	24.5114	24.8651	24.7535	24.7502	24.4698	24.5324	24.4892	24.515	24.7519	25.5579	24.203	24.4048	24.3186	24.5084	24.8488	24.4146	25.4839
B2M	22.6339	22.6867	22.6464	22.9396	23.289	22.9807	26.4501	23.4657	23.5132	23.614	23.3642	23.3724	22.9091	22.9425	22.9304	22.7257	22.7908	22.712	23.4836	23.4998	23.59	23.4483	23.4464	23.1937	22.9185	23.0473	23.3208	23.8503	23.6808	23.7427	23.6162	23.5248	23.4457	23.5523	23.5191	23.5304	23.7797	23.994	23.9958	23.6713	23.8947	24.3603	23.9079	24.0938	24.0047	23.869	24.2333	23.905	24.4776
B3GALTL	23.6598	23.3909	23.5464	23.6582	23.7655	23.7585	25.6658	23.6937	23.8486	23.888	23.8184	23.8788	23.6776	23.6759	23.6784	23.7144	23.7742	23.6137	23.6297	23.5538	23.6406	23.7913	23.8379	23.7131	23.6703	23.8214	23.985	23.9799	23.7264	23.8641	23.8014	23.9031	23.8499	23.9675	24.1373	23.76	23.7035	23.7117	23.751	23.5292	23.5444	23.8782	23.6034	23.8557	23.7972	23.8568	24.1922	23.6841	23.5659
B3GNT2	23.2595	23.2681	23.4353	23.9381	24.1981	24.0089	26.4761	23.7463	24.1541	24.2712	23.937	24.1071	23.4045	23.3718	23.5266	23.7075	23.7867	23.5457	23.6161	23.6581	23.5818	23.8627	23.8889	23.8106	23.5379	23.7165	24.1398	23.9314	23.8239	24.091	23.54	23.8716	23.6063	23.9275	24.0686	23.7387	23.4143	23.6086	23.6171	23.3814	23.4548	24.2326	23.6941	23.9889	23.8172	23.9387	24.2674	23.8229	23.5778
B3GNT3	29.5239	31.6898	31.2319	34.0756	33.2223	33.9345	31.9459	30.5094	32.1372	32.8231			31.6998	30.9577	31.1516	33.8228			32.1781	31.9316	33.4618	33.5523	34.9558	33.727			34.4927			34.4462	32.7436	32.6113	32.5019				32.3476	31.4285	32.56	34.4059			32.5839	32.6023	31.9497	32.335	32.434	32.944	28.8133
B3GNT4	28.706	30.7373	30.3205	31.5259	31.8815	31.084	31.487	29.7773	29.7134	31.2305	31.9295	32.1216	30.4199	30.0007	29.6897	31.2327	31.9004	31.394	30.4258	30.2332	30.5734	32.5419	32.4133	31.6859	31.6433	31.9951	31.2621	30.9861	31.6522	30.9755	29.9774	30.794	30.3647	31.6776	31.9998	32.0918	30.3508	30.3279	30.6874	30.4804	31.4588	32.5496	30.5206	30.3083	30.3343	31.107	31.1592	31.4698	28.6051
B3GNT8	28.4864	29.697	28.5753	30.1025	29.7293	30.1222	30.4535	28.8343	29.2148	30.1832	30.1922	30.3861	29.6614	28.8853	28.7119	30.1144	30.0006	30.6401	28.8186	29.0009	28.9049	30.769	29.8116	30.2231	30.6134	30.9216	30.1825	29.9063	30.5472	30.2787	29.4029	29.4543	29.4205	30.3341	30.3592	30.9395	29.1667	28.7575	29.2776	30.5694	31.8448	31.5844	29.9742	30.646	29.7611	30.2049	30.1706	31.3563	29.3738
B4GALT1	21.8949	21.9824	22.018	22.0677	21.9947	22.0996	23.777	21.9513	22.3575	22.2528	22.1214	22.1355	21.9777	21.9862	21.9944	21.9134	21.9737	21.8469	22.0627	22.0592	22.0802	22.1174	22.1018	21.9408	21.659	21.84	21.9356	22.1388	22.0247	22.25	21.816	21.9102	21.8451	21.7226	21.7766	21.8108	21.9748	22.0199	22.0448	21.7827	21.8505	22.1218	21.6291	21.799	21.6804	21.5945	21.8986	21.5634	21.7751
B4GALT2	21.6147	21.5214	21.5504	21.6076	21.7433	21.7661	23.4443	21.4838	21.7761	21.7034	21.5623	21.643	21.6507	21.597	21.6819	21.5059	21.5801	21.451	21.4854	21.4577	21.4231	21.5212	21.5175	21.3935	21.5364	21.677	21.7881	21.6028	21.5253	21.6461	21.7063	21.7807	21.7603	21.8098	21.9158	21.7567	21.4909	21.5415	21.5855	21.3374	21.4675	21.8067	21.6988	21.8422	21.6888	21.7276	21.9633	21.7554	22.3622
B4GALT3	22.7462	22.6162	22.6178	22.9317	23.3351	23.1748	24.4795	22.5386	22.841	22.8866	22.6466	22.7351	22.7981	22.7552	22.8762	22.938	22.9582	22.7914	22.6284	22.5872	22.5868	22.8388	22.8459	22.7298	22.8017	23.0579	23.2553	22.8887	22.7746	22.9603	22.7653	22.9976	22.8665	22.9661	23.1316	23.0182	22.6996	22.6637	22.7208	22.5242	22.8017	23.2159	22.7321	22.9593	22.7759	22.7955	23.1322	22.8836	23.6791
B4GALT5	23.2043	23.2929	23.2736	23.7538	24.3248	23.8159	26.3849	23.8096	23.7797	24.1228	24.0066	23.9072	23.1698	23.3072	23.3156	23.7032	23.6877	23.5235	23.2646	23.5181	23.542	23.752	23.9277	23.7663	23.4994	23.6504	23.9254	24.1132	23.7949	23.8864	23.5038	23.3862	23.4292	23.6566	23.729	23.714	23.6005	23.5116	23.4663	23.5732	23.618	24.6141	23.3081	23.2691	23.2372	23.339	23.4717	23.2204	26.1033
C1GALT1	23.6363	23.6429	23.6705	24.1527	24.4152	24.3097	25.564	23.4786	23.6157	24.0921	23.7019	23.7658	23.8213	23.7634	23.9311	23.9783	24.1189	23.8175	23.2916	23.1862	23.3097	23.6549	23.7313	23.7199	23.7984	23.9521	24.3445	23.7274	23.725	23.9519	23.8024	24.1221	23.873	24.4608	24.705	24.3553	23.6231	23.6027	23.7233	23.4379	23.6476	24.1851	23.4315	23.6657	23.5705	23.6648	24.2022	23.7174	22.8073
C1GALT1C1	22.502	22.5766	22.6275	22.8143	22.8695	22.7943	24.361	22.5211	22.8177	22.8232	22.7072	22.7594	22.6097	22.6602	22.7873	22.7392	22.7803	22.6395	22.8463	22.7905	22.7692	22.9225	22.8573	22.7801	22.6673	22.9128	22.808	22.9451	22.8742	23.1331	22.8872	22.9548	22.9637	22.9802	23.1554	22.9904	22.7941	22.8017	22.8804	22.7351	22.8082	23.0035	22.6902	22.8453	22.832	22.7132	23.0038	22.8096	22.6731
EDEM1	23.3518	23.228	23.3571	23.4291	23.4438	23.4799	25.577	22.8304	23.0111	23.1488	22.854	22.909	23.2959	23.4257	23.4453	23.4207	23.4721	23.2409	22.9561	23.1651	22.9822	22.9953	22.9858	22.8558	23.31	23.3878	23.6341	23.1951	23.1185	23.2239	23.3753	23.3982	23.2793	23.3001	23.426	23.4843	22.8195	23.0126	23.0141	22.7218	22.8457	23.3694	22.8294	23.0222	22.8275	22.8173	23.1745	22.6288	23.4523
EDEM2	22.9542	23.015	22.9668	23.4132	23.4515	23.3428	24.4801	22.9536	23.4419	23.3004	23.2841	23.2638	22.9263	22.959	23.0998	22.9653	23.1558	23.1379	23.2307	23.1772	23.0114	23.2632	23.241	23.0206	22.9613	23.1657	23.2084	23.2613	23.3449	23.399	23.2043	23.3427	23.4237	23.2761	23.3786	23.492	23.2639	23.2199	23.3061	23.0143	23.2327	23.4981	23.4368	23.6103	23.39	23.4033	23.6574	23.5644	24.2807
EDEM3	23.5189	23.6429	23.5728	23.7933	23.7482	23.996	25.476	23.6319	23.6811	23.9824	23.7446	23.7975	23.6741	23.8767	23.8308	23.9131	24.2092	23.7891	23.7159	23.7104	23.9126	23.813	23.9223	23.8172	23.7762	23.9894	24.1377	24.189	23.8633	23.9697	24.1286	24.1747	24.0569	23.9351	24.2664	23.981	23.8405	24.0874	24.1074	23.5624	23.6863	24.1365	23.7847	24.1728	23.9885	23.7769	24.1477	23.593	23.5024
FUCA1	25.4047	25.3771	25.3943	25.4008	25.4195	25.3847	25.8856	24.8522	25.1174	24.858	24.8592	24.8484	25.1096	25.1889	25.227	25.0917	24.9164	25.0443	24.2827	24.2535	24.3928	24.3402	24.2929	24.2233	25.032	25.0749	25.1322	24.3177	24.3141	24.4095	24.8363	25.1937	25.0598	24.9381	25.1167	25.0615	24.1187	23.9768	24.1142	23.9831	23.9388	24.5081	24.7072	24.6208	24.7792	24.5494	24.8051	24.5577	25.1324
FUCA2	21.6635	21.6231	21.6943	21.9779	21.8746	21.8265	23.8912	21.6378	21.8269	21.8442	21.6599	21.6994	21.8089	21.702	21.9592	21.5934	21.7818	21.6465	21.9894	21.8418	21.8007	21.7958	21.7608	21.7197	21.6592	21.8196	21.8984	21.9602	21.8511	21.9657	21.7846	22.1313	22.1533	21.7302	21.9759	21.8863	21.8689	21.7806	22.1051	21.6952	21.7505	22.1391	21.6687	21.7403	21.7651	21.622	22.089	21.6698	22.2622
FUT11	21.5103	21.4963	21.4832	21.6355	21.6757	21.6963	23.3816	21.8317	22.1253	21.9997	21.9228	21.8938	21.5018	21.4673	21.6054	21.474	21.5382	21.5288	21.9219	21.774	21.8099	21.9075	21.8879	21.7486	21.5548	21.6452	21.6716	22.0933	22.3108	22.1629	21.5065	21.6056	21.5489	21.5	21.6194	21.645	21.8606	21.8042	21.9246	21.7336	21.783	22.0967	21.5363	21.6563	21.5288	21.465	21.7046	21.4564	22.2598
FUT8	23.5542	23.5615	23.5072	23.7818	23.9344	23.8707	24.9634	23.18	23.454	23.5709	23.2636	23.4355	23.6877	23.73	23.9873	23.7557	23.9512	23.6352	23.6741	23.2811	23.4423	23.5886	23.7564	23.661	23.6942	23.8096	23.9441	23.7714	23.5001	23.7701	23.9699	24.3474	24.2013	24.3777	24.4626	24.1485	23.7819	23.7899	24.1216	23.6539	23.7181	23.7683	24.4038	24.6204	24.6831	24.3603	24.6741	24.4478	24.1398
GALNT1	20.0201	20	20.1588	20.3056	20.3782	20.3536	20.9667	19.7063	19.9444	20.0016	19.8779	19.9502	20.2063	20.1145	20.3299	20.1581	20.258	20.19	19.9453	19.7265	19.7649	19.9778	19.9148	19.8588	20.1929	20.4311	20.317	20.194	19.9641	20.2478	20.1483	20.4396	20.3743	20.4223	20.5402	20.3864	19.9119	19.8698	19.9866	19.9141	19.8213	20.2568	20.4728	20.5291	20.6298	20.3339	20.712	20.5122	20.3983
GALNT10	22.1607	22.1065	22.1406	22.2771	22.164	22.2628	23.8026	21.6913	22.2956	22.2823	22.012	22.1018	21.9597	21.9369	22.241	21.9121	22.1317	21.9321	21.8802	21.7858	21.8028	22.145	21.9909	21.9337	21.863	22.0126	22.2963	22.1754	21.9649	22.2753	21.7961	22.0156	21.9569	21.9063	22.2443	21.903	21.9766	21.9788	22.1347	21.8177	21.8367	22.1755	21.7159	21.7481	21.6821	21.6416	21.9844	21.7524	21.2731
GALNT11	24.1992	24.3383	24.1821	24.4289	24.5759	24.3792	26.4386	23.767	24.2381	23.9996	23.9513	23.9121	24.2637	24.3257	24.3349	24.3477	24.3503	24.2715	23.7807	23.7604	23.7153	23.7948	23.8108	23.6618	24.2661	24.3977	24.5993	23.8523	23.7809	23.8615	24.4295	24.5023	24.4213	24.4692	24.5276	24.5276	23.7578	23.7981	23.83	23.5787	23.6764	24.2018	24.2992	24.4946	24.2999	24.3674	24.5222	24.3555	24.5468
GALNT12	30.0972	30.152	29.8403	30.178	30.5927	30.459	31.9073	29.2514	29.0171	29.2648	28.975	29.262	30.3657	30.6254	30.8598	30.1683	30.916	29.7661	29.7528	29.5226	29.6832	29.3922	29.4034	29.551	30.1668	30.9398	30.5145	30.2424	29.4895	29.821	30.8299	32.4415	31.4313	31.568	31.8092	30.5314	29.7111	29.8145	30.2178	28.9711	29.4386	30.3649	30.7012	31.1569	30.8901	30.1013	31.1849	30.6702	30.4802
GALNT13	33.2701	33.5489	33.473	31.5774	33.5977	33.8334	34.6101	32.1629	32.6234	31.6231	31.5946	32.1575	34.6201	33.5022	34.6161		33.7966		32.2292	31.9314	34.4159	32.7975	32.8621	33.8042	34.4685	33.4105		31.7824	32.7082	31.9565	33.6828				34.0376		32.2559	34.1231	32.7702	31.3875	31.7468	33.666	33.6493	34.1496			32.6981		31.9596
GALNT14	30.8816	31.7789	31.4416	33.1266	31.6971	32.279		31.779	33.9328	31.7799	31.777	33.213	33.1501	34.4421	34.0373	31.9278	32.8972	32.546	32.5454	34.4732	34.0009	32.5573		33.3208	32.1467	31.7168		33.6649		34.3811	34.1173		33.7934	34.0082		33.1371	33.7535	34.3669	32.3427	33.5185	33.2809	34.2832	33.5294		32.7511		34.4678	34.168
GALNT2	22.5469	22.1276	22.1796	22.0232	22.2812	22.2217	23.9518	21.8624	21.9786	22.1883	21.837	22.208	21.9959	22.1169	22.2351	22.1097	22.2941	21.8465	21.8714	21.8196	21.8889	21.9559	22.1171	21.9485	21.801	22.1267	22.3687	22.1816	21.6824	21.9199	21.9564	22.4646	21.8566	21.9942	22.2156	21.7415	21.6809	21.7443	21.903	21.3388	21.3554	21.855	22.2034	22.3848	22.4002	21.9556	22.4433	21.8582	21.7457
GALNT3	30.6904	29.9742	30.4522	31.408	30.1263	31.8364	32.9231	31.127	31.3354	31.8221	30.8067	30.4282	31.1132	30.4028	30.7491	31.4161	31.2663	30.7771	31.0068	29.8593	30.6027	30.7717	30.7846	31.3892	30.9327	30.5656	32.681	31.5504	31.1067	30.8324	31.3851	31.975	31.3428	31.5697	31.8686	31.1828	30.7838	30.4134	31.405	29.8323	31.5385	31.7224	31.1592	31.9267	32.4078	30.8712	32.7724	30.9545	32.247
GALNT4	24.1382	24.5613	24.472	24.7619	24.7564	24.77	26.6355	24.1673	24.5132	24.5535	24.3468	24.4884	24.4908	24.5903	24.595	24.8185	24.9235	24.7865	24.3118	24.3106	24.3275	24.4318	24.539	24.4367	24.9686	25.0624	25.1501	24.5309	24.4162	24.5633	24.9687	25.2747	24.9556	25.1825	25.3337	24.9166	24.3332	24.4768	24.4609	24.0908	24.2262	24.3929	25.0917	25.404	25.2755	25.105	25.6441	25.2957	24.182
GALNT6	23.944	23.8991	24.11	23.8611	24.1144	23.9393	25.2752	23.5635	23.6976	23.731	23.5144	23.6338	23.9074	23.9285	24.148	23.7904	23.8181	23.7469	23.508	23.3915	23.4651	23.387	23.4205	23.2387	23.7182	23.9222	24.1531	23.336	23.1937	23.3708	23.9001	24.1263	23.9709	24.0866	24.1766	24.1147	23.3689	23.5494	23.428	22.9858	23.0015	23.3044	23.7215	23.9182	23.8754	23.7645	23.9619	23.6559	23.7999
GALNT7	22.4698	22.4119	22.5022	22.5217	22.5816	22.665	23.521	21.825	21.9742	22.2453	21.9581	22.1488	22.5581	22.5586	22.671	22.6069	22.6989	22.468	22.12	21.9022	21.9565	21.9945	22.2282	22.1331	22.6325	22.7318	22.8499	22.3107	22.1876	22.278	22.7177	22.8666	23.0035	22.8933	22.9447	22.7466	21.9948	22.1432	22.2615	21.8504	21.9529	22.3616	22.2224	22.4988	22.2789	22.3525	22.608	22.3184	21.8315
GALNT8	33.2201		34.6925	33.7779	32.0966	32.7221		32.9405	33.5346	32.8924	31.7546	31.9469	33.204	33.4409	32.5861	31.8994	32.3722		32.0167	32.4328	33.5666	32.8448		32.6371	33.8821	32.7532	32.5959	33.788	32.8684	32.9613	33.9399	34.1359	33.6196	34.2677	32.4806	32.6443	33.912	33.6945		34.7519	34.6284	34.5707	34.0138	33.5657			32.9907	32.6615	33.2736
GALNT9	32.1803	33.0186	32.2558	34.7167	34.0942	34.7358	32.6096	31.6491	32.6195	32.7934	32.4487	32.353	32.8437	33.2649	32.9682	33.1292	33.224	33.6673	32.3023	32.6366	31.4616	32.5843	32.7898	33.9447	32.8394	32.5668	33.6082	33.6854	33.3162	32.7715	32.8457	32.4123	33.3069	32.2345	32.3676	33.3608	31.8791	32.7225	32.4483	31.7764	32.1854	32.5038	33.1103	33.2112	32.4366	32.673	31.6979	33.0636	31.738
GALNTL1 (GALNT16)	29.7578	29.8813	29.3537	29.991	30.2205	29.918	31.7082	29.5215	29.6158	29.9957	30.3268	30.3694	30.4547	30.2866	30.2768	31.5676	30.6954	29.8798	29.5022	29.4815	29.4191	29.6447	30.8073	30.396	29.8953	31.341	31.0021	30.2698	29.7144	29.9256	31.2816	30.3713	30.136	31.614	31.3776	30.5294	28.9356	29.7641	29.4281	29.5201	29.3462	30.5524	30.0128	29.8466	29.9404	30.4419	30.4097	30.406	27.7829
GALNTL5			32.6453					33.5351		34.256				33.4549					34.0151	33.4902		33.867		33.6897																33.7457								32.5937
GALNTL6		34.9106	32.7381	33.2147	32.9569	32.5988	32.6598	32.8012	33.3001	33.3979	31.8422	32.6594	32.9342	32.4846	32.1374		33.6667	33.1037	31.4049		33.1721	33.9335	31.1826	31.2278	32.951	34.1977		31.5485	30.9129	32.3446	32.2446	31.7865	32.7699		33.2059	33.1941	30.8475	30.9284	31.8187	30.8008	30.8155	31.3736	33.3523	31.9931	32.3163	33.3606	32.6035	32.6085	31.8258
GANAB	19.353	19.381	19.4445	19.6847	19.6036	19.6375	22.1775	19.3994	19.7563	19.5903	19.5065	19.518	19.401	19.4011	19.4907	19.5161	19.5728	19.4625	19.4796	19.4748	19.4554	19.5899	19.524	19.474	19.3856	19.4955	19.6875	19.655	19.5372	19.725	19.3746	19.4319	19.4063	19.3896	19.3919	19.4493	19.4609	19.5591	19.597	19.3526	19.4805	19.7898	19.2016	19.4996	19.2476	19.2347	19.515	19.2361	19.6136
GAPDH	19.3102	19.2306	19.171	19.213	19.7771	19.2503	21.0163	19.4173	19.4756	19.1599	18.9701	19.0005	19.2537	19.2988	19.3192	19.0242	18.9875	19.0107	19.2562	19.2881	19.3084	19.0961	19.1396	18.976	19.0093	19.2076	19.459	19.5251	19.5207	19.5616	19.13	19.1886	19.1773	18.9997	19.0684	19.2882	19.6103	19.5347	19.5109	19.402	19.4364	20.4054	19.2847	19.3924	19.2905	19.116	19.3531	19.1144	22.6011
GCNT1	23.4021	23.4783	23.4855	23.7289	23.7177	23.6489	26.5945	24.5408	24.8558	24.795	24.5901	24.6501	23.5306	23.6237	23.6014	23.5107	23.562	23.6027	25.1487	25.3473	25.0292	25.1316	24.7258	24.818	23.3921	23.6156	23.6629	25.1366	25.1745	25.279	23.8475	24.0074	23.9496	23.7594	24.0077	23.8125	25.2642	25.2498	25.3924	24.8451	24.9665	25.2775	25.5022	25.5639	25.392	24.8893	25.0158	25.0212	26.2611
GCNT3	29.9485	33.3085	32.3277	32.9025	33.352		32.8592	30.7587	31.5882	34.2943			32.4583	32.5333	31.8525		32.6386		32.506	31.2137	33.8117	33.1427	33.5995	33.3779		33.9903				32.9191	33.7272	32.9733	33.214	34.947		33.1956	32.7485	32.1785	32.5147	32.8659	33.5764	34.8985	31.9258	32.8393	32.4321	32.5973	32.4056	32.818	28.9416
GCNT4	32.9531	33.2061	33.7946	32.7266	33.3432	32.2801	33.4453	30.9451	30.7604	31.1709	31.2597	31.4962	31.9763	33.0057	33.5637		32.5149	32.5964	30.3796	30.7455	30.6528	31.3905	31.8502	31.256		30.2947	31.7039	30.8763	31.6581	32.6692	31.8209	32.5067	32.4325	32.4064	32.0839	32.7829	30.5066	30.7956	30.1094	30.7968	30.4764	31.4862	31.9973	32.4939	31.5718	33.8263		32.8095	28.2072
GLB1	23.3948	23.3102	23.1962	23.5861	23.9897	23.4542	24.9755	23.5627	23.5183	23.6953	23.409	23.4918	23.1168	23.1863	23.307	23.1653	23.3012	23.0108	22.7206	23.0657	23.0014	23.0813	23.1277	23.2167	23.0581	23.2283	23.3019	23.3359	23.2659	23.8009	22.9751	23.2644	23.0233	23.1046	23.3758	23.2174	23.126	23.0586	22.9037	23.1417	23.0184	23.9162	22.857	22.977	23.039	22.9312	23.4305	22.8226	24.9973
GNPTAB	24.2616	24.3442	24.1418	24.577	24.7224	24.1379	27.0883	24.3516	24.4551	23.854	23.7627	23.7137	24.1807	24.1374	24.255	24.2137	24.1991	24.1325	23.8929	23.9469	23.9956	23.4799	23.6997	23.641	24.0088	24.1577	24.6666	23.8781	23.8034	23.8517	24.4986	24.7828	24.5647	24.3832	24.4938	24.2915	23.7897	23.9075	23.9565	23.3318	23.4963	24.841	24.2589	24.4445	24.4958	24.1793	24.5001	24.2539	25.6698
GNPTG	22.5358	22.5829	22.5673	22.9544	22.7866	22.8382	23.8878	22.2424	22.4511	22.5096	22.4038	22.4584	22.4996	22.5967	22.6041	22.7196	22.7136	22.8869	22.3739	22.2267	22.2402	22.4219	22.5032	22.2707	22.6171	22.7957	22.8337	22.45	22.6724	22.5088	22.4524	22.5344	22.5099	22.4506	22.5849	22.5368	22.1202	22.2021	22.2152	21.9397	22.2456	22.3377	22.1865	22.2729	22.0035	22.2096	22.5061	22.1597	23.4899
HEXA	26.9413	26.5175	26.5645	26.6625	27.3296	26.8061	28.2193	26.6969	26.4995	26.8639	26.5657	26.7111	26.3667	26.3315	26.6069	26.9272	27.1791	26.632	25.8354	26.1042	26.1847	26.3401	26.445	26.6208	26.4968	26.8231	26.9319	26.658	25.9771	26.2484	26.0194	26.3623	26.1966	26.4044	26.6328	26.1009	25.8577	25.8166	25.9224	25.623	25.9316	27.3486	25.1606	25.3605	25.4055	25.5267	26.0995	25.4565	27.7921
HEXB	21.5102	21.6465	21.4999	22.0981	21.9345	21.6853	22.8597	21.5385	21.7199	21.5864	21.508	21.3969	21.6195	21.6337	21.7055	21.5853	21.4829	21.3915	21.4407	21.371	21.4563	21.2547	21.4459	21.188	21.5426	21.5602	21.7474	21.4221	21.4178	21.3558	21.5297	21.5391	21.5048	21.4084	21.6263	21.6201	21.2352	21.3015	21.4367	21.1541	21.1947	21.8325	20.9488	21.2363	21.1925	20.8871	21.1891	21.1501	22.4081
HGDC													33.6352									34.6455
HPRT1	18.2992	18.3122	18.522	18.4962	19.1427	18.5346	20.2695	18.3442	18.6701	18.3316	18.2489	18.2483	18.447	18.481	18.4543	18.415	18.3745	18.2946	18.1562	18.2122	18.4189	17.9993	17.9838	17.9434	18.421	18.5815	18.7618	18.3326	18.3195	18.4269	18.5908	18.5412	18.4504	18.5092	18.5979	18.6208	18.2048	18.1897	18.133	18.1664	18.1935	19.2483	18.5298	18.6056	18.4478	18.3431	18.5599	18.3256	20.5552
MAN1A1	23.5298	23.6964	23.815	23.7999	23.7542	23.6628	25.6118	23.4903	23.892	23.853	23.7396	23.8116	23.7722	23.6994	23.7782	23.565	23.7071	23.5817	23.9349	23.8819	24.0183	23.9996	23.9112	23.8096	23.6168	23.8076	23.7828	24.1511	24.079	24.4108	23.9157	24.1082	24.1992	23.7833	23.9726	23.9719	23.9962	23.837	23.9731	24.0791	23.8303	24.1135	24.1115	24.1588	23.9916	23.7636	24.2707	24.0969	23.6203
MAN1A2	23.8277	23.9692	23.8069	24.0391	23.7948	23.7612	25.8751	23.8902	23.9956	23.8866	23.8046	23.8326	23.7191	23.6876	23.8706	23.6509	23.8403	23.6668	24.0534	24.0175	24.1104	23.9078	23.9006	23.858	23.7409	23.9531	24.0802	24.195	24.1462	24.2161	24.1253	24.3752	24.1416	23.8935	24.4219	23.9239	24.1409	24.2565	24.2657	23.7533	23.8495	24.246	24.2866	24.4363	24.3746	24.1899	24.4916	24.0715	24.4445
MAN1B1	22.3113	22.6264	22.1976	22.4734	23.1628	22.4796	23.4038	22.1968	22.4212	22.1736	21.9918	22.15	22.2466	22.1868	22.2336	22.2985	22.2387	22.3077	21.8825	21.7466	21.9051	21.99	21.8737	21.8866	22.1926	22.4572	22.5653	21.9674	21.9843	22.1576	22.175	22.2566	22.2841	22.5701	22.3193	22.3811	21.7697	21.7279	21.6651	21.8119	21.9084	22.8808	21.8157	21.8923	21.7983	21.8923	22.1842	22.1203	23.5321
MAN1C1	26.4817	26.437	26.3165	26.707	26.6086	26.7818	28.015	26.865	26.8975	27.0212	26.807	26.7599	25.8169	26.2263	26.329	26.6425	26.5807	26.4611	26.7938	26.7654	26.7029	26.9292	26.8404	26.7116	25.8595	26.1936	26.4546	26.3921	26.4642	26.5047	25.7321	25.641	25.5936	25.5106	25.4773	26.1019	25.9469	26.0012	26.2286	25.7884	25.9548	26.6611	25.6466	26.1376	25.6646	25.5493	25.7852	25.5835	25.949
MAN2A1	22.7232	22.8215	22.7442	22.9879	22.9738	23.1671	24.869	22.6601	23.0035	22.9933	22.8188	22.8474	22.8058	22.7313	22.9814	22.9885	22.9748	22.9501	22.4212	22.4731	22.4626	22.7362	22.645	22.5803	22.9539	23.1639	23.2746	22.7872	22.6841	22.8326	22.9059	22.8879	22.9761	23.1567	23.2571	23.287	22.391	22.597	22.6316	22.5431	22.5272	22.7769	23.0168	23.2461	22.9841	23.1958	23.4622	23.0115	22.6581
MAN2A2	23.643	23.5615	23.5828	24.1289	23.9381	23.8168	25.5245	23.7138	23.9466	24.151	23.9156	23.9803	23.5111	23.4923	23.5335	23.7795	23.7844	23.677	23.614	23.5789	23.6153	23.9017	23.806	23.7282	23.5187	23.6547	23.7352	23.7407	23.5312	23.8282	23.4541	23.591	23.4638	23.5839	23.6686	23.9191	23.4475	23.5045	23.5075	23.3053	23.4135	23.8185	23.3598	23.5973	23.3597	23.3464	23.6269	23.2737	23.3889
MAN2B1	22.7202	22.7168	22.5719	23.3452	23.3395	22.8355	23.8023	22.5508	22.7512	22.6514	22.5909	22.592	22.4824	22.5743	22.589	22.5846	22.602	22.6114	22.241	22.2671	21.9934	22.2563	22.2467	22.1741	22.4526	22.5991	22.6114	22.2701	22.4103	22.3271	22.4678	22.4385	22.5299	22.3194	22.6565	22.5953	21.955	21.9324	21.9682	21.9136	21.9137	22.9872	22.179	22.2407	22.2338	22.1645	22.3801	22.2521	24.5699
MANBA	25.6405	25.6101	25.5799	26.1858	25.9578	25.7634	27.3771	25.414	25.533	25.7323	25.4214	25.5373	25.5208	25.7843	25.6926	25.8147	25.8633	25.6203	25.181	24.9494	25.116	25.322	25.5658	25.4359	25.5411	25.6776	25.9308	25.2525	25.1612	25.2507	25.8574	25.9646	25.8081	25.8508	25.955	25.7777	24.9435	25.0876	24.9799	24.8587	24.8782	25.5409	25.4684	25.7159	25.6755	25.5456	26.0104	25.4187	25.5629
MGAT1	22.6986	22.4864	22.576	22.9856	22.8994	22.6943	25.7063	22.8292	22.9873	22.8954	22.7566	22.7601	22.4911	22.5229	22.6625	22.6552	22.7577	22.5818	22.7886	22.7899	22.8046	22.7644	22.8177	22.8001	22.5908	22.8053	22.9876	23.0041	22.7993	23.2095	22.7756	23.1664	23.0354	22.8388	23.0054	22.596	22.6962	22.7778	22.9048	22.5279	22.8335	23.4308	22.9682	23.1265	23.1611	22.8343	23.276	22.7933	24.1806
MGAT2	23.2157	22.8824	23.078	23.1066	22.9667	22.9859	25.4476	23.2116	23.2866	23.2927	22.973	23.1437	22.9847	22.9937	23.1987	22.9655	23.1167	22.7857	23.1342	23.1461	23.215	23.1132	23.234	23.0061	22.9737	23.2305	23.574	23.4949	23.1824	23.3651	23.4843	23.6344	23.6032	23.4226	23.5622	23.1262	23.4807	23.408	23.4793	22.8111	22.8158	23.5496	23.604	23.8935	23.6944	23.5352	24.069	23.3973	23.3826
MGAT3	34.1286			33.8107	34.6412	34.7615		33.5368	32.9397	33.9233	33.6268	32.589				34.4608	32.9028	34.752	34.8427	34.5473	34.1473	34.561	33.7776		34.574		34.9073		33.1237				33.7321	34.8276	33.6772		33.8399		33.5837	33.9758	33.4764							33.8062	32.515
MGAT4A	22.7998	22.8755	22.9	23.2136	23.2397	23.1796	24.1918	22.791	23.0956	23.1216	22.8436	22.9467	23.0527	22.8734	23.0085	22.8696	23.098	23.2417	23.0799	22.8927	23.0522	22.9889	22.9715	22.8546	22.9071	23.2235	23.1192	23.1533	23.0983	23.3023	22.7042	22.8941	22.7978	22.7746	22.9652	22.9052	22.8115	22.7497	22.8875	22.815	22.7552	23.1521	22.7853	22.7701	22.6947	22.3715	22.7401	22.4606	23.3753
MGAT4B	21.4177	21.4027	21.3953	21.9497	21.9504	21.5622	22.5467	21.1341	21.5039	21.3912	21.3124	21.2947	21.3712	21.375	21.4105	21.3973	21.4206	21.389	20.9245	20.9281	20.9074	21.1479	20.9724	20.8964	21.2707	21.4489	21.4991	21.124	21.0775	21.241	21.0101	21.1386	21.1674	20.9751	21.2124	21.2789	20.9215	20.8051	20.8219	20.7044	20.7644	21.6276	20.6614	20.7888	20.7422	20.805	21.0116	20.86	21.9672
MGAT4C					34.1345			32.0882	31.7678		32.3831	34.2474	33.2879	33.2735	33.3239	34.0089			33.0869	32.8293	31.844	32.3691	33.073					32.2896	31.8582	32.7848				34.4464	34.1215			32.5045	34.1361	31.4931	32.1462	32.7587			32.7927	34.4609	33.2653	34.1265	32.8744
MGAT5	22.28	22.2263	22.2231	22.2429	22.2828	22.3187	23.4533	21.9554	22.1816	22.1655	22.0001	22.0047	22.4026	22.3103	22.4895	22.3441	22.4384	22.3154	22.3619	22.2715	22.3067	22.3187	22.3516	22.2236	22.2906	22.5155	22.5844	22.4233	22.2418	22.4522	22.4027	22.5185	22.4555	22.3899	22.5303	22.3332	22.3551	22.3009	22.4181	21.9176	22.0835	22.3866	22.3464	22.5204	22.4447	22.2189	22.4846	22.1332	22.7311
MGAT5B	27.6082	27.6611	27.3974	27.647	27.6473	27.7856	27.7836	26.3365	26.6519	26.2421	26.0235	26.234	28.1275	27.8133	28.0181	28.0947	27.876	27.9691	26.4292	26.2852	26.4437	26.3961	26.3376	26.3365	28.3248	28.395	28.2464	26.748	26.6921	26.7082	27.901	27.9106	28.297	28.3082	28.4258	28.28	26.1372	26.1309	26.2197	26.098	26.2556	26.586	27.0913	27.1767	27.2301	27.0052	27.489	27.1417	26.2393
MOGS	22.1191	22.0846	22.2095	22.332	22.5079	22.35	25.29	21.9147	22.3215	22.3171	22.1623	22.2251	22.1983	22.108	22.1784	22.1624	22.2771	22.1354	22.0067	22.0084	22.1427	22.2454	22.2102	22.005	22.0931	22.3953	22.3986	22.132	21.984	22.3177	22.3289	22.3429	22.2752	22.4577	22.42	22.3389	21.9714	21.9456	22.0036	21.8257	21.8379	22.4019	22.3175	22.4721	22.2535	22.2265	22.4776	22.2279	22.2193
NAGPA	25.7212	26.5342	26.4121	26.6436	26.8199	26.6054	28.3491	26.1992	26.3864	26.6132	26.2628	26.4836	26.4385	26.5264	26.4788	26.8483	26.8806	26.8258	26.4099	26.3444	26.4304	26.7099	26.6701	26.6003	26.584	26.7797	27.1354	26.9218	26.7932	27.4705	26.7606	26.8908	26.69	26.7543	27.0245	26.6028	26.3779	26.4192	26.6386	26.4199	26.5542	27.4568	26.3306	26.62	26.2107	26.3871	26.5705	26.2171	25.8144
NEU1	21.7205	21.7502	21.6599	22.3667	22.1785	21.9491	23.3024	21.392	21.7284	21.6495	21.6267	21.6359	21.765	21.781	21.8956	21.8193	21.8069	21.724	21.6368	21.6459	21.5712	21.6049	21.7016	21.5209	21.8538	21.9329	22.1701	21.8321	21.6917	21.8789	21.7658	21.8184	21.7687	21.5077	21.8273	21.8696	21.6638	21.732	21.7641	21.552	21.7688	22.1409	21.3373	21.523	21.3827	21.4427	21.6658	21.4077	22.6687
NEU2	30.695	32.679	32.2706			34.8474	33.1659	32.4773	33.1421				33.2776	32.8546	32.8423				33.5925	32.9753	33.6728			34.904							33.7616	33.4375	33.4585				32.7843	33.3611	33.9109				33.548	34.3984	33.6944	33.557	33.4102	33.4335	30.32
NEU3	25.7514	25.8336	25.652	26.0897	26.3347	26.1444	28.0074	25.8777	25.6607	25.7935	25.6064	25.6765	25.9265	25.8286	26.2342	25.9093	25.9575	25.6644	25.8699	25.7654	25.7418	25.8761	25.9671	25.9313	25.7813	25.9341	26.32	26.3252	26.3151	26.4175	26.0006	26.2517	26.2265	26.2404	26.1515	26.0119	26.0107	26.1275	26.1792	25.9123	26.2046	26.7043	25.9657	26.1964	26.2762	26.018	26.3392	26.0055	26.3088
NEU4	33.5521							34.6954				34.6617	34.6232							34.5711																													32.6851
OGT	22.1758	22.4578	22.2935	23.2392	23.1164	23.3163	25.1015	22.5031	22.7598	23.3754	22.9587	23.2021	22.4352	22.379	22.4674	22.9824	23.3097	23.0855	22.6263	22.5645	22.4844	23.3557	23.2888	23.3982	22.9371	23.2309	23.2143	23.3472	23.4052	23.5611	22.1405	22.3125	22.3033	22.4473	22.7477	22.7889	22.718	22.7899	23.0028	22.6246	23.3993	23.4816	21.5163	21.8312	21.6089	21.7214	22.252	22.1492	22.574
POFUT1	25.1154	24.4974	24.613	24.2956	24.7434	24.5818	26.4474	24.7612	24.6348	24.7771	24.543	24.7099	24.4455	24.5484	24.6501	24.5441	24.7641	24.2905	24.5867	24.5945	24.6888	24.5646	25.0666	24.7177	24.3516	24.7045	24.8131	25.0098	24.8064	24.7658	24.7593	25.078	24.7042	24.7383	24.9305	24.2992	24.7398	24.7159	24.8538	24.2393	24.2511	24.9167	24.6739	24.9245	24.8941	24.6748	25.3317	24.4492	25.2899
POFUT2	23.7883	23.8028	23.7182	23.9499	24.7618	24.1872	26.5635	23.8303	23.9687	23.825	23.5714	23.6475	23.6958	23.6925	23.702	23.9527	23.9101	23.8669	23.1693	23.3781	23.3064	23.4884	23.5017	23.5823	23.5115	23.8139	24.3334	23.4814	23.3409	23.5233	23.5235	23.8229	23.5825	23.8761	24.1031	23.7798	22.9064	22.8576	23.0066	22.8365	22.9639	24.6668	23.315	23.5636	23.5296	23.4255	23.6393	23.4301	24.2196
POMGNT1	25.0964	25.5246	25.1733	25.1803	25.5793	25.2323	26.5826	24.9224	25.0116	24.7658	24.7454	24.669	25.223	25.161	25.2005	25.0978	25.1066	25.0069	24.6204	24.9589	24.7686	24.6426	24.57	24.6404	25.0112	25.1519	25.1827	24.7778	24.8858	24.9314	25.2349	25.3252	25.2372	25.2987	25.2569	25.3696	24.8439	24.8709	24.8141	24.6906	24.6823	25.5849	25.0035	25.3607	25.2853	25.139	25.3507	25.0246	27.1679
POMT1	29.6385	29.4429	29.0463	30.2503	30.2184	30.4567	31.718	29.622	29.6213	30.0235	30.1721	30.1596	29.8286	29.5222	29.9966	30.2948	30.3941	30.5511	29.9438	29.7439	29.796	31.5656	30.509	30.7827	30.4706	30.5877	30.9219	30.6742	30.7425	30.3543	30.3213	30.3105	29.8907	30.611	30.6482	31.0597	29.8204	29.8775	30.6249	29.6299	31.0832	32.0321	29.9552	30.4657	29.9803	29.9176	30.5813	30.5637	30.8232
POMT2	23.242	23.5727	23.548	23.8128	23.894	23.7018	24.6687	23.1946	23.6269	23.4783	23.6349	23.5585	23.6199	23.5371	23.5355	23.5849	23.6061	23.6058	23.3399	23.4548	23.4097	23.7072	23.5169	23.3714	23.6873	23.8109	23.7188	23.3955	23.5774	23.6891	23.4699	23.6243	23.7018	23.6435	23.6944	24.3451	23.4266	23.2962	23.4292	23.3913	23.3708	23.6827	23.1472	23.2159	22.8898	22.9267	23.3863	23.222	23.555
PPC	19.6426	19.539	19.5805	19.972	19.7848	19.8806	19.6721	19.7346	19.6287	19.8779	19.6405	19.7291	19.7072	19.6832	19.6145	19.7946	19.8219	19.71	19.6211	19.657	19.6259	19.755	19.6798	19.7474	19.6738	19.8158	19.6431	19.7755	19.7519	19.7816	19.6655	19.6792	19.621	19.7499	19.8081	19.6204	19.6826	19.5874	19.6897	19.7219	19.6398	19.7098	19.7124	19.6393	19.8738	19.7182	19.7862	19.8025	19.5266
PRKCSH	20.6708	20.7243	20.7128	20.6474	20.6925	20.643	22.9112	20.5548	20.7619	20.6227	20.5789	20.5764	20.6217	20.5534	20.6773	20.4665	20.5139	20.4689	20.539	20.5753	20.5019	20.4715	20.485	20.3522	20.4056	20.5682	20.6282	20.5906	20.5244	20.6621	20.6807	20.5258	20.4754	20.3948	20.4991	20.4712	20.4989	20.5622	20.576	20.3269	20.3784	20.6174	20.3331	20.4979	20.3159	20.2049	20.413	19.972	20.7794
RPLP0	14.7344	14.888	15.1456	15.2973	15.2839	15.4771	16.6692	15.0694	15.2157	15.4881	15.468	15.6577	14.8836	14.8131	14.9555	15.4328	15.4648	15.2176	15.2238	15.2883	15.6096	15.6313	15.5376	15.347	15.3358	15.4693	15.6104	15.8003	15.4854	15.7426	15.4885	15.5111	15.2276	15.62	15.7597	16.0931	15.3434	15.3904	15.4939	15.3623	15.3344	15.514	15.9795	16.2566	15.8386	15.8313	16.122	15.7236	15.216
RTC	32.8628		34.5451					34.3353	34.8125				34.5604		34.6943					34.5302																							34.9216		33.1283		34.8172		33.7831
ST3GAL1	24.1568	24.3547	24.312	24.4561	24.5141	24.4823	26.2586	23.7378	24.0932	23.9735	23.7577	24.0004	24.2401	24.3502	24.1784	24.3255	24.4904	24.3805	23.6965	23.952	23.7399	23.9374	23.8141	23.8566	24.256	24.4368	24.4386	23.7329	23.7323	23.9903	24.2183	24.1943	24.2045	24.0477	24.2001	24.3434	23.5587	23.4082	23.5256	23.3658	23.4276	23.9067	23.5219	23.7256	23.5519	23.4568	23.8714	23.5701	23.3009
ST3GAL2	22.1461	22.1793	22.244	22.311	22.2589	22.2375	23.817	22.0993	22.4893	22.3848	22.2993	22.337	22.1805	22.1273	22.153	22.175	22.2479	22.1675	22.2569	22.3328	22.3407	22.3973	22.2899	22.2088	22.316	22.4035	22.4208	22.425	22.3906	22.5118	22.4191	22.5732	22.5227	22.4342	22.5043	22.2685	22.3545	22.3102	22.3953	22.156	22.2102	22.4134	22.696	22.6929	22.5668	22.5217	22.6967	22.5692	22.8507
ST6GAL1	20.2766	20.5725	20.5069	20.6201	20.3759	20.4366	22.5888	20.3995	20.8673	20.6088	20.7023	20.6115	20.1638	20.1612	20.2081	20.1327	20.1986	20.2261	20.3613	20.4642	20.4634	20.537	20.3387	20.3265	20.1687	20.2337	20.2415	20.5452	20.5166	21.5863	20.2223	20.4266	20.4242	20.1769	20.2314	20.6757	20.6058	20.4449	20.5519	20.3929	20.4246	20.5364	20.4322	20.4744	20.3147	20.2448	20.5602	20.3646	20.7617
ST6GALNAC1	32.2977	31.8173	31.7475	33.0951	32.3469			32.9118	34.4927	32.2483	31.4687	30.611	32.6343	32.6822	31.8163	33.4621	32.1079	32.7142	32.6275		33.4427	32.8567	33.6246	32.9316	31.5983	31.8808	31.8847	32.6941	32.5375	33.0172	31.1128	31.1435	31.4659	30.5128	31.2848	31.6594	32.6211	33.4289	33.3507	33.8426	32.6152	33.1221	31.4388	31.6714	31.7967	30.896	31.1564	31.499	32.3463
ST8SIA2	34.3119	30.9705	32.0053	31.5691	31.6945	31.1394	31.6619	30.5446	31.2277	30.9876	30.1612	30.4829	33.3373	31.3579	32.228	31.793	32.7963	33.107	30.7322	29.5535	30.5034	30.7063	30.2192	30.0053	33.148	32.1406	33.4502	29.9626	30.7489	30.2468	30.6526	32.3253	30.5396	31.9041		31.7519	29.3446	29.7293	29.2489	30.2519	30.1755	30.378	30.4897	29.707	30.377	30.5634	30.6067	30.3214	28.8229
ST8SIA3	34.2146																											33.3992																				31.7241	33.5906
ST8SIA4	23.1377	23.276	23.3287	23.7239	23.8243	23.8582	25.9575	23.7727	24.1315	24.353	23.9521	24.1025	23.6528	23.5867	23.8726	23.8184	24.103	23.8415	23.7978	24.1127	24.3356	24.3832	24.5565	24.3168	24.0094	24.2284	24.4118	24.7106	24.6893	24.8993	24.3146	24.3893	24.5358	24.6687	24.9529	24.9867	24.6092	24.5378	24.7363	24.386	24.6739	24.9128	24.5342	24.7827	24.4234	24.3114	24.7963	24.4004	24.6674
ST8SIA6	28.8322	28.8899	28.5936	28.2629	28.6493	29.1713	30.1943	28.3938	28.5344	28.968	28.7967	28.7721	28.8524	28.7785	29.5664	28.369	28.7667	28.5113	28.6175	28.4834	29.2552	28.9563	28.8319	28.6946	28.1472	28.2447	28.3868	29.4935	29.0988	29.8638	27.7372	27.8146	28.225	28.3742	27.6396	27.968	29.2382	29.211	29.5886	29.2846	29.1389	29.5822	26.9869	26.9777	27.1119	26.9296	27.2725	26.7802	28.7052
UGGT1	22.348	22.4976	22.5346	22.4648	22.4147	22.5304	23.951	22.3986	22.6762	22.529	22.4222	22.4763	22.5204	22.3922	22.6104	22.4039	22.3983	22.3171	22.6019	22.6712	22.7281	22.5004	22.5068	22.4094	22.426	22.6511	22.5503	22.6485	22.5887	22.7379	22.5868	22.8274	22.7575	22.3398	22.6095	22.4863	22.6679	22.6808	22.6648	22.2955	22.2649	22.465	22.6397	22.5572	22.4864	22.3942	22.6854	22.2963	22.6364
UGGT2	24.0814	24.3672	24.3304	24.4824	24.5673	24.4405	25.3084	24.2874	24.6202	24.4664	24.2948	24.3887	24.3309	24.1054	24.2514	24.2521	24.2372	24.2459	24.22	24.3167	24.3442	24.3848	24.2779	24.2309	24.0668	24.3745	24.1991	24.3254	25.1038	25.1627	23.7834	24.0121	24.1612	24.1407	24.1828	24.2576	24.0034	24.0549	23.9786	23.9316	24.111	24.5239	23.4331	23.4918	23.3228	23.3882	23.7322	23.5674	24.3011
1Sample nomenclature : Dose of irradiation_Day post-irradiation_Technical replicate
[truncated: 17 more columns]

## Sheet: CT
Supplementary Table S3 (continued). Gene expression data (HUVECs) (Ct).
Assay	0Gy_D1_21	0Gy_D1_3	0Gy_D1_4	0Gy_D1_5	0Gy_D1_6	20Gy_D1_2	20Gy_D1_3	20Gy_D1_4	20Gy_D1_5	20Gy_D1_6	0Gy_D2_1	0Gy_D2_2	0Gy_D2_3	0Gy_D2_4	0Gy_D2_5	0Gy_D2_6	20Gy_D2_1	20Gy_D2_2	20Gy_D2_3	20Gy_D2_4	20Gy_D2_5	20Gy_D2_6	0Gy_D3_4	0Gy_D3_5	0Gy_D3_6	20Gy_D3_4	20Gy_D3_5	20Gy_D3_6	0Gy_D4_1	0Gy_D4_2	0Gy_D4_3	0Gy_D4_4	0Gy_D4_5	20Gy_D4_1	20Gy_D4_2	20Gy_D4_3	20Gy_D4_4	20Gy_D4_5	20Gy_D4_6	0Gy_D14_1	0Gy_D14_2	0Gy_D14_3	0Gy_D14_4	0Gy_D14_5	0Gy_D14_6	20Gy_D14_2	20Gy_D14_3	20Gy_D14_4	20Gy_D14_5
A4GNT	32.6075	31.3368	33.5554		34.98	31.1587	31.6653	33.9386	34.9431		32.3656	31.1884	32.0502	33.9633	34.0716		32.2248	32.5016	32.4147		34.3778		33.4918	34.3545		33.9241	34.4447		32.9537	32.4932	32.227			31.9022	31.2989	32.4437	32.8949	33.6997	34.2601	32.9755	33.1438	32.4708	34.6606	33.4776		32.4773	31.3089	32.1751	32.7015
AGA	24.3147	24.3257	24.7318	24.9127	24.8166	24.4577	24.6421	24.7571	24.4615	24.4304	24.4641	24.5004	24.493	24.502	24.596	24.364	24.2999	24.3218	24.2203	24.371	24.6165	24.4339	24.396	24.5865	25.0121	24.8365	24.643	24.7184	24.6338	24.5183	24.5114	24.8651	24.7535	24.4698	24.5324	24.4892	24.515	24.7519	25.5579	24.203	24.4048	24.3186	24.5084	24.8488	24.4146	24.4228	24.5453	24.4864	24.5472
B3GALTL	23.3909	23.5464	23.6582	23.7655	23.7585	23.6937	23.8486	23.888	23.8184	23.8788	23.6776	23.6759	23.6784	23.7144	23.7742	23.6137	23.6297	23.5538	23.6406	23.7913	23.8379	23.7131	23.6703	23.8214	23.985	23.9799	23.7264	23.8641	23.8014	23.9031	23.8499	23.9675	24.1373	23.7035	23.7117	23.751	23.5292	23.5444	23.8782	23.6034	23.8557	23.7972	23.8568	24.1922	23.6841	23.4079	23.5529	23.4639	23.4696
B3GNT2	23.2681	23.4353	23.9381	24.1981	24.0089	23.7463	24.1541	24.2712	23.937	24.1071	23.4045	23.3718	23.5266	23.7075	23.7867	23.5457	23.6161	23.6581	23.5818	23.8627	23.8889	23.8106	23.5379	23.7165	24.1398	23.9314	23.8239	24.091	23.54	23.8716	23.6063	23.9275	24.0686	23.4143	23.6086	23.6171	23.3814	23.4548	24.2326	23.6941	23.9889	23.8172	23.9387	24.2674	23.8229	23.1412	23.1166	22.9021	22.8949
B3GNT4	30.7373	30.3205	31.5259	31.8815	31.084	29.7773	29.7134	31.2305	31.9295	32.1216	30.4199	30.0007	29.6897	31.2327	31.9004	31.394	30.4258	30.2332	30.5734	32.5419	32.4133	31.6859	31.6433	31.9951	31.2621	30.9861	31.6522	30.9755	29.9774	30.794	30.3647	31.6776	31.9998	30.3508	30.3279	30.6874	30.4804	31.4588	32.5496	30.5206	30.3083	30.3343	31.107	31.1592	31.4698	30.4011	29.7732	30.943	30.3394
B3GNT8	29.697	28.5753	30.1025	29.7293	30.1222	28.8343	29.2148	30.1832	30.1922	30.3861	29.6614	28.8853	28.7119	30.1144	30.0006	30.6401	28.8186	29.0009	28.9049	30.769	29.8116	30.2231	30.6134	30.9216	30.1825	29.9063	30.5472	30.2787	29.4029	29.4543	29.4205	30.3341	30.3592	29.1667	28.7575	29.2776	30.5694	31.8448	31.5844	29.9742	30.646	29.7611	30.2049	30.1706	31.3563	29.532	29.3996	30.4406	30.7005
B4GALT1	21.9824	22.018	22.0677	21.9947	22.0996	21.9513	22.3575	22.2528	22.1214	22.1355	21.9777	21.9862	21.9944	21.9134	21.9737	21.8469	22.0627	22.0592	22.0802	22.1174	22.1018	21.9408	21.659	21.84	21.9356	22.1388	22.0247	22.25	21.816	21.9102	21.8451	21.7226	21.7766	21.9748	22.0199	22.0448	21.7827	21.8505	22.1218	21.6291	21.799	21.6804	21.5945	21.8986	21.5634	21.973	22.0964	21.8348	21.7697
B4GALT2	21.5214	21.5504	21.6076	21.7433	21.7661	21.4838	21.7761	21.7034	21.5623	21.643	21.6507	21.597	21.6819	21.5059	21.5801	21.451	21.4854	21.4577	21.4231	21.5212	21.5175	21.3935	21.5364	21.677	21.7881	21.6028	21.5253	21.6461	21.7063	21.7807	21.7603	21.8098	21.9158	21.4909	21.5415	21.5855	21.3374	21.4675	21.8067	21.6988	21.8422	21.6888	21.7276	21.9633	21.7554	21.4854	21.6126	21.587	21.6056
B4GALT3	22.6162	22.6178	22.9317	23.3351	23.1748	22.5386	22.841	22.8866	22.6466	22.7351	22.7981	22.7552	22.8762	22.938	22.9582	22.7914	22.6284	22.5872	22.5868	22.8388	22.8459	22.7298	22.8017	23.0579	23.2553	22.8887	22.7746	22.9603	22.7653	22.9976	22.8665	22.9661	23.1316	22.6996	22.6637	22.7208	22.5242	22.8017	23.2159	22.7321	22.9593	22.7759	22.7955	23.1322	22.8836	22.9703	23.1221	22.9189	23.0935
B4GALT5	23.2929	23.2736	23.7538	24.3248	23.8159	23.8096	23.7797	24.1228	24.0066	23.9072	23.1698	23.3072	23.3156	23.7032	23.6877	23.5235	23.2646	23.5181	23.542	23.752	23.9277	23.7663	23.4994	23.6504	23.9254	24.1132	23.7949	23.8864	23.5038	23.3862	23.4292	23.6566	23.729	23.6005	23.5116	23.4663	23.5732	23.618	24.6141	23.3081	23.2691	23.2372	23.339	23.4717	23.2204	23.5991	23.7328	23.9643	24.0811
C1GALT1	23.6429	23.6705	24.1527	24.4152	24.3097	23.4786	23.6157	24.0921	23.7019	23.7658	23.8213	23.7634	23.9311	23.9783	24.1189	23.8175	23.2916	23.1862	23.3097	23.6549	23.7313	23.7199	23.7984	23.9521	24.3445	23.7274	23.725	23.9519	23.8024	24.1221	23.873	24.4608	24.705	23.6231	23.6027	23.7233	23.4379	23.6476	24.1851	23.4315	23.6657	23.5705	23.6648	24.2022	23.7174	23.1868	23.3666	23.2051	23.2035
C1GALT1C1	22.5766	22.6275	22.8143	22.8695	22.7943	22.5211	22.8177	22.8232	22.7072	22.7594	22.6097	22.6602	22.7873	22.7392	22.7803	22.6395	22.8463	22.7905	22.7692	22.9225	22.8573	22.7801	22.6673	22.9128	22.808	22.9451	22.8742	23.1331	22.8872	22.9548	22.9637	22.9802	23.1554	22.7941	22.8017	22.8804	22.7351	22.8082	23.0035	22.6902	22.8453	22.832	22.7132	23.0038	22.8096	22.7438	22.9238	22.7746	22.7403
EDEM1	23.228	23.3571	23.4291	23.4438	23.4799	22.8304	23.0111	23.1488	22.854	22.909	23.2959	23.4257	23.4453	23.4207	23.4721	23.2409	22.9561	23.1651	22.9822	22.9953	22.9858	22.8558	23.31	23.3878	23.6341	23.1951	23.1185	23.2239	23.3753	23.3982	23.2793	23.3001	23.426	22.8195	23.0126	23.0141	22.7218	22.8457	23.3694	22.8294	23.0222	22.8275	22.8173	23.1745	22.6288	23.2381	23.3948	23.1869	23.2574
EDEM2	23.015	22.9668	23.4132	23.4515	23.3428	22.9536	23.4419	23.3004	23.2841	23.2638	22.9263	22.959	23.0998	22.9653	23.1558	23.1379	23.2307	23.1772	23.0114	23.2632	23.241	23.0206	22.9613	23.1657	23.2084	23.2613	23.3449	23.399	23.2043	23.3427	23.4237	23.2761	23.3786	23.2639	23.2199	23.3061	23.0143	23.2327	23.4981	23.4368	23.6103	23.39	23.4033	23.6574	23.5644	23.3774	23.5269	23.209	23.2672
EDEM3	23.6429	23.5728	23.7933	23.7482	23.996	23.6319	23.6811	23.9824	23.7446	23.7975	23.6741	23.8767	23.8308	23.9131	24.2092	23.7891	23.7159	23.7104	23.9126	23.813	23.9223	23.8172	23.7762	23.9894	24.1377	24.189	23.8633	23.9697	24.1286	24.1747	24.0569	23.9351	24.2664	23.8405	24.0874	24.1074	23.5624	23.6863	24.1365	23.7847	24.1728	23.9885	23.7769	24.1477	23.593	23.7495	24.0165	23.6287	23.6188
FUCA1	25.3771	25.3943	25.4008	25.4195	25.3847	24.8522	25.1174	24.858	24.8592	24.8484	25.1096	25.1889	25.227	25.0917	24.9164	25.0443	24.2827	24.2535	24.3928	24.3402	24.2929	24.2233	25.032	25.0749	25.1322	24.3177	24.3141	24.4095	24.8363	25.1937	25.0598	24.9381	25.1167	24.1187	23.9768	24.1142	23.9831	23.9388	24.5081	24.7072	24.6208	24.7792	24.5494	24.8051	24.5577	23.6506	23.6675	23.5057	23.473
FUCA2	21.6231	21.6943	21.9779	21.8746	21.8265	21.6378	21.8269	21.8442	21.6599	21.6994	21.8089	21.702	21.9592	21.5934	21.7818	21.6465	21.9894	21.8418	21.8007	21.7958	21.7608	21.7197	21.6592	21.8196	21.8984	21.9602	21.8511	21.9657	21.7846	22.1313	22.1533	21.7302	21.9759	21.8689	21.7806	22.1051	21.6952	21.7505	22.1391	21.6687	21.7403	21.7651	21.622	22.089	21.6698	21.8463	21.866	21.6639	21.5483
FUT11	21.4963	21.4832	21.6355	21.6757	21.6963	21.8317	22.1253	21.9997	21.9228	21.8938	21.5018	21.4673	21.6054	21.474	21.5382	21.5288	21.9219	21.774	21.8099	21.9075	21.8879	21.7486	21.5548	21.6452	21.6716	22.0933	22.3108	22.1629	21.5065	21.6056	21.5489	21.5	21.6194	21.8606	21.8042	21.9246	21.7336	21.783	22.0967	21.5363	21.6563	21.5288	21.465	21.7046	21.4564	21.9531	21.9441	22.1319	22.122
FUT8	23.5615	23.5072	23.7818	23.9344	23.8707	23.18	23.454	23.5709	23.2636	23.4355	23.6877	23.73	23.9873	23.7557	23.9512	23.6352	23.6741	23.2811	23.4423	23.5886	23.7564	23.661	23.6942	23.8096	23.9441	23.7714	23.5001	23.7701	23.9699	24.3474	24.2013	24.3777	24.4626	23.7819	23.7899	24.1216	23.6539	23.7181	23.7683	24.4038	24.6204	24.6831	24.3603	24.6741	24.4478	23.9866	24.2645	23.7944	23.8439
GALNT1	20	20.1588	20.3056	20.3782	20.3536	19.7063	19.9444	20.0016	19.8779	19.9502	20.2063	20.1145	20.3299	20.1581	20.258	20.19	19.9453	19.7265	19.7649	19.9778	19.9148	19.8588	20.1929	20.4311	20.317	20.194	19.9641	20.2478	20.1483	20.4396	20.3743	20.4223	20.5402	19.9119	19.8698	19.9866	19.9141	19.8213	20.2568	20.4728	20.5291	20.6298	20.3339	20.712	20.5122	19.9443	20.1121	19.9524	19.8603
GALNT10	22.1065	22.1406	22.2771	22.164	22.2628	21.6913	22.2956	22.2823	22.012	22.1018	21.9597	21.9369	22.241	21.9121	22.1317	21.9321	21.8802	21.7858	21.8028	22.145	21.9909	21.9337	21.863	22.0126	22.2963	22.1754	21.9649	22.2753	21.7961	22.0156	21.9569	21.9063	22.2443	21.9766	21.9788	22.1347	21.8177	21.8367	22.1755	21.7159	21.7481	21.6821	21.6416	21.9844	21.7524	21.5923	21.677	21.8191	21.7524
GALNT11	24.3383	24.1821	24.4289	24.5759	24.3792	23.767	24.2381	23.9996	23.9513	23.9121	24.2637	24.3257	24.3349	24.3477	24.3503	24.2715	23.7807	23.7604	23.7153	23.7948	23.8108	23.6618	24.2661	24.3977	24.5993	23.8523	23.7809	23.8615	24.4295	24.5023	24.4213	24.4692	24.5276	23.7578	23.7981	23.83	23.5787	23.6764	24.2018	24.2992	24.4946	24.2999	24.3674	24.5222	24.3555	23.766	23.9159	23.737	23.7495
GALNT12	30.152	29.8403	30.178	30.5927	30.459	29.2514	29.0171	29.2648	28.975	29.262	30.3657	30.6254	30.8598	30.1683	30.916	29.7661	29.7528	29.5226	29.6832	29.3922	29.4034	29.551	30.1668	30.9398	30.5145	30.2424	29.4895	29.821	30.8299	32.4415	31.4313	31.568	31.8092	29.7111	29.8145	30.2178	28.9711	29.4386	30.3649	30.7012	31.1569	30.8901	30.1013	31.1849	30.6702	29.3117	29.7656	28.7908	29.2216
GALNT14	31.7789	31.4416	33.1266	31.6971	32.279	31.779	33.9328	31.7799	31.777	33.213	33.1501	34.4421	34.0373	31.9278	32.8972	32.546	32.5454	34.4732	34.0009	32.5573		33.3208	32.1467	31.7168		33.6649		34.3811	34.1173		33.7934	34.0082		33.7535	34.3669	32.3427	33.5185	33.2809	34.2832	33.5294		32.7511		34.4678	34.168	32.4073	32.4687	32.292	33.3715
GALNT2	22.1276	22.1796	22.0232	22.2812	22.2217	21.8624	21.9786	22.1883	21.837	22.208	21.9959	22.1169	22.2351	22.1097	22.2941	21.8465	21.8714	21.8196	21.8889	21.9559	22.1171	21.9485	21.801	22.1267	22.3687	22.1816	21.6824	21.9199	21.9564	22.4646	21.8566	21.9942	22.2156	21.6809	21.7443	21.903	21.3388	21.3554	21.855	22.2034	22.3848	22.4002	21.9556	22.4433	21.8582	21.5812	21.6524	21.1784	21.1452
GALNT3	29.9742	30.4522	31.408	30.1263	31.8364	31.127	31.3354	31.8221	30.8067	30.4282	31.1132	30.4028	30.7491	31.4161	31.2663	30.7771	31.0068	29.8593	30.6027	30.7717	30.7846	31.3892	30.9327	30.5656	32.681	31.5504	31.1067	30.8324	31.3851	31.975	31.3428	31.5697	31.8686	30.7838	30.4134	31.405	29.8323	31.5385	31.7224	31.1592	31.9267	32.4078	30.8712	32.7724	30.9545	30.7826	31.1135	30.1554	30.6977
GALNT4	24.5613	24.472	24.7619	24.7564	24.77	24.1673	24.5132	24.5535	24.3468	24.4884	24.4908	24.5903	24.595	24.8185	24.9235	24.7865	24.3118	24.3106	24.3275	24.4318	24.539	24.4367	24.9686	25.0624	25.1501	24.5309	24.4162	24.5633	24.9687	25.2747	24.9556	25.1825	25.3337	24.3332	24.4768	24.4609	24.0908	24.2262	24.3929	25.0917	25.404	25.2755	25.105	25.6441	25.2957	24.525	24.6444	24.4375	24.4472
GALNT6	23.8991	24.11	23.8611	24.1144	23.9393	23.5635	23.6976	23.731	23.5144	23.6338	23.9074	23.9285	24.148	23.7904	23.8181	23.7469	23.508	23.3915	23.4651	23.387	23.4205	23.2387	23.7182	23.9222	24.1531	23.336	23.1937	23.3708	23.9001	24.1263	23.9709	24.0866	24.1766	23.3689	23.5494	23.428	22.9858	23.0015	23.3044	23.7215	23.9182	23.8754	23.7645	23.9619	23.6559	23.3523	23.4622	23.2546	23.2448
GALNT7	22.4119	22.5022	22.5217	22.5816	22.665	21.825	21.9742	22.2453	21.9581	22.1488	22.5581	22.5586	22.671	22.6069	22.6989	22.468	22.12	21.9022	21.9565	21.9945	22.2282	22.1331	22.6325	22.7318	22.8499	22.3107	22.1876	22.278	22.7177	22.8666	23.0035	22.8933	22.9447	21.9948	22.1432	22.2615	21.8504	21.9529	22.3616	22.2224	22.4988	22.2789	22.3525	22.608	22.3184	21.989	22.2867	22.2862	22.3081
GALNT8		34.6925	33.7779	32.0966	32.7221	32.9405	33.5346	32.8924	31.7546	31.9469	33.204	33.4409	32.5861	31.8994	32.3722		32.0167	32.4328	33.5666	32.8448		32.6371	33.8821	32.7532	32.5959	33.788	32.8684	32.9613	33.9399	34.1359	33.6196	34.2677	32.4806	33.912	33.6945		34.7519	34.6284	34.5707	34.0138	33.5657			32.9907	32.6615	32.9413			34.7723
GALNT9	33.0186	32.2558	34.7167	34.0942	34.7358	31.6491	32.6195	32.7934	32.4487	32.353	32.8437	33.2649	32.9682	33.1292	33.224	33.6673	32.3023	32.6366	31.4616	32.5843	32.7898	33.9447	32.8394	32.5668	33.6082	33.6854	33.3162	32.7715	32.8457	32.4123	33.3069	32.2345	32.3676	31.8791	32.7225	32.4483	31.7764	32.1854	32.5038	33.1103	33.2112	32.4366	32.673	31.6979	33.0636	31.3213	32.7298	31.6083	31.9141
GALNTL1 (GALNT16)	29.8813	29.3537	29.991	30.2205	29.918	29.5215	29.6158	29.9957	30.3268	30.3694	30.4547	30.2866	30.2768	31.5676	30.6954	29.8798	29.5022	29.4815	29.4191	29.6447	30.8073	30.396	29.8953	31.341	31.0021	30.2698	29.7144	29.9256	31.2816	30.3713	30.136	31.614	31.3776	28.9356	29.7641	29.4281	29.5201	29.3462	30.5524	30.0128	29.8466	29.9404	30.4419	30.4097	30.406	27.8993	28.7261	28.1611	28.7646
GALNTL6	34.9106	32.7381	33.2147	32.9569	32.5988	32.8012	33.3001	33.3979	31.8422	32.6594	32.9342	32.4846	32.1374		33.6667	33.1037	31.4049		33.1721	33.9335	31.1826	31.2278	32.951	34.1977		31.5485	30.9129	32.3446	32.2446	31.7865	32.7699		33.2059	30.8475	30.9284	31.8187	30.8008	30.8155	31.3736	33.3523	31.9931	32.3163	33.3606	32.6035	32.6085	31.5593	31.4538	30.7483	31.6817
GANAB	19.381	19.4445	19.6847	19.6036	19.6375	19.3994	19.7563	19.5903	19.5065	19.518	19.401	19.4011	19.4907	19.5161	19.5728	19.4625	19.4796	19.4748	19.4554	19.5899	19.524	19.474	19.3856	19.4955	19.6875	19.655	19.5372	19.725	19.3746	19.4319	19.4063	19.3896	19.3919	19.4609	19.5591	19.597	19.3526	19.4805	19.7898	19.2016	19.4996	19.2476	19.2347	19.515	19.2361	19.4969	19.6738	19.5474	19.6116
GCNT1	23.4783	23.4855	23.7289	23.7177	23.6489	24.5408	24.8558	24.795	24.5901	24.6501	23.5306	23.6237	23.6014	23.5107	23.562	23.6027	25.1487	25.3473	25.0292	25.1316	24.7258	24.818	23.3921	23.6156	23.6629	25.1366	25.1745	25.279	23.8475	24.0074	23.9496	23.7594	24.0077	25.2642	25.2498	25.3924	24.8451	24.9665	25.2775	25.5022	25.5639	25.392	24.8893	25.0158	25.0212	26.1758	25.8768	25.775	25.5969
GCNT3	33.3085	32.3277	32.9025	33.352		30.7587	31.5882	34.2943			32.4583	32.5333	31.8525		32.6386		32.506	31.2137	33.8117	33.1427	33.5995	33.3779		33.9903				32.9191	33.7272	32.9733	33.214	34.947		32.7485	32.1785	32.5147	32.8659	33.5764	34.8985	31.9258	32.8393	32.4321	32.5973	32.4056	32.818	31.7249	31.8798	31.1992	30.7375
GCNT4	33.2061	33.7946	32.7266	33.3432	32.2801	30.9451	30.7604	31.1709	31.2597	31.4962	31.9763	33.0057	33.5637		32.5149	32.5964	30.3796	30.7455	30.6528	31.3905	31.8502	31.256		30.2947	31.7039	30.8763	31.6581	32.6692	31.8209	32.5067	32.4325	32.4064	32.0839	30.5066	30.7956	30.1094	30.7968	30.4764	31.4862	31.9973	32.4939	31.5718	33.8263		32.8095	29.2216	28.4262	28.2027	27.5613
GLB1	23.3102	23.1962	23.5861	23.9897	23.4542	23.5627	23.5183	23.6953	23.409	23.4918	23.1168	23.1863	23.307	23.1653	23.3012	23.0108	22.7206	23.0657	23.0014	23.0813	23.1277	23.2167	23.0581	23.2283	23.3019	23.3359	23.2659	23.8009	22.9751	23.2644	23.0233	23.1046	23.3758	23.126	23.0586	22.9037	23.1417	23.0184	23.9162	22.857	22.977	23.039	22.9312	23.4305	22.8226	22.778	22.7926	22.6258	22.5603
GNPTAB	24.3442	24.1418	24.577	24.7224	24.1379	24.3516	24.4551	23.854	23.7627	23.7137	24.1807	24.1374	24.255	24.2137	24.1991	24.1325	23.8929	23.9469	23.9956	23.4799	23.6997	23.641	24.0088	24.1577	24.6666	23.8781	23.8034	23.8517	24.4986	24.7828	24.5647	24.3832	24.4938	23.7897	23.9075	23.9565	23.3318	23.4963	24.841	24.2589	24.4445	24.4958	24.1793	24.5001	24.2539	23.6399	23.5404	23.3082	23.1013
GNPTG	22.5829	22.5673	22.9544	22.7866	22.8382	22.2424	22.4511	22.5096	22.4038	22.4584	22.4996	22.5967	22.6041	22.7196	22.7136	22.8869	22.3739	22.2267	22.2402	22.4219	22.5032	22.2707	22.6171	22.7957	22.8337	22.45	22.6724	22.5088	22.4524	22.5344	22.5099	22.4506	22.5849	22.1202	22.2021	22.2152	21.9397	22.2456	22.3377	22.1865	22.2729	22.0035	22.2096	22.5061	22.1597	22.4204	22.5111	22.1707	22.1281
HEXA	26.5175	26.5645	26.6625	27.3296	26.8061	26.6969	26.4995	26.8639	26.5657	26.7111	26.3667	26.3315	26.6069	26.9272	27.1791	26.632	25.8354	26.1042	26.1847	26.3401	26.445	26.6208	26.4968	26.8231	26.9319	26.658	25.9771	26.2484	26.0194	26.3623	26.1966	26.4044	26.6328	25.8577	25.8166	25.9224	25.623	25.9316	27.3486	25.1606	25.3605	25.4055	25.5267	26.0995	25.4565	25.3435	25.5113	25.5842	25.734
HEXB	21.6465	21.4999	22.0981	21.9345	21.6853	21.5385	21.7199	21.5864	21.508	21.3969	21.6195	21.6337	21.7055	21.5853	21.4829	21.3915	21.4407	21.371	21.4563	21.2547	21.4459	21.188	21.5426	21.5602	21.7474	21.4221	21.4178	21.3558	21.5297	21.5391	21.5048	21.4084	21.6263	21.2352	21.3015	21.4367	21.1541	21.1947	21.8325	20.9488	21.2363	21.1925	20.8871	21.1891	21.1501	21.1389	21.173	20.9399	20.9445
MAN1A1	23.6964	23.815	23.7999	23.7542	23.6628	23.4903	23.892	23.853	23.7396	23.8116	23.7722	23.6994	23.7782	23.565	23.7071	23.5817	23.9349	23.8819	24.0183	23.9996	23.9112	23.8096	23.6168	23.8076	23.7828	24.1511	24.079	24.4108	23.9157	24.1082	24.1992	23.7833	23.9726	23.9962	23.837	23.9731	24.0791	23.8303	24.1135	24.1115	24.1588	23.9916	23.7636	24.2707	24.0969	23.8834	23.9586	23.9766	23.7572
MAN1A2	23.9692	23.8069	24.0391	23.7948	23.7612	23.8902	23.9956	23.8866	23.8046	23.8326	23.7191	23.6876	23.8706	23.6509	23.8403	23.6668	24.0534	24.0175	24.1104	23.9078	23.9006	23.858	23.7409	23.9531	24.0802	24.195	24.1462	24.2161	24.1253	24.3752	24.1416	23.8935	24.4219	24.1409	24.2565	24.2657	23.7533	23.8495	24.246	24.2866	24.4363	24.3746	24.1899	24.4916	24.0715	24.2561	24.5254	24.1962	24.2975
MAN1B1	22.6264	22.1976	22.4734	23.1628	22.4796	22.1968	22.4212	22.1736	21.9918	22.15	22.2466	22.1868	22.2336	22.2985	22.2387	22.3077	21.8825	21.7466	21.9051	21.99	21.8737	21.8866	22.1926	22.4572	22.5653	21.9674	21.9843	22.1576	22.175	22.2566	22.2841	22.5701	22.3193	21.7697	21.7279	21.6651	21.8119	21.9084	22.8808	21.8157	21.8923	21.7983	21.8923	22.1842	22.1203	21.684	21.7886	21.6534	21.6572
MAN1C1	26.437	26.3165	26.707	26.6086	26.7818	26.865	26.8975	27.0212	26.807	26.7599	25.8169	26.2263	26.329	26.6425	26.5807	26.4611	26.7938	26.7654	26.7029	26.9292	26.8404	26.7116	25.8595	26.1936	26.4546	26.3921	26.4642	26.5047	25.7321	25.641	25.5936	25.5106	25.4773	25.9469	26.0012	26.2286	25.7884	25.9548	26.6611	25.6466	26.1376	25.6646	25.5493	25.7852	25.5835	25.9027	26.2473	25.9799	26.2479
MAN2A1	22.8215	22.7442	22.9879	22.9738	23.1671	22.6601	23.0035	22.9933	22.8188	22.8474	22.8058	22.7313	22.9814	22.9885	22.9748	22.9501	22.4212	22.4731	22.4626	22.7362	22.645	22.5803	22.9539	23.1639	23.2746	22.7872	22.6841	22.8326	22.9059	22.8879	22.9761	23.1567	23.2571	22.391	22.597	22.6316	22.5431	22.5272	22.7769	23.0168	23.2461	22.9841	23.1958	23.4622	23.0115	22.578	22.6677	23.1131	22.5661
MAN2A2	23.5615	23.5828	24.1289	23.9381	23.8168	23.7138	23.9466	24.151	23.9156	23.9803	23.5111	23.4923	23.5335	23.7795	23.7844	23.677	23.614	23.5789	23.6153	23.9017	23.806	23.7282	23.5187	23.6547	23.7352	23.7407	23.5312	23.8282	23.4541	23.591	23.4638	23.5839	23.6686	23.4475	23.5045	23.5075	23.3053	23.4135	23.8185	23.3598	23.5973	23.3597	23.3464	23.6269	23.2737	23.3979	23.5606	23.369	23.4485
MAN2B1	22.7168	22.5719	23.3452	23.3395	22.8355	22.5508	22.7512	22.6514	22.5909	22.592	22.4824	22.5743	22.589	22.5846	22.602	22.6114	22.241	22.2671	21.9934	22.2563	22.2467	22.1741	22.4526	22.5991	22.6114	22.2701	22.4103	22.3271	22.4678	22.4385	22.5299	22.3194	22.6565	21.955	21.9324	21.9682	21.9136	21.9137	22.9872	22.179	22.2407	22.2338	22.1645	22.3801	22.2521	21.9487	22.2214	22.1426	22.1387
MANBA	25.6101	25.5799	26.1858	25.9578	25.7634	25.414	25.533	25.7323	25.4214	25.5373	25.5208	25.7843	25.6926	25.8147	25.8633	25.6203	25.181	24.9494	25.116	25.322	25.5658	25.4359	25.5411	25.6776	25.9308	25.2525	25.1612	25.2507	25.8574	25.9646	25.8081	25.8508	25.955	24.9435	25.0876	24.9799	24.8587	24.8782	25.5409	25.4684	25.7159	25.6755	25.5456	26.0104	25.4187	24.6453	24.7287	24.5387	24.3783
MGAT1	22.4864	22.576	22.9856	22.8994	22.6943	22.8292	22.9873	22.8954	22.7566	22.7601	22.4911	22.5229	22.6625	22.6552	22.7577	22.5818	22.7886	22.7899	22.8046	22.7644	22.8177	22.8001	22.5908	22.8053	22.9876	23.0041	22.7993	23.2095	22.7756	23.1664	23.0354	22.8388	23.0054	22.6962	22.7778	22.9048	22.5279	22.8335	23.4308	22.9682	23.1265	23.1611	22.8343	23.276	22.7933	22.8929	22.9207	22.6553	22.6705
MGAT2	22.8824	23.078	23.1066	22.9667	22.9859	23.2116	23.2866	23.2927	22.973	23.1437	22.9847	22.9937	23.1987	22.9655	23.1167	22.7857	23.1342	23.1461	23.215	23.1132	23.234	23.0061	22.9737	23.2305	23.574	23.4949	23.1824	23.3651	23.4843	23.6344	23.6032	23.4226	23.5622	23.4807	23.408	23.4793	22.8111	22.8158	23.5496	23.604	23.8935	23.6944	23.5352	24.069	23.3973	23.3649	23.5884	23.1548	23.2335
MGAT4A	22.8755	22.9	23.2136	23.2397	23.1796	22.791	23.0956	23.1216	22.8436	22.9467	23.0527	22.8734	23.0085	22.8696	23.098	23.2417	23.0799	22.8927	23.0522	22.9889	22.9715	22.8546	22.9071	23.2235	23.1192	23.1533	23.0983	23.3023	22.7042	22.8941	22.7978	22.7746	22.9652	22.8115	22.7497	22.8875	22.815	22.7552	23.1521	22.7853	22.7701	22.6947	22.3715	22.7401	22.4606	23.2739	23.417	23.7211	23.2507
MGAT4B	21.4027	21.3953	21.9497	21.9504	21.5622	21.1341	21.5039	21.3912	21.3124	21.2947	21.3712	21.375	21.4105	21.3973	21.4206	21.389	20.9245	20.9281	20.9074	21.1479	20.9724	20.8964	21.2707	21.4489	21.4991	21.124	21.0775	21.241	21.0101	21.1386	21.1674	20.9751	21.2124	20.9215	20.8051	20.8219	20.7044	20.7644	21.6276	20.6614	20.7888	20.7422	20.805	21.0116	20.86	20.8861	20.8875	20.8315	20.7632
MGAT4C				34.1345		32.0882	31.7678		32.3831	34.2474	33.2879	33.2735	33.3239	34.0089			33.0869	32.8293	31.844	32.3691	33.073					32.2896	31.8582	32.7848				34.4464	34.1215		32.5045	34.1361	31.4931	32.1462	32.7587			32.7927	34.4609	33.2653	34.1265	31.2693	32.9998	30.7413	34.1075
MGAT5	22.2263	22.2231	22.2429	22.2828	22.3187	21.9554	22.1816	22.1655	22.0001	22.0047	22.4026	22.3103	22.4895	22.3441	22.4384	22.3154	22.3619	22.2715	22.3067	22.3187	22.3516	22.2236	22.2906	22.5155	22.5844	22.4233	22.2418	22.4522	22.4027	22.5185	22.4555	22.3899	22.5303	22.3551	22.3009	22.4181	21.9176	22.0835	22.3866	22.3464	22.5204	22.4447	22.2189	22.4846	22.1332	22.7609	22.7896	22.748	22.7292
MGAT5B	27.6611	27.3974	27.647	27.6473	27.7856	26.3365	26.6519	26.2421	26.0235	26.234	28.1275	27.8133	28.0181	28.0947	27.876	27.9691	26.4292	26.2852	26.4437	26.3961	26.3376	26.3365	28.3248	28.395	28.2464	26.748	26.6921	26.7082	27.901	27.9106	28.297	28.3082	28.4258	26.1372	26.1309	26.2197	26.098	26.2556	26.586	27.0913	27.1767	27.2301	27.0052	27.489	27.1417	25.9191	26.0096	25.8507	25.8387
MOGS	22.0846	22.2095	22.332	22.5079	22.35	21.9147	22.3215	22.3171	22.1623	22.2251	22.1983	22.108	22.1784	22.1624	22.2771	22.1354	22.0067	22.0084	22.1427	22.2454	22.2102	22.005	22.0931	22.3953	22.3986	22.132	21.984	22.3177	22.3289	22.3429	22.2752	22.4577	22.42	21.9714	21.9456	22.0036	21.8257	21.8379	22.4019	22.3175	22.4721	22.2535	22.2265	22.4776	22.2279	22.0008	22.1008	21.8597	21.8277
NAGPA	26.5342	26.4121	26.6436	26.8199	26.6054	26.1992	26.3864	26.6132	26.2628	26.4836	26.4385	26.5264	26.4788	26.8483	26.8806	26.8258	26.4099	26.3444	26.4304	26.7099	26.6701	26.6003	26.584	26.7797	27.1354	26.9218	26.7932	27.4705	26.7606	26.8908	26.69	26.7543	27.0245	26.3779	26.4192	26.6386	26.4199	26.5542	27.4568	26.3306	26.62	26.2107	26.3871	26.5705	26.2171	26.528	26.712	26.5137	26.2921
NEU1	21.7502	21.6599	22.3667	22.1785	21.9491	21.392	21.7284	21.6495	21.6267	21.6359	21.765	21.781	21.8956	21.8193	21.8069	21.724	21.6368	21.6459	21.5712	21.6049	21.7016	21.5209	21.8538	21.9329	22.1701	21.8321	21.6917	21.8789	21.7658	21.8184	21.7687	21.5077	21.8273	21.6638	21.732	21.7641	21.552	21.7688	22.1409	21.3373	21.523	21.3827	21.4427	21.6658	21.4077	21.6747	21.8784	21.5887	21.6735
NEU3	25.8336	25.652	26.0897	26.3347	26.1444	25.8777	25.6607	25.7935	25.6064	25.6765	25.9265	25.8286	26.2342	25.9093	25.9575	25.6644	25.8699	25.7654	25.7418	25.8761	25.9671	25.9313	25.7813	25.9341	26.32	26.3252	26.3151	26.4175	26.0006	26.2517	26.2265	26.2404	26.1515	26.0107	26.1275	26.1792	25.9123	26.2046	26.7043	25.9657	26.1964	26.2762	26.018	26.3392	26.0055	26.3108	26.3058	26.2624	26.3632
OGT	22.4578	22.2935	23.2392	23.1164	23.3163	22.5031	22.7598	23.3754	22.9587	23.2021	22.4352	22.379	22.4674	22.9824	23.3097	23.0855	22.6263	22.5645	22.4844	23.3557	23.2888	23.3982	22.9371	23.2309	23.2143	23.3472	23.4052	23.5611	22.1405	22.3125	22.3033	22.4473	22.7477	22.718	22.7899	23.0028	22.6246	23.3993	23.4816	21.5163	21.8312	21.6089	21.7214	22.252	22.1492	22.6758	22.7935	22.7583	23.0024
POFUT1	24.4974	24.613	24.2956	24.7434	24.5818	24.7612	24.6348	24.7771	24.543	24.7099	24.4455	24.5484	24.6501	24.5441	24.7641	24.2905	24.5867	24.5945	24.6888	24.5646	25.0666	24.7177	24.3516	24.7045	24.8131	25.0098	24.8064	24.7658	24.7593	25.078	24.7042	24.7383	24.9305	24.7398	24.7159	24.8538	24.2393	24.2511	24.9167	24.6739	24.9245	24.8941	24.6748	25.3317	24.4492	24.6775	24.9264	24.4198	24.5206
POFUT2	23.8028	23.7182	23.9499	24.7618	24.1872	23.8303	23.9687	23.825	23.5714	23.6475	23.6958	23.6925	23.702	23.9527	23.9101	23.8669	23.1693	23.3781	23.3064	23.4884	23.5017	23.5823	23.5115	23.8139	24.3334	23.4814	23.3409	23.5233	23.5235	23.8229	23.5825	23.8761	24.1031	22.9064	22.8576	23.0066	22.8365	22.9639	24.6668	23.315	23.5636	23.5296	23.4255	23.6393	23.4301	22.5738	22.524	22.4471	22.3031
POMGNT1	25.5246	25.1733	25.1803	25.5793	25.2323	24.9224	25.0116	24.7658	24.7454	24.669	25.223	25.161	25.2005	25.0978	25.1066	25.0069	24.6204	24.9589	24.7686	24.6426	24.57	24.6404	25.0112	25.1519	25.1827	24.7778	24.8858	24.9314	25.2349	25.3252	25.2372	25.2987	25.2569	24.8439	24.8709	24.8141	24.6906	24.6823	25.5849	25.0035	25.3607	25.2853	25.139	25.3507	25.0246	24.7919	24.8819	24.8371	24.6085
POMT1	29.4429	29.0463	30.2503	30.2184	30.4567	29.622	29.6213	30.0235	30.1721	30.1596	29.8286	29.5222	29.9966	30.2948	30.3941	30.5511	29.9438	29.7439	29.796	31.5656	30.509	30.7827	30.4706	30.5877	30.9219	30.6742	30.7425	30.3543	30.3213	30.3105	29.8907	30.611	30.6482	29.8204	29.8775	30.6249	29.6299	31.0832	32.0321	29.9552	30.4657	29.9803	29.9176	30.5813	30.5637	30.0774	30.5468	30.0923	30.0767
POMT2	23.5727	23.548	23.8128	23.894	23.7018	23.1946	23.6269	23.4783	23.6349	23.5585	23.6199	23.5371	23.5355	23.5849	23.6061	23.6058	23.3399	23.4548	23.4097	23.7072	23.5169	23.3714	23.6873	23.8109	23.7188	23.3955	23.5774	23.6891	23.4699	23.6243	23.7018	23.6435	23.6944	23.4266	23.2962	23.4292	23.3913	23.3708	23.6827	23.1472	23.2159	22.8898	22.9267	23.3863	23.222	22.9557	23.1912	22.9757	22.9156
PRKCSH	20.7243	20.7128	20.6474	20.6925	20.643	20.5548	20.7619	20.6227	20.5789	20.5764	20.6217	20.5534	20.6773	20.4665	20.5139	20.4689	20.539	20.5753	20.5019	20.4715	20.485	20.3522	20.4056	20.5682	20.6282	20.5906	20.5244	20.6621	20.6807	20.5258	20.4754	20.3948	20.4991	20.4989	20.5622	20.576	20.3269	20.3784	20.6174	20.3331	20.4979	20.3159	20.2049	20.413	19.972	20.61	20.9034	20.5567	20.5118
ST3GAL1	24.3547	24.312	24.4561	24.5141	24.4823	23.7378	24.0932	23.9735	23.7577	24.0004	24.2401	24.3502	24.1784	24.3255	24.4904	24.3805	23.6965	23.952	23.7399	23.9374	23.8141	23.8566	24.256	24.4368	24.4386	23.7329	23.7323	23.9903	24.2183	24.1943	24.2045	24.0477	24.2001	23.5587	23.4082	23.5256	23.3658	23.4276	23.9067	23.5219	23.7256	23.5519	23.4568	23.8714	23.5701	23.7175	23.6787	23.6029	23.6543
ST3GAL2	22.1793	22.244	22.311	22.2589	22.2375	22.0993	22.4893	22.3848	22.2993	22.337	22.1805	22.1273	22.153	22.175	22.2479	22.1675	22.2569	22.3328	22.3407	22.3973	22.2899	22.2088	22.316	22.4035	22.4208	22.425	22.3906	22.5118	22.4191	22.5732	22.5227	22.4342	22.5043	22.3545	22.3102	22.3953	22.156	22.2102	22.4134	22.696	22.6929	22.5668	22.5217	22.6967	22.5692	22.5542	22.6566	22.4722	22.2682
ST6GAL1	20.5725	20.5069	20.6201	20.3759	20.4366	20.3995	20.8673	20.6088	20.7023	20.6115	20.1638	20.1612	20.2081	20.1327	20.1986	20.2261	20.3613	20.4642	20.4634	20.537	20.3387	20.3265	20.1687	20.2337	20.2415	20.5452	20.5166	21.5863	20.2223	20.4266	20.4242	20.1769	20.2314	20.6058	20.4449	20.5519	20.3929	20.4246	20.5364	20.4322	20.4744	20.3147	20.2448	20.5602	20.3646	21.1351	21.1651	21.1762	20.9912
ST6GALNAC1	31.8173	31.7475	33.0951	32.3469		32.9118	34.4927	32.2483	31.4687	30.611	32.6343	32.6822	31.8163	33.4621	32.1079	32.7142	32.6275		33.4427	32.8567	33.6246	32.9316	31.5983	31.8808	31.8847	32.6941	32.5375	33.0172	31.1128	31.1435	31.4659	30.5128	31.2848	32.6211	33.4289	33.3507	33.8426	32.6152	33.1221	31.4388	31.6714	31.7967	30.896	31.1564	31.499	31.7512	32.7831	33.7258	32.8919
ST8SIA2	30.9705	32.0053	31.5691	31.6945	31.1394	30.5446	31.2277	30.9876	30.1612	30.4829	33.3373	31.3579	32.228	31.793	32.7963	33.107	30.7322	29.5535	30.5034	30.7063	30.2192	30.0053	33.148	32.1406	33.4502	29.9626	30.7489	30.2468	30.6526	32.3253	30.5396	31.9041		29.3446	29.7293	29.2489	30.2519	30.1755	30.378	30.4897	29.707	30.377	30.5634	30.6067	30.3214	28.7505	28.5303	28.6566	28.5846
ST8SIA4	23.276	23.3287	23.7239	23.8243	23.8582	23.7727	24.1315	24.353	23.9521	24.1025	23.6528	23.5867	23.8726	23.8184	24.103	23.8415	23.7978	24.1127	24.3356	24.3832	24.5565	24.3168	24.0094	24.2284	24.4118	24.7106	24.6893	24.8993	24.3146	24.3893	24.5358	24.6687	24.9529	24.6092	24.5378	24.7363	24.386	24.6739	24.9128	24.5342	24.7827	24.4234	24.3114	24.7963	24.4004	25.0875	25.6385	25.2007	25.281
ST8SIA6	28.8899	28.5936	28.2629	28.6493	29.1713	28.3938	28.5344	28.968	28.7967	28.7721	28.8524	28.7785	29.5664	28.369	28.7667	28.5113	28.6175	28.4834	29.2552	28.9563	28.8319	28.6946	28.1472	28.2447	28.3868	29.4935	29.0988	29.8638	27.7372	27.8146	28.225	28.3742	27.6396	29.2382	29.211	29.5886	29.2846	29.1389	29.5822	26.9869	26.9777	27.1119	26.9296	27.2725	26.7802	28.4119	28.7278	28.6524	28.7053
UGGT1	22.4976	22.5346	22.4648	22.4147	22.5304	22.3986	22.6762	22.529	22.4222	22.4763	22.5204	22.3922	22.6104	22.4039	22.3983	22.3171	22.6019	22.6712	22.7281	22.5004	22.5068	22.4094	22.426	22.6511	22.5503	22.6485	22.5887	22.7379	22.5868	22.8274	22.7575	22.3398	22.6095	22.6679	22.6808	22.6648	22.2955	22.2649	22.465	22.6397	22.5572	22.4864	22.3942	22.6854	22.2963	22.8257	22.8125	22.7484	22.683
UGGT2	24.3672	24.3304	24.4824	24.5673	24.4405	24.2874	24.6202	24.4664	24.2948	24.3887	24.3309	24.1054	24.2514	24.2521	24.2372	24.2459	24.22	24.3167	24.3442	24.3848	24.2779	24.2309	24.0668	24.3745	24.1991	24.3254	25.1038	25.1627	23.7834	24.0121	24.1612	24.1407	24.1828	24.0034	24.0549	23.9786	23.9316	24.111	24.5239	23.4331	23.4918	23.3228	23.3882	23.7322	23.5674	23.7074	23.7475	23.802	23.7339
1Sample nomenclature : Dose of irradiation_Day post-irradiation_Technical replicate
[truncated: 13 more columns]

## Sheet: Delta CT
Supplementary Table S3 (continued). Gene expression data (HUVECs) (DCt).
Assay	0Gy_D1_21	0Gy_D1_3	0Gy_D1_4	0Gy_D1_5	0Gy_D1_6	20Gy_D1_2	20Gy_D1_3	20Gy_D1_4	20Gy_D1_5	20Gy_D1_6	0Gy_D2_1	0Gy_D2_2	0Gy_D2_3	0Gy_D2_4	0Gy_D2_5	0Gy_D2_6	20Gy_D2_1	20Gy_D2_2	20Gy_D2_3	20Gy_D2_4	20Gy_D2_5	20Gy_D2_6	0Gy_D3_4	0Gy_D3_5	0Gy_D3_6	20Gy_D3_4	20Gy_D3_5	20Gy_D3_6	0Gy_D4_1	0Gy_D4_2	0Gy_D4_3	0Gy_D4_4	0Gy_D4_5	20Gy_D4_1	20Gy_D4_2	20Gy_D4_3	20Gy_D4_4	20Gy_D4_5	20Gy_D4_6	0Gy_D14_1	0Gy_D14_2	0Gy_D14_3	0Gy_D14_4	0Gy_D14_5	0Gy_D14_6	20Gy_D14_2	20Gy_D14_3	20Gy_D14_4	20Gy_D14_5
A4GNT	9.2973	7.9015	9.8265		11.2783	7.6684	8.0385	10.2076	11.3717		8.8545	7.6961	8.5166	10.3784	10.3839		8.9332	9.1235	9.005		10.8608		9.9803	10.6998		10.4292	10.9447		9.4499	8.8588	8.6238			8.4757	7.8907	8.9774	9.5896	10.3004	10.4417	9.544	9.5464	9.0808	11.2573	9.8202		9.125	7.8467	8.9661	9.4568
AGA	1.0045	0.8904	1.0029	1.1472	1.1149	0.9675	1.0152	1.0261	0.8901	0.7966	0.953	1.0082	0.9595	0.9171	0.9083	0.7823	1.0083	0.9437	0.8106	0.8827	1.0995	0.8517	0.8845	0.9317	1.2769	1.3417	1.1429	0.9482	1.1299	0.8839	0.9082	1.2085	1.0245	1.0432	1.1242	1.0229	1.2097	1.3526	1.7394	0.7715	0.8075	0.9286	1.1051	1.1914	0.9845	1.0705	1.0831	1.2773	1.3024
B3GALTL	0.0807	0.1111	-0.0707	0	0.0568	0.2034	0.2218	0.157	0.247	0.245	0.1665	0.1836	0.1449	0.1295	0.0864	0.032	0.338	0.1757	0.2309	0.3029	0.321	0.1308	0.1588	0.1667	0.2498	0.4851	0.2263	0.094	0.2975	0.2687	0.2467	0.3109	0.4083	0.2769	0.3035	0.2846	0.2239	0.1451	0.0598	0.1719	0.2583	0.4072	0.4535	0.5348	0.2541	0.0555	0.0906	0.2548	0.2248
B3GNT2	-0.0421	0	0.2092	0.4325	0.3072	0.256	0.5272	0.5402	0.3656	0.4733	-0.1066	-0.1205	-0.007	0.1227	0.099	-0.036	0.3245	0.28	0.1721	0.3744	0.3719	0.2283	0.0264	0.0618	0.4046	0.4366	0.3238	0.3209	0.0362	0.2372	0.0031	0.2709	0.3396	-0.0123	0.2003	0.1508	0.0761	0.0555	0.4142	0.2625	0.3915	0.4272	0.5355	0.61	0.3928	-0.2112	-0.3457	-0.3069	-0.3499
B3GNT4	7.4271	6.8852	7.797	8.1159	7.3822	6.287	6.0866	7.4995	8.3581	8.4879	6.9088	6.5085	6.1562	7.6478	8.2127	7.8124	7.1342	6.8551	7.1637	9.0536	8.8963	8.1036	8.1318	8.3404	7.5269	7.4913	8.1521	7.2054	6.4736	7.1597	6.7616	8.021	8.2708	6.9242	6.9197	7.2211	7.1751	8.0595	8.7311	7.0891	6.7109	6.9443	7.7038	7.5018	8.0397	7.0488	6.311	7.734	7.0946
B3GNT8	6.3868	5.1401	6.3736	5.9637	6.4204	5.344	5.5879	6.4522	6.6208	6.7523	6.1503	5.393	5.1783	6.5295	6.3129	7.0584	5.527	5.6228	5.4951	7.2807	6.2947	6.6408	7.1019	7.2668	6.4473	6.4114	7.0471	6.5086	5.899	5.8199	5.8174	6.6775	6.6301	5.7401	5.3493	5.8113	7.2641	8.4455	7.766	6.5427	7.0486	6.3711	6.8017	6.5132	7.9262	6.1797	5.9374	7.2316	7.4558
B4GALT1	-1.3278	-1.4172	-1.6612	-1.7709	-1.6022	-1.539	-1.2694	-1.4782	-1.45	-1.4983	-1.5334	-1.5061	-1.5391	-1.6715	-1.714	-1.7348	-1.2289	-1.3189	-1.3295	-1.371	-1.4151	-1.6415	-1.8524	-1.8148	-1.7996	-1.3561	-1.4753	-1.5202	-1.6878	-1.7241	-1.7581	-1.934	-1.9524	-1.4518	-1.3883	-1.4216	-1.5226	-1.5489	-1.6967	-1.8024	-1.7984	-1.7096	-1.8088	-1.7588	-1.8667	-1.3793	-1.3658	-1.3742	-1.4751
B4GALT2	-1.7889	-1.8849	-2.1212	-2.0223	-1.9356	-2.0065	-1.8508	-2.0276	-2.0091	-1.9907	-1.8605	-1.8953	-1.8516	-2.079	-2.1076	-2.1307	-1.8062	-1.9204	-1.9866	-1.9672	-1.9995	-2.1887	-1.9751	-1.9778	-1.9471	-1.892	-1.9748	-2.1241	-1.7975	-1.8537	-1.8428	-1.8468	-1.8132	-1.9357	-1.8667	-1.8808	-1.9679	-1.9318	-2.0117	-1.7327	-1.7552	-1.7011	-1.6757	-1.6941	-1.6747	-1.8669	-1.8497	-1.622	-1.6391
B4GALT3	-0.694	-0.8175	-0.7971	-0.4304	-0.5269	-0.9517	-0.7859	-0.8444	-0.9248	-0.8987	-0.713	-0.7371	-0.6574	-0.6469	-0.7295	-0.7902	-0.6632	-0.7909	-0.8229	-0.6495	-0.671	-0.8524	-0.7098	-0.5969	-0.4799	-0.6062	-0.7255	-0.8098	-0.7385	-0.6368	-0.7367	-0.6906	-0.5975	-0.727	-0.7446	-0.7455	-0.7811	-0.5977	-0.6025	-0.6994	-0.638	-0.6141	-0.6077	-0.5252	-0.5465	-0.382	-0.3401	-0.2902	-0.1513
B4GALT5	-0.0173	-0.1617	0.0249	0.5592	0.1141	0.3193	0.1528	0.3918	0.4352	0.2734	-0.3413	-0.185	-0.2179	0.1183	0	-0.0582	-0.027	0.14	0.1323	0.2637	0.4107	0.184	-0.0121	-0.0044	0.1902	0.6183	0.2948	0.1163	0	-0.2481	-0.174	0	0	0.1739	0.1033	0	0.2679	0.2187	0.7956	-0.1234	-0.3283	-0.1528	-0.0643	-0.1857	-0.2097	0.2468	0.2705	0.7553	0.8363
C1GALT1	0.3327	0.2352	0.4239	0.6496	0.6079	-0.0117	-0.0112	0.3611	0.1305	0.132	0.3102	0.2711	0.3976	0.3934	0.4312	0.2358	0	-0.1919	-0.1001	0.1666	0.2143	0.1376	0.2869	0.2973	0.6093	0.2325	0.225	0.1818	0.2986	0.4878	0.2698	0.8042	0.976	0.1965	0.1945	0.257	0.1326	0.2483	0.3667	0	0.0684	0.1805	0.2616	0.5448	0.2873	-0.1655	-0.0956	-0.0039	-0.0412
C1GALT1C1	-0.7336	-0.8077	-0.9146	-0.8961	-0.9074	-0.9692	-0.8091	-0.9078	-0.8642	-0.8744	-0.9014	-0.8321	-0.7462	-0.8457	-0.9074	-0.9422	-0.4453	-0.5876	-0.6405	-0.5658	-0.6596	-0.8022	-0.8442	-0.7419	-0.9272	-0.5498	-0.6259	-0.637	-0.6166	-0.6796	-0.6395	-0.6764	-0.5736	-0.6325	-0.6066	-0.586	-0.5702	-0.5911	-0.815	-0.7413	-0.752	-0.558	-0.6901	-0.6536	-0.6205	-0.6086	-0.5384	-0.4345	-0.5044
EDEM1	-0.0822	-0.0782	-0.2998	-0.3218	-0.2218	-0.6599	-0.6158	-0.5822	-0.7174	-0.7248	-0.2152	-0.0666	-0.0883	-0.1642	-0.2156	-0.3408	-0.3355	-0.213	-0.4275	-0.4931	-0.5312	-0.7265	-0.2015	-0.267	-0.1011	-0.2998	-0.3816	-0.5462	-0.1286	-0.2361	-0.3238	-0.3565	-0.303	-0.6071	-0.3956	-0.4522	-0.5835	-0.5536	-0.4491	-0.6021	-0.5751	-0.5625	-0.586	-0.4829	-0.8013	-0.1142	-0.0674	-0.0221	0.0126
EDEM2	-0.2952	-0.4685	-0.3156	-0.314	-0.3589	-0.5367	-0.185	-0.4306	-0.2872	-0.37	-0.5849	-0.5333	-0.4337	-0.6196	-0.5319	-0.4438	-0.0609	-0.2009	-0.3983	-0.2251	-0.2759	-0.5616	-0.5501	-0.489	-0.5268	-0.2336	-0.1552	-0.3712	-0.2995	-0.2917	-0.1794	-0.3805	-0.3504	-0.1627	-0.1883	-0.1602	-0.291	-0.1666	-0.3204	0.0053	0.013	0	0	0	0.1343	0.0251	0.0646	0	0.0225
EDEM3	0.3327	0.1375	0.0644	-0.0174	0.2943	0.1416	0.0542	0.2514	0.1732	0.1637	0.163	0.3844	0.2973	0.3282	0.5215	0.2074	0.4243	0.3323	0.5029	0.3247	0.4053	0.2349	0.2647	0.3347	0.4025	0.6941	0.3632	0.1996	0.6247	0.5404	0.4537	0.2784	0.5374	0.4139	0.6792	0.6411	0.2571	0.287	0.3181	0.3532	0.5755	0.5985	0.3737	0.4903	0.1629	0.3972	0.5543	0.4196	0.374
FUCA1	2.0669	1.959	1.6719	1.654	1.683	1.3619	1.4905	1.127	1.2878	1.2147	1.5985	1.6966	1.6934	1.5068	1.2287	1.4626	0.9911	0.8754	0.9831	0.8519	0.7759	0.6411	1.5205	1.4202	1.397	0.8228	0.814	0.6393	1.3325	1.5594	1.4566	1.2814	1.3877	0.6921	0.5686	0.6479	0.6778	0.5395	0.6896	1.2757	1.0235	1.3892	1.1461	1.1477	1.1276	0.2983	0.2052	0.2967	0.2282
FUCA2	-1.6871	-1.741	-1.751	-1.891	-1.8752	-1.8525	-1.8	-1.8868	-1.9115	-1.9343	-1.7022	-1.7902	-1.5744	-1.9915	-1.906	-1.9352	-1.3022	-1.5363	-1.6091	-1.6926	-1.7561	-1.8626	-1.8523	-1.8351	-1.8368	-1.5347	-1.649	-1.8044	-1.7192	-1.5031	-1.4499	-1.9264	-1.7531	-1.5577	-1.6276	-1.3612	-1.6101	-1.6489	-1.6794	-1.7628	-1.8571	-1.6249	-1.7813	-1.5684	-1.7603	-1.506	-1.5962	-1.5452	-1.6965
FUT11	-1.8139	-1.952	-2.0934	-2.0898	-2.0055	-1.6585	-1.5016	-1.7313	-1.6485	-1.74	-2.0094	-2.025	-1.9281	-2.1109	-2.1495	-2.0529	-1.3697	-1.6041	-1.5998	-1.5808	-1.629	-1.8337	-1.9567	-2.0095	-2.0636	-1.4016	-1.1893	-1.6072	-1.9973	-2.0287	-2.0543	-2.1566	-2.1096	-1.566	-1.6041	-1.5417	-1.5717	-1.6164	-1.7217	-1.8952	-1.941	-1.8612	-1.9382	-1.9528	-1.9737	-1.3992	-1.5181	-1.0771	-1.1228
FUT8	0.2513	0.0719	0.0529	0.1689	0.1689	-0.3103	-0.1729	-0.1601	-0.3077	-0.1983	0.1766	0.2377	0.4537	0.1708	0.2635	0.0536	0.3824	-0.097	0.0326	0.1003	0.2395	0.0787	0.1827	0.1549	0.2089	0.2765	0	0	0.4661	0.713	0.5981	0.7211	0.7336	0.3553	0.3817	0.6553	0.3486	0.3188	-0.0502	0.9723	1.0231	1.2931	0.9571	1.0167	1.0177	0.6343	0.8022	0.5853	0.5991
GALNT1	-3.3102	-3.2765	-3.4233	-3.3874	-3.3481	-3.784	-3.6825	-3.7294	-3.6935	-3.6836	-3.3049	-3.3778	-3.2036	-3.4268	-3.4297	-3.3917	-3.3463	-3.6516	-3.6448	-3.5105	-3.6021	-3.7235	-3.3186	-3.2236	-3.4182	-3.3009	-3.5359	-3.5224	-3.3556	-3.1948	-3.2288	-3.2343	-3.1888	-3.5147	-3.5385	-3.4797	-3.3912	-3.578	-3.5616	-2.9587	-3.0682	-2.7602	-3.0693	-2.9454	-2.9179	-3.408	-3.3502	-3.2567	-3.3845
GALNT10	-1.2037	-1.2947	-1.4518	-1.6016	-1.4389	-1.7989	-1.3313	-1.4486	-1.5593	-1.532	-1.5514	-1.5554	-1.2925	-1.6728	-1.5561	-1.6496	-1.4114	-1.5923	-1.6069	-1.3433	-1.5261	-1.6485	-1.6485	-1.6421	-1.4389	-1.3195	-1.5352	-1.4948	-1.7077	-1.6187	-1.6463	-1.7504	-1.4848	-1.4499	-1.4295	-1.3316	-1.4876	-1.5626	-1.643	-1.7156	-1.8492	-1.7079	-1.7616	-1.673	-1.6776	-1.76	-1.7852	-1.39	-1.4923
GALNT11	1.028	0.7469	0.7	0.8104	0.6775	0.2767	0.6112	0.2686	0.3799	0.2783	0.7526	0.8334	0.8014	0.7628	0.6626	0.6899	0.4891	0.3823	0.3056	0.3065	0.2939	0.0796	0.7546	0.743	0.8641	0.3574	0.2808	0.0913	0.9257	0.8679	0.8181	0.8126	0.7986	0.3312	0.3899	0.3637	0.2734	0.2771	0.3834	0.8677	0.8972	0.9099	0.9641	0.8648	0.9255	0.4137	0.4536	0.528	0.5048
GALNT12	6.8418	6.405	6.4491	6.8272	6.7572	5.7611	5.3902	5.5338	5.4036	5.6282	6.8546	7.1332	7.3263	6.5834	7.2283	6.1844	6.4611	6.1445	6.2735	5.9039	5.8865	5.9687	6.6553	7.2851	6.7793	6.7475	5.9894	6.0509	7.3261	8.8071	7.8281	7.9114	8.0802	6.2845	6.4062	6.7515	5.6658	6.0393	6.5465	7.2697	7.5596	7.5001	6.698	7.5275	7.2401	5.9594	6.3034	5.5818	5.9768
GALNT14	8.4687	8.0064	9.3977	7.9316	8.5772	8.2887	10.306	8.0489	8.2057	9.5792	9.639	10.9498	10.5038	8.3429	9.2095	8.9643	9.2538	11.0951	10.5912	9.0689		9.7385	8.6352	8.0621		10.17		10.6109	10.6135		10.1903	10.3516		10.3269	10.9587	8.8764	10.2132	9.8816	10.4647	10.0979		9.3611		10.8104	10.7379	9.055	9.0064	9.0829	10.1268
GALNT2	-1.1827	-1.2557	-1.7056	-1.4843	-1.4801	-1.6279	-1.6483	-1.5427	-1.7344	-1.4257	-1.5153	-1.3754	-1.2985	-1.4752	-1.3936	-1.7352	-1.4202	-1.5585	-1.5208	-1.5324	-1.3998	-1.6338	-1.7105	-1.528	-1.3665	-1.3132	-1.8177	-1.8503	-1.5475	-1.1697	-1.7466	-1.6624	-1.5134	-1.7457	-1.6639	-1.5633	-1.9665	-2.0439	-1.9635	-1.2281	-1.2126	-0.9897	-1.4477	-1.2141	-1.5719	-1.7711	-1.8098	-2.0306	-2.0995
GALNT3	6.664	7.0169	7.6792	6.3607	8.1346	7.6368	7.7085	8.0911	7.2353	6.7944	7.6021	6.9105	7.2156	7.8313	7.5786	7.1954	7.7152	6.4812	7.193	7.2834	7.2677	7.8069	7.4212	6.9109	8.9458	8.0555	7.6066	7.0623	7.8813	8.3406	7.7396	7.9131	8.1396	7.3572	7.0051	7.9387	6.527	8.1391	7.9039	7.7277	8.3293	9.0178	7.468	9.115	7.5244	7.4303	7.6512	6.9464	7.4529
GALNT4	1.2511	1.0368	1.033	0.9908	1.0682	0.6771	0.8863	0.8225	0.7754	0.8546	0.9797	1.098	1.0614	1.2336	1.2358	1.2048	1.0201	0.9325	0.9178	0.9434	1.0221	0.8544	1.4571	1.4077	1.4149	1.036	0.9162	0.7932	1.4648	1.6404	1.3524	1.5259	1.6047	0.9066	1.0686	0.9946	0.7855	0.8268	0.5744	1.6602	1.8067	1.8855	1.7017	1.9867	1.8657	1.1727	1.1822	1.2285	1.2024
GALNT6	0.5889	0.6748	0.1322	0.3488	0.2376	0.0732	0.0707	0	-0.057	0	0.3963	0.4362	0.6145	0.2055	0.1304	0.1653	0.2164	0.0134	0.0554	-0.1014	-0.0964	-0.3436	0.2067	0.2675	0.4179	-0.1589	-0.3064	-0.3994	0.3963	0.4919	0.3678	0.4299	0.4476	-0.0577	0.1412	-0.0383	-0.3195	-0.3978	-0.5141	0.29	0.3209	0.4854	0.3613	0.3045	0.2258	0	0	0.0456	0
GALNT7	-0.8983	-0.933	-1.2071	-1.184	-1.0367	-1.6653	-1.6527	-1.4857	-1.6133	-1.485	-0.953	-0.9337	-0.8626	-0.978	-0.9888	-1.1136	-1.1716	-1.4759	-1.4532	-1.4938	-1.2888	-1.4491	-0.879	-0.9229	-0.8853	-1.1842	-1.3125	-1.4921	-0.7862	-0.7678	-0.5996	-0.7633	-0.7843	-1.4318	-1.2651	-1.2048	-1.4549	-1.4464	-1.4568	-1.2091	-1.0985	-1.1111	-1.0507	-1.0494	-1.1117	-1.3633	-1.1756	-0.9229	-0.9367
GALNT8		11.2572	10.049	8.3311	9.0204	9.4502	9.9077	9.1614	8.1832	8.3131	9.6929	9.9486	9.0526	8.3145	8.6845		8.7251	9.0547	10.1569	9.3565		9.0548	10.3706	9.0985	8.8607	10.2932	9.3683	9.1911	10.4361	10.5015	10.0164	10.6111	8.7516	10.4854	10.2863		11.4466	11.2291	10.7522	10.5823	9.9684			9.3333	9.2314	9.589			11.5275
GALNT9	9.7084	8.8205	10.9879	10.3286	11.034	8.1588	8.9926	9.0624	8.8773	8.7192	9.3326	9.7726	9.4346	9.5443	9.5362	10.0856	9.0107	9.2585	8.0519	9.0959	9.2729	10.3624	9.3279	8.9121	9.873	10.1906	9.8161	9.0013	9.3418	8.7779	9.7037	8.5779	8.6386	8.4526	9.3143	8.982	8.4711	8.7861	8.6854	9.6788	9.6139	9.0467	9.2697	8.0405	9.6335	7.969	9.2675	8.3993	8.6693
GALNTL1 (GALNT16)	6.5711	5.9185	6.2622	6.4549	6.2162	6.0312	5.9889	6.2648	6.7554	6.7356	6.9436	6.7943	6.7432	7.9828	7.0077	6.2982	6.2106	6.1034	6.0094	6.1563	7.2904	6.8137	6.3838	7.6862	7.2669	6.7749	6.2143	6.1554	7.7778	6.737	6.5329	7.9574	7.6486	5.509	6.3559	5.9618	6.2148	5.9469	6.734	6.5813	6.2493	6.5504	7.0387	6.7523	6.9759	4.547	5.2639	4.9521	5.5198
GALNTL6	11.6004	9.3029	9.4859	9.1913	8.8971	9.3109	9.6732	9.6669	8.2708	9.0256	9.4231	8.9923	8.6039		9.979	9.522	8.1133		9.7624	10.4451	7.6656	7.6456	9.4395	10.5429		8.0536	7.4128	8.5745	8.7408	8.1522	9.1667		9.4768	7.4209	7.5202	8.3524	7.4955	7.4161	7.5551	9.9208	8.3958	8.9263	9.9574	8.9461	9.1784	8.207	7.9916	7.5392	8.4369
GANAB	-3.9292	-3.9908	-4.0442	-4.162	-4.0643	-4.0909	-3.8706	-4.1407	-4.0649	-4.1157	-4.1101	-4.0912	-4.0428	-4.0687	-4.115	-4.1192	-3.812	-3.9033	-3.9543	-3.8984	-3.9929	-4.1083	-4.1259	-4.1592	-4.0477	-3.8399	-3.9629	-4.0451	-4.1293	-4.2024	-4.1969	-4.267	-4.3371	-3.9657	-3.8492	-3.8693	-3.9527	-3.9188	-4.0287	-4.2299	-4.0977	-4.1424	-4.1685	-4.1424	-4.194	-3.8554	-3.7884	-3.6616	-3.6332
GCNT1	0.1681	0.0502	0	-0.0479	-0.0528	1.0505	1.229	1.0641	1.0187	1.0163	0.0195	0.1314	0.0679	-0.0742	-0.1257	0.021	1.8571	1.9691	1.6195	1.6432	1.2089	1.2358	-0.1194	-0.0392	-0.0723	1.6418	1.6744	1.5088	0.3437	0.373	0.3465	0.1027	0.2787	1.8376	1.8416	1.9261	1.5398	1.5671	1.4591	2.0707	1.9666	2.002	1.486	1.3584	1.5912	2.8234	2.4146	2.566	2.3522
GCNT3	9.9983	8.8924	9.1736	9.5865		7.2685	7.9614	10.5633			8.9472	9.041	8.3189		8.9508		9.2144	7.8356	10.402	9.6543	10.0826	9.7956		10.3356				9.149	10.2234	9.339	9.6109	11.2904		9.322	8.7702	9.0484	9.5606	10.177	11.0801	8.4943	9.242	9.0421	9.1941	8.7482	9.3879	8.3726	8.4175	7.9901	7.4928
GCNT4	9.8959	10.3593	8.9977	9.5776	8.5783	7.4548	7.1335	7.4399	7.6884	7.8625	8.4652	9.5134	10.0302		8.8272	9.0147	7.088	7.3674	7.2431	7.9021	8.3333	7.6737		6.6399	7.9687	7.3814	8.158	8.899	8.3171	8.8723	8.8293	8.7498	8.3549	7.08	7.3874	6.6431	7.4915	7.0771	7.6677	8.5658	8.8966	8.1818	10.4231		9.3795	5.8693	4.9639	4.9936	4.3165
GLB1	0	-0.2391	-0.1428	0.2242	-0.2476	0.0724	-0.1085	-0.0357	-0.1624	-0.142	-0.3943	-0.306	-0.2265	-0.4196	-0.3866	-0.5709	-0.571	-0.3124	-0.4083	-0.407	-0.3892	-0.3656	-0.4534	-0.4264	-0.4333	-0.159	-0.2342	0.0308	-0.5287	-0.37	-0.5799	-0.552	-0.3533	-0.3006	-0.3497	-0.5626	-0.1636	-0.3809	0.0978	-0.5745	-0.6203	-0.351	-0.4721	-0.2269	-0.6075	-0.5743	-0.6697	-0.5832	-0.6845
GNPTAB	1.034	0.7066	0.8481	0.9569	0.4362	0.8613	0.8282	0.1231	0.1913	0.08	0.6696	0.6451	0.7215	0.6288	0.5114	0.5508	0.6013	0.5688	0.5859	-0.0084	0.1827	0.0588	0.4973	0.503	0.9314	0.3832	0.3033	0.0816	0.9948	1.1484	0.9616	0.7266	0.7648	0.3631	0.4993	0.4902	0.0265	0.097	1.0226	0.8274	0.8472	1.1058	0.7761	0.8427	0.8239	0.2875	0.0781	0.0992	-0.1435
GNPTG	-0.7273	-0.868	-0.7745	-0.9789	-0.8635	-1.2479	-1.1758	-1.2214	-1.1676	-1.1754	-1.0115	-0.8956	-0.9294	-0.8653	-0.9741	-0.6948	-0.9177	-1.1514	-1.1695	-1.0664	-1.0137	-1.3116	-0.8944	-0.8591	-0.9015	-1.0449	-0.8277	-1.2614	-1.0514	-1.1	-1.0932	-1.206	-1.1441	-1.3064	-1.2061	-1.2511	-1.3656	-1.1537	-1.4808	-1.245	-1.3245	-1.3864	-1.1936	-1.1513	-1.2704	-0.932	-0.9512	-1.0383	-1.1166
HEXA	3.2073	3.1292	2.9336	3.5641	3.1043	3.2066	2.8726	3.1329	2.9943	3.0773	2.8556	2.8392	3.0734	3.3423	3.4913	3.0503	2.5437	2.7261	2.7749	2.8517	2.9281	3.0385	2.9853	3.1684	3.1967	3.1631	2.477	2.4782	2.5156	2.7279	2.5934	2.7478	2.9037	2.4311	2.4084	2.4561	2.3177	2.5322	3.5301	1.7291	1.7632	2.0155	2.1235	2.4421	2.0264	1.9912	2.049	2.3752	2.4893
HEXB	-1.6638	-1.9354	-1.6308	-1.8311	-2.0165	-1.9518	-1.907	-2.1446	-2.0633	-2.2369	-1.8916	-1.8586	-1.828	-1.9996	-2.2049	-2.1902	-1.8509	-2.0071	-1.9534	-2.2337	-2.0711	-2.3942	-1.9689	-2.0945	-1.9878	-2.0728	-2.0823	-2.4144	-1.9741	-2.0952	-2.0984	-2.2482	-2.1028	-2.1914	-2.1067	-2.0296	-2.1512	-2.2046	-1.986	-2.4827	-2.361	-2.1975	-2.5162	-2.4683	-2.28	-2.2135	-2.2893	-2.2692	-2.3003
MAN1A1	0.3862	0.3797	0.071	-0.0114	-0.039	0	0.2651	0.122	0.1682	0.1778	0.2611	0.2071	0.2447	-0.0199	0.0194	0	0.6432	0.5038	0.6086	0.5113	0.3942	0.2273	0.1053	0.1529	0.0476	0.6563	0.5789	0.6406	0.4119	0.4738	0.5961	0.1267	0.2435	0.5696	0.4287	0.5068	0.7738	0.4309	0.295	0.68	0.5615	0.6016	0.3604	0.6133	0.6668	0.5311	0.4964	0.7675	0.5125
MAN1A2	0.659	0.3716	0.3102	0.0292	0.0594	0.3999	0.3687	0.1556	0.2332	0.1988	0.208	0.1953	0.3371	0.066	0.1526	0.0851	0.7618	0.6394	0.7007	0.4195	0.3837	0.2757	0.2294	0.2984	0.345	0.7001	0.6461	0.4459	0.6214	0.7409	0.5385	0.2369	0.6929	0.7143	0.8483	0.7994	0.448	0.4502	0.4276	0.8551	0.8389	0.9847	0.7866	0.8342	0.6414	0.9038	1.0632	0.9872	1.0527
MAN1B1	-0.6838	-1.2376	-1.2555	-0.6027	-1.2221	-1.2935	-1.2057	-1.5573	-1.5796	-1.4838	-1.2645	-1.3055	-1.2999	-1.2864	-1.449	-1.274	-1.4092	-1.6315	-1.5047	-1.4984	-1.6432	-1.6957	-1.3189	-1.1976	-1.1699	-1.5274	-1.5157	-1.6125	-1.3288	-1.3778	-1.3191	-1.0865	-1.4098	-1.6569	-1.6803	-1.8012	-1.4934	-1.491	-0.9377	-1.6158	-1.705	-1.5917	-1.5109	-1.4732	-1.3097	-1.6683	-1.6736	-1.5557	-1.5875
MAN1C1	3.1268	2.8812	2.9781	2.843	3.08	3.3747	3.2706	3.2902	3.2356	3.1261	2.3058	2.734	2.7954	3.0576	2.893	2.8794	3.5022	3.3873	3.2932	3.4408	3.3234	3.1293	2.348	2.5388	2.7194	2.8972	2.9641	2.7346	2.2283	2.0066	1.9905	1.854	1.7482	2.5203	2.593	2.7622	2.4831	2.5555	2.8426	2.2151	2.5403	2.2747	2.1461	2.1278	2.1534	2.5504	2.785	2.7709	3.0031
MAN2A1	-0.4887	-0.6911	-0.741	-0.7917	-0.5347	-0.8302	-0.6233	-0.7377	-0.7525	-0.7864	-0.7053	-0.761	-0.5521	-0.5964	-0.7129	-0.6316	-0.8704	-0.905	-0.9471	-0.7522	-0.872	-1.002	-0.5576	-0.4908	-0.4606	-0.7077	-0.816	-0.9375	-0.5979	-0.7465	-0.627	-0.4999	-0.472	-1.0356	-0.8112	-0.8347	-0.7622	-0.8721	-1.0416	-0.4147	-0.3512	-0.4059	-0.2074	-0.1952	-0.4186	-0.7743	-0.7945	-0.096	-0.6786
MAN2A2	0.2513	0.1476	0.4	0.1726	0.115	0.2235	0.3197	0.4201	0.3442	0.3465	0	0	0	0.1946	0.0966	0.0953	0.3224	0.2008	0.2056	0.4133	0.289	0.1459	0.0072	0	0	0.2459	0.0311	0.058	-0.0497	-0.0433	-0.1394	-0.0727	-0.0604	0.0209	0.0963	0.0412	0	0.0142	0	-0.0718	0	-0.0303	-0.0568	-0.0305	-0.1564	0.0455	0.0984	0.1599	0.2037
MAN2B1	-0.5934	-0.8634	-0.3837	-0.4261	-0.8663	-0.9395	-0.8757	-1.0796	-0.9805	-1.0417	-1.0287	-0.918	-0.9445	-1.0003	-1.0858	-0.9703	-1.0506	-1.111	-1.4163	-1.232	-1.2702	-1.4082	-1.0589	-1.0556	-1.1238	-1.2248	-1.0897	-1.443	-1.036	-1.1958	-1.0733	-1.3372	-1.0725	-1.4716	-1.4758	-1.4981	-1.3917	-1.4856	-0.8313	-1.2525	-1.3566	-1.1561	-1.2388	-1.2773	-1.178	-1.4037	-1.2408	-1.0664	-1.1061
MANBA	2.2999	2.1446	2.4569	2.1923	2.0617	1.9238	1.9061	2.0013	1.85	1.9035	2.0097	2.292	2.159	2.2298	2.1755	2.0386	1.8893	1.5713	1.7063	1.8337	2.0488	1.8536	2.0296	2.0229	2.1956	1.7577	1.6611	1.4805	2.3536	2.3303	2.205	2.1941	2.226	1.5169	1.6794	1.5136	1.5534	1.4789	1.7225	2.0369	2.1186	2.2855	2.1424	2.353	1.9886	1.293	1.2665	1.3297	1.1335
MGAT1	-0.8238	-0.8593	-0.7433	-0.8661	-1.0074	-0.6611	-0.6396	-0.8356	-0.8148	-0.8737	-1.02	-0.9694	-0.871	-0.9296	-0.9301	-0.9999	-0.503	-0.5882	-0.6051	-0.724	-0.6992	-0.7821	-0.9207	-0.8495	-0.7476	-0.4908	-0.7008	-0.5606	-0.7282	-0.468	-0.5678	-0.8179	-0.7236	-0.7304	-0.6304	-0.5615	-0.7774	-0.5659	-0.3877	-0.4633	-0.4708	-0.2289	-0.5689	-0.3814	-0.6368	-0.4595	-0.5415	-0.5537	-0.5742
MGAT2	-0.4278	-0.3572	-0.6223	-0.7988	-0.7158	-0.2787	-0.3403	-0.4383	-0.5984	-0.49	-0.5264	-0.4986	-0.3349	-0.6194	-0.5711	-0.796	-0.1574	-0.232	-0.1947	-0.3752	-0.2829	-0.5762	-0.5378	-0.4242	-0.1612	0	-0.3177	-0.405	-0.0196	0	0	-0.2341	-0.1668	0.0541	-0.0002	0.013	-0.4942	-0.5835	-0.2689	0.1725	0.2961	0.3044	0.1319	0.4116	-0.0328	0.0126	0.1261	-0.0543	-0.0113
MGAT4A	-0.4347	-0.5353	-0.5153	-0.5259	-0.5222	-0.6993	-0.5313	-0.6093	-0.7278	-0.6871	-0.4585	-0.6189	-0.5251	-0.7153	-0.5898	-0.34	-0.2117	-0.4854	-0.3575	-0.4994	-0.5454	-0.7277	-0.6044	-0.4313	-0.616	-0.3415	-0.4017	-0.4679	-0.7996	-0.7403	-0.8053	-0.882	-0.7638	-0.6151	-0.6586	-0.5788	-0.4903	-0.6441	-0.6663	-0.6462	-0.8272	-0.6953	-1.0318	-0.9173	-0.9694	-0.0785	-0.0452	0.5121	0.0059
MGAT4B	-1.9075	-2.04	-1.7792	-1.8151	-2.1395	-2.3562	-2.1229	-2.3398	-2.259	-2.3391	-2.1399	-2.1173	-2.123	-2.1876	-2.2671	-2.1927	-2.3672	-2.45	-2.5023	-2.3405	-2.5445	-2.6859	-2.2408	-2.2058	-2.2361	-2.3709	-2.4226	-2.5292	-2.4937	-2.4958	-2.4357	-2.6815	-2.5166	-2.5051	-2.6031	-2.6444	-2.6009	-2.6349	-2.1909	-2.7701	-2.8086	-2.6478	-2.5983	-2.6458	-2.5701	-2.4662	-2.5747	-2.3775	-2.4816
MGAT4C				10.369		8.5979	8.1409		8.8117	10.6136	9.7768	9.7812	9.7903	10.424			9.7953	9.4512	8.4343	8.8807	9.5561					8.7947	8.3581	9.0147				10.7898	10.3924		9.0963	10.6698	8.1878	8.7469	8.9402			9.4027	11.0576	9.6079	10.6964	7.917	9.5376	7.5322	10.8628
MGAT5	-1.0839	-1.2121	-1.486	-1.4827	-1.383	-1.5349	-1.4452	-1.5655	-1.5713	-1.6291	-1.1085	-1.182	-1.0441	-1.2407	-1.2493	-1.2663	-0.9297	-1.1066	-1.103	-1.1696	-1.1653	-1.3587	-1.2209	-1.1393	-1.1508	-1.0715	-1.2583	-1.318	-1.1011	-1.1158	-1.1477	-1.2667	-1.1987	-1.0715	-1.1073	-1.0482	-1.3877	-1.3158	-1.4319	-1.0851	-1.077	-0.9453	-1.1844	-1.1728	-1.2969	-0.5914	-0.6726	-0.4611	-0.5156
MGAT5B	4.3509	3.9622	3.9182	3.8818	4.0838	2.8462	3.025	2.5111	2.4521	2.6002	4.6164	4.321	4.4846	4.5098	4.1882	4.3874	3.1375	2.9071	3.034	2.9077	2.8206	2.7542	4.8133	4.7402	4.5112	3.2531	3.192	2.938	4.3971	4.2762	4.6939	4.6516	4.6968	2.7107	2.7226	2.7533	2.7927	2.8562	2.7675	3.6598	3.5794	3.8401	3.602	3.8316	3.7116	2.5668	2.5474	2.6416	2.5939
MOGS	-1.2256	-1.2257	-1.3969	-1.2577	-1.3518	-1.5756	-1.3053	-1.4139	-1.409	-1.4087	-1.3128	-1.3843	-1.3551	-1.4225	-1.4107	-1.4463	-1.2849	-1.3697	-1.267	-1.2429	-1.3068	-1.5773	-1.4184	-1.2595	-1.3366	-1.3628	-1.5161	-1.4524	-1.175	-1.2915	-1.328	-1.1989	-1.309	-1.4551	-1.4627	-1.4627	-1.4796	-1.5614	-1.4166	-1.114	-1.1253	-1.1364	-1.1767	-1.1798	-1.2022	-1.3515	-1.3614	-1.3494	-1.4171
NAGPA	3.224	2.9768	2.9147	3.0544	2.9036	2.7089	2.7595	2.8823	2.6914	2.8499	2.9274	3.0341	2.9453	3.2634	3.1929	3.2441	3.1183	2.9663	3.0207	3.2216	3.1532	3.018	3.0725	3.125	3.4002	3.427	3.2931	3.7004	3.2568	3.2564	3.0868	3.0976	3.2955	2.9513	3.011	3.1723	3.1146	3.1549	3.6384	2.8991	3.0227	2.8207	2.9839	2.9131	2.787	3.1757	3.2498	3.3047	3.0474
NEU1	-1.56	-1.7754	-1.3622	-1.5871	-1.7527	-2.0983	-1.8985	-2.0815	-1.9447	-1.9979	-1.7461	-1.7112	-1.6379	-1.7656	-1.8809	-1.8576	-1.6548	-1.7322	-1.8385	-1.8834	-1.8154	-2.0614	-1.6577	-1.7218	-1.5651	-1.6628	-1.8084	-1.8912	-1.738	-1.8159	-1.8345	-2.1489	-1.9017	-1.7627	-1.6762	-1.7023	-1.7533	-1.6305	-1.6776	-2.0942	-2.0744	-2.0073	-1.9606	-1.9916	-2.0224	-1.6777	-1.5838	-1.6203	-1.5712
NEU3	2.5234	2.2167	2.3608	2.5692	2.4426	2.3874	2.0338	2.0625	2.0351	2.0427	2.4154	2.3363	2.7007	2.3245	2.2698	2.0827	2.5783	2.3873	2.3321	2.3878	2.4502	2.3491	2.2698	2.2794	2.5848	2.8304	2.815	2.6474	2.4967	2.6174	2.6234	2.5837	2.4225	2.5841	2.7193	2.7129	2.607	2.8053	2.8858	2.5342	2.599	2.8862	2.6148	2.6818	2.5755	2.9585	2.8435	3.0533	3.1184
OGT	-0.8524	-1.1418	-0.4897	-0.6491	-0.3855	-0.9872	-0.867	-0.3555	-0.6126	-0.4317	-1.0759	-1.1133	-1.0662	-0.6024	-0.378	-0.4962	-0.6653	-0.8136	-0.9253	-0.1326	-0.2281	-0.184	-0.5744	-0.4238	-0.5209	-0.1477	-0.0948	-0.209	-1.3633	-1.3219	-1.2999	-1.2093	-0.9813	-0.7086	-0.6183	-0.4635	-0.6807	0	-0.3368	-1.9152	-1.7661	-1.7811	-1.6819	-1.4054	-1.2809	-0.6765	-0.6688	-0.4507	-0.2424
POFUT1	1.1872	1.1778	0.5667	0.9779	0.88	1.2709	1.008	1.0461	0.9716	1.0761	0.9344	1.0561	1.1166	0.9592	1.0763	0.7088	1.2951	1.2164	1.2791	1.0763	1.5497	1.1354	0.8401	1.0497	1.0779	1.5149	1.3063	0.9957	1.2555	1.4437	1.101	1.0817	1.2015	1.3132	1.3076	1.3875	0.934	0.8517	1.0982	1.2424	1.3271	1.5041	1.2716	1.6743	1.0191	1.3252	1.4641	1.2107	1.2759
POFUT2	0.4926	0.2829	0.221	0.9962	0.4855	0.34	0.3418	0.0941	0	0.0137	0.1847	0.2002	0.1685	0.3678	0.2223	0.2852	-0.1223	0	-0.1033	0	-0.0153	0	0	0.1592	0.5982	-0.0134	-0.1592	-0.2469	0.0196	0.1885	-0.0206	0.2195	0.3741	-0.5202	-0.5506	-0.4597	-0.4688	-0.4355	0.8484	-0.1165	-0.0338	0.1396	0.0222	-0.0181	0	-0.7785	-0.9382	-0.762	-0.9416
POMGNT1	2.2144	1.738	1.4514	1.8137	1.5306	1.4321	1.3847	1.0348	1.174	1.0352	1.7119	1.6687	1.667	1.5129	1.4189	1.4252	1.3287	1.5808	1.3589	1.1542	1.0531	1.0581	1.4997	1.4972	1.4475	1.2829	1.3858	1.1613	1.7311	1.6909	1.6341	1.6421	1.5279	1.4173	1.4627	1.3478	1.3853	1.283	1.7664	1.572	1.7633	1.8954	1.7357	1.6933	1.5945	1.4396	1.4197	1.628	1.3637
POMT1	6.1327	5.611	6.5214	6.4528	6.755	6.1317	5.9944	6.2925	6.6007	6.5258	6.3175	6.0299	6.4631	6.7099	6.7063	6.9694	6.6522	6.3658	6.3863	8.0772	6.992	7.2004	6.9591	6.933	7.1867	7.1794	7.2424	6.5841	6.8175	6.6762	6.2875	6.9544	6.9192	6.3938	6.4693	7.1586	6.3246	7.6839	8.2136	6.5236	6.8684	6.5903	6.5144	6.9239	7.1336	6.7251	7.0845	6.8833	6.8319
POMT2	0.2625	0.1127	0.0839	0.1285	0	-0.2957	0	-0.2526	0.0635	-0.0753	0.1088	0.0448	0.0019	0	-0.0816	0.0241	0.0483	0.0767	0	0.2189	0	-0.2109	0.1758	0.1561	-0.0164	-0.0994	0.0773	-0.081	-0.0339	-0.0101	0.0987	-0.0131	-0.0346	0	-0.112	-0.0371	0.086	-0.0285	-0.1358	-0.2843	-0.3815	-0.5002	-0.4766	-0.2711	-0.2081	-0.3966	-0.2711	-0.2334	-0.3292
PRKCSH	-2.5859	-2.7225	-3.0815	-3.073	-3.0587	-2.9355	-2.865	-3.1083	-2.9925	-3.0574	-2.8894	-2.9389	-2.8562	-3.1184	-3.1739	-3.1128	-2.7526	-2.8028	-2.9078	-3.0168	-3.0319	-3.2301	-3.1059	-3.0865	-3.107	-2.9043	-2.9757	-3.108	-2.8232	-3.1085	-3.1277	-3.2618	-3.23	-2.9276	-2.846	-2.8903	-2.9784	-3.0209	-3.2011	-3.0984	-3.0994	-3.074	-3.1984	-3.2444	-3.4581	-2.7423	-2.5588	-2.6524	-2.733
ST3GAL1	1.0445	0.8768	0.7272	0.7486	0.7805	0.2476	0.4663	0.2425	0.1863	0.3666	0.729	0.8579	0.6449	0.7406	0.8026	0.7989	0.4049	0.5739	0.3302	0.4491	0.2972	0.2744	0.7445	0.782	0.7034	0.238	0.2322	0.2202	0.7145	0.56	0.6013	0.3911	0.4711	0.1321	0	0.0592	0.0605	0.0283	0.0882	0.0904	0.1283	0.1619	0.0535	0.214	0.14	0.3651	0.2165	0.3939	0.4096
ST3GAL2	-1.1309	-1.1913	-1.4178	-1.5066	-1.4642	-1.391	-1.1376	-1.3462	-1.272	-1.2968	-1.3306	-1.365	-1.3806	-1.4098	-1.4399	-1.4142	-1.0347	-1.0453	-1.069	-1.0911	-1.227	-1.3735	-1.1955	-1.2512	-1.3144	-1.0699	-1.1095	-1.2583	-1.0847	-1.0612	-1.0805	-1.2224	-1.2248	-1.0721	-1.098	-1.071	-1.1493	-1.1891	-1.405	-0.7355	-0.9044	-0.8232	-0.8816	-0.9607	-0.8609	-0.7981	-0.8056	-0.7369	-0.9765
ST6GAL1	-2.7377	-2.9283	-3.1088	-3.3897	-3.2652	-3.0908	-2.7596	-3.1221	-2.8691	-3.0223	-3.3473	-3.3311	-3.3254	-3.4522	-3.4892	-3.3556	-2.9303	-2.9139	-2.9463	-2.9513	-3.1783	-3.2558	-3.3428	-3.421	-3.4937	-2.9497	-2.9835	-2.1839	-3.2816	-3.2077	-3.179	-3.4797	-3.4976	-2.8208	-2.9633	-2.9145	-2.9124	-2.9747	-3.2821	-2.9993	-3.1229	-3.0753	-3.1585	-3.0972	-3.0654	-2.2172	-2.2971	-2.0328	-2.2536
ST6GALNAC1	8.5071	8.3122	9.3662	8.5813		9.4215	10.8658	8.5173	7.8973	6.9772	9.1232	9.19	8.2828	9.8773	8.4202	9.1325	9.3359		10.033	9.3684	10.1076	9.3493	8.0868	8.226	8.1495	9.1993	9.0375	9.247	7.609	7.5092	7.8627	6.8562	7.5558	9.1945	10.0207	9.8844	10.5372	9.2159	9.3036	8.0073	8.074	8.4067	7.4928	7.499	8.0689	8.3989	9.3209	10.5168	9.6471
ST8SIA2	7.6603	8.57	7.8402	7.9289	7.4377	7.0543	7.6008	7.2566	6.5899	6.8491	9.8261	7.8656	8.6945	8.2081	9.1085	9.5254	7.4406	6.1754	7.0937	7.218	6.7023	6.423	9.6365	8.4859	9.715	6.4677	7.2488	6.4766	7.1488	8.691	6.9365	8.2475		5.918	6.3211	5.7826	6.9465	6.7762	6.5596	7.0582	6.1097	6.9871	7.1602	6.9493	6.8913	5.3982	5.0681	5.4475	5.3398
ST8SIA4	-0.0342	-0.1065	-0.005	0.0588	0.1564	0.2824	0.5046	0.622	0.3807	0.4687	0.1417	0.0944	0.3391	0.2336	0.4152	0.2598	0.5062	0.7346	0.9259	0.8948	1.0395	0.7346	0.4979	0.5736	0.6766	1.2158	1.1893	1.1291	0.8108	0.755	0.9326	1.0121	1.2239	1.1826	1.1296	1.27	1.0807	1.2746	1.0943	1.1027	1.1853	1.0334	0.9082	1.1389	0.9703	1.7352	2.1763	1.9917	2.0362
ST8SIA6	5.5797	5.1583	4.5341	4.8837	5.4696	4.9035	4.9076	5.237	5.2253	5.1383	5.3413	5.2862	6.0329	4.7841	5.079	4.9297	5.3259	5.1053	5.8455	5.4679	5.315	5.1123	4.6357	4.5899	4.6516	5.9986	5.5987	6.0936	4.2334	4.1803	4.6219	4.7176	3.9106	5.8116	5.8028	6.1223	5.9793	5.7396	5.7637	3.5554	3.3804	3.7219	3.5263	3.6151	3.3501	5.0595	5.2655	5.4433	5.4606
UGGT1	-0.8127	-0.9006	-1.2641	-1.3509	-1.1713	-1.0917	-0.9507	-1.202	-1.1492	-1.1575	-0.9907	-1.1001	-0.9232	-1.181	-1.2894	-1.2646	-0.6897	-0.7069	-0.6816	-0.9879	-1.0101	-1.1728	-1.0855	-1.0037	-1.1849	-0.8464	-0.9113	-1.0322	-0.917	-0.807	-0.8456	-1.3168	-1.1195	-0.7587	-0.7274	-0.8015	-1.0098	-1.1344	-1.3534	-0.7918	-1.0401	-0.9036	-1.0091	-0.972	-1.1338	-0.5266	-0.6497	-0.4606	-0.5618
UGGT2	1.057	0.8952	0.7535	0.8018	0.7387	0.7971	0.9933	0.7354	0.7235	0.7549	0.8198	0.6131	0.7179	0.6672	0.5495	0.6642	0.9284	0.9386	0.9345	0.8965	0.7609	0.6486	0.5553	0.7197	0.4639	0.8305	1.6038	1.3926	0.2796	0.3777	0.5581	0.4841	0.4538	0.5768	0.6467	0.5122	0.6263	0.7117	0.7054	0.0016	-0.1055	-0.0672	-0.0151	0.0748	0.1373	0.3551	0.2852	0.593	0.4891
1Sample nomenclature : Dose of irradiation_Day post-irradiation_Technical replicate
[truncated: 13 more columns]

## Sheet: 2EXP(-Delta CT)
Supplementary Table S3 (continued). Gene expression data (HUVECs) (2-DCt).
Assay	0Gy_D1_21	0Gy_D1_3	0Gy_D1_4	0Gy_D1_5	0Gy_D1_6	20Gy_D1_2	20Gy_D1_3	20Gy_D1_4	20Gy_D1_5	20Gy_D1_6	0Gy_D2_1	0Gy_D2_2	0Gy_D2_3	0Gy_D2_4	0Gy_D2_5	0Gy_D2_6	20Gy_D2_1	20Gy_D2_2	20Gy_D2_3	20Gy_D2_4	20Gy_D2_5	20Gy_D2_6	0Gy_D3_4	0Gy_D3_5	0Gy_D3_6	20Gy_D3_4	20Gy_D3_5	20Gy_D3_6	0Gy_D4_1	0Gy_D4_2	0Gy_D4_3	0Gy_D4_4	0Gy_D4_5	20Gy_D4_1	20Gy_D4_2	20Gy_D4_3	20Gy_D4_4	20Gy_D4_5	20Gy_D4_6	0Gy_D14_1	0Gy_D14_2	0Gy_D14_3	0Gy_D14_4	0Gy_D14_5	0Gy_D14_6	20Gy_D14_2	20Gy_D14_3	20Gy_D14_4	20Gy_D14_5
A4GNT	0.00158939	0.0041823	0.00110135		0.00040263	0.00491572	0.00380347	0.0008457	0.00037738		0.00216037	0.00482213	0.00273049	0.00075126	0.0007484		0.00204564	0.00179284	0.00194643		0.00053774		0.00098996	0.00060124		0.00072526	0.00050738		0.00142988	0.00215391	0.00253494			0.00280914	0.00421381	0.00198399	0.00129794	0.00079302	0.00071903	0.00133957	0.00133735	0.0018467	0.00040852	0.0011062		0.00179107	0.00434422	0.00199958	0.00142307
AGA	0.498447	0.539466	0.498979	0.451509	0.461731	0.511405	0.494762	0.491039	0.539564	0.575686	0.516566	0.497182	0.514253	0.529586	0.532827	0.581434	0.497131	0.519881	0.570142	0.542354	0.466666	0.554145	0.541679	0.524224	0.412675	0.394562	0.452852	0.518264	0.456936	0.541898	0.532837	0.432715	0.491571	0.485239	0.458768	0.492127	0.432362	0.391589	0.299494	0.585824	0.57137	0.525377	0.464864	0.437866	0.505398	0.476163	0.47202	0.412553	0.405454
B3GALTL	0.945593	0.925875	1.05021	1	0.961426	0.868519	0.857519	0.896894	0.842653	0.843832	0.890986	0.880481	0.904456	0.914145	0.941844	0.978043	0.791111	0.885328	0.852102	0.810619	0.80054	0.913313	0.895792	0.890894	0.84099	0.714459	0.854814	0.936944	0.813641	0.830056	0.842803	0.806122	0.75353	0.825359	0.810284	0.820943	0.856233	0.904313	0.959416	0.887683	0.836067	0.754101	0.730249	0.690242	0.838534	0.962233	0.939115	0.838096	0.855699
B3GNT2	1.02964	1	0.865024	0.740951	0.808235	0.837408	0.693899	0.687662	0.776151	0.720305	1.07668	1.08712	1.00485	0.918495	0.933684	1.02527	0.798563	0.823597	0.88756	0.771452	0.772756	0.853645	0.981861	0.958071	0.755471	0.738884	0.798954	0.800579	0.975201	0.848368	0.99785	0.828792	0.790275	1.00857	0.870351	0.900747	0.948599	0.962294	0.750443	0.833614	0.762314	0.743707	0.689929	0.655198	0.761641	1.15762	1.27072	1.23707	1.27447
B3GNT4	0.00581051	0.00845944	0.00449639	0.00360464	0.00599425	0.0128065	0.014715	0.00552628	0.00304759	0.00278547	0.00832254	0.010984	0.0140217	0.00498634	0.00337089	0.00444884	0.00711861	0.00863801	0.00697443	0.00188194	0.00209866	0.00363561	0.00356514	0.00308528	0.00542209	0.00555782	0.00351538	0.00677584	0.0112529	0.00699394	0.00921652	0.00384971	0.00323784	0.00823399	0.00825977	0.00670234	0.00691976	0.00374851	0.00235322	0.0073444	0.00954584	0.00811981	0.00479655	0.00551756	0.00380029	0.00755264	0.0125952	0.00469714	0.00731652
B3GNT8	0.0119505	0.0283587	0.0120602	0.016023	0.011675	0.0246203	0.0207912	0.0114209	0.010161	0.0092759	0.0140791	0.0237985	0.027616	0.0108251	0.0125785	0.00750242	0.0216871	0.0202943	0.0221716	0.00643121	0.0127383	0.010021	0.00727992	0.00649337	0.0114598	0.011748	0.00756132	0.010983	0.0167575	0.0177025	0.0177337	0.00976948	0.0100955	0.0187089	0.0245309	0.0178081	0.00650565	0.00286843	0.00459425	0.010726	0.00755363	0.0120808	0.00896375	0.0109478	0.00411124	0.0137952	0.0163181	0.0066539	0.00569626
B4GALT1	2.51018	2.67074	3.16285	3.41263	3.03602	2.90596	2.41062	2.78597	2.73204	2.8251	2.89461	2.84048	2.90621	3.18537	3.28078	3.32823	2.34394	2.49478	2.51308	2.58648	2.66684	3.11989	3.61112	3.51803	3.48128	2.55989	2.78051	2.86828	3.2216	3.30378	3.38251	3.82108	3.87014	2.73553	2.61767	2.67875	2.87301	2.92586	3.24155	3.48805	3.47829	3.27072	3.50345	3.3842	3.64699	2.6015	2.5772	2.59227	2.77998
B4GALT2	3.45542	3.69315	4.35067	4.06223	3.82542	4.01812	3.6069	4.07723	4.02531	3.97441	3.63122	3.71992	3.60898	4.22524	4.30988	4.3793	3.4973	3.78533	3.96314	3.90995	3.99855	4.55903	3.9316	3.93885	3.85597	3.71157	3.93066	4.3592	3.47629	3.61415	3.58714	3.59713	3.51419	3.82574	3.64703	3.68272	3.91198	3.81526	4.0327	3.32344	3.37568	3.25158	3.1947	3.23573	3.19254	3.64744	3.60422	3.07804	3.11481
B4GALT3	1.61776	1.7623	1.73766	1.34763	1.44088	1.93416	1.72419	1.79551	1.89845	1.86437	1.63925	1.66686	1.57721	1.56582	1.65809	1.72936	1.5836	1.73019	1.76895	1.56863	1.59217	1.80554	1.63554	1.51241	1.39469	1.52222	1.65345	1.75299	1.66846	1.55484	1.66634	1.6139	1.51305	1.6552	1.67545	1.67655	1.7185	1.51325	1.51839	1.62387	1.55618	1.5306	1.52384	1.43914	1.46051	1.30319	1.26586	1.22277	1.11055
B4GALT5	1.01207	1.11862	0.982903	0.678669	0.923944	0.801455	0.899507	0.762179	0.739566	0.827369	1.2669	1.13685	1.16305	0.921272	1	1.04118	1.01888	0.907542	0.912371	0.832951	0.752245	0.880232	1.00845	1.00303	0.876513	0.651442	0.815173	0.922575	1	1.18767	1.12815	1	1	0.886454	0.93087	1	0.830522	0.859331	0.576086	1.08928	1.25549	1.11169	1.04557	1.1374	1.15644	0.842781	0.829014	0.592427	0.560083
C1GALT1	0.794045	0.849544	0.745428	0.637449	0.656147	1.00816	1.00776	0.778587	0.913515	0.912538	0.806512	0.828682	0.759119	0.76135	0.741645	0.849229	1	1.14225	1.07181	0.890956	0.861946	0.908999	0.819679	0.813761	0.655505	0.851151	0.855618	0.881601	0.81306	0.713115	0.829438	0.572667	0.508401	0.872662	0.873871	0.836825	0.912206	0.841903	0.775577	1	0.953714	0.882377	0.834181	0.685466	0.819449	1.12155	1.06852	1.00273	1.02899
C1GALT1C1	1.66274	1.75046	1.88507	1.86098	1.87572	1.95775	1.75217	1.87621	1.82034	1.83327	1.86785	1.78026	1.67742	1.79717	1.87572	1.92146	1.36158	1.50278	1.55886	1.48025	1.57964	1.74377	1.79521	1.67242	1.90156	1.46389	1.54312	1.55513	1.5333	1.60169	1.55775	1.59811	1.48828	1.55027	1.52262	1.50103	1.48476	1.5064	1.75925	1.67164	1.68415	1.47223	1.6134	1.57314	1.53745	1.52475	1.45237	1.3514	1.41856
EDEM1	1.05863	1.05571	1.23094	1.24986	1.1662	1.57992	1.5324	1.49713	1.64419	1.65268	1.16089	1.04722	1.0631	1.12055	1.1612	1.26643	1.26183	1.15909	1.34492	1.40745	1.44511	1.65464	1.14986	1.20327	1.07256	1.23095	1.30274	1.46026	1.09319	1.17782	1.25165	1.28029	1.23369	1.52319	1.3155	1.36813	1.49847	1.46775	1.36516	1.51791	1.48982	1.47685	1.50108	1.39752	1.74266	1.08237	1.04785	1.01547	0.991294
EDEM2	1.22708	1.38365	1.24457	1.24315	1.28247	1.45061	1.13681	1.34781	1.22031	1.29231	1.49989	1.4472	1.35073	1.5364	1.44582	1.3602	1.0431	1.14943	1.31796	1.16889	1.21079	1.47594	1.46424	1.40348	1.44078	1.17575	1.11355	1.29341	1.23076	1.22407	1.13245	1.30183	1.2749	1.11937	1.13941	1.11747	1.22346	1.12241	1.24868	0.996352	0.991061	1	1	1	0.911122	0.982755	0.95618	1	0.984555
EDEM3	0.794051	0.909071	0.956319	1.01212	0.815478	0.906506	0.963144	0.840087	0.886873	0.892741	0.893192	0.76611	0.813788	0.796537	0.696661	0.866088	0.745198	0.794268	0.7057	0.798479	0.755064	0.849733	0.832364	0.792974	0.756546	0.618081	0.777432	0.870821	0.648538	0.687599	0.730165	0.824481	0.689019	0.750592	0.624513	0.64121	0.836779	0.819609	0.802142	0.782825	0.671069	0.660435	0.771823	0.71189	0.893204	0.759352	0.681011	0.747614	0.771618
FUCA1	0.238667	0.257198	0.313844	0.317765	0.311438	0.389077	0.355888	0.457859	0.409563	0.430877	0.330218	0.308509	0.309194	0.351898	0.42671	0.362835	0.503101	0.545113	0.505881	0.554064	0.584012	0.641242	0.34856	0.373662	0.37973	0.565333	0.568797	0.642005	0.397073	0.339296	0.364353	0.411382	0.382166	0.618956	0.674291	0.638216	0.625122	0.688032	0.620025	0.413013	0.491933	0.381775	0.451837	0.451353	0.457662	0.81321	0.867411	0.814137	0.853693
FUCA2	3.22002	3.34257	3.36589	3.70881	3.66857	3.6113	3.48214	3.69816	3.762	3.82205	3.25402	3.45874	2.97808	3.9766	3.74756	3.82429	2.46604	2.90059	3.05052	3.23229	3.37787	3.63651	3.6108	3.56794	3.5721	2.89722	3.1361	3.49283	3.29249	2.83444	2.73184	3.80113	3.37085	2.94387	3.09007	2.56893	3.05265	3.13588	3.20289	3.39354	3.62269	3.08427	3.43733	2.96578	3.38758	2.8402	3.02351	2.91839	3.24113
FUT11	3.51597	3.86922	4.26756	4.25699	4.01531	3.15696	2.83151	3.32029	3.13517	3.34031	4.02604	4.0698	3.80552	4.3196	4.43681	4.14946	2.58414	3.04015	3.03101	2.99139	3.09305	3.56445	3.88168	4.02646	4.18039	2.64189	2.28045	3.04658	3.99252	4.08048	4.15328	4.45861	4.31585	2.96087	3.03998	2.91134	2.97263	3.06598	3.29828	3.71963	3.8397	3.63313	3.8323	3.87115	3.92777	2.63754	2.86422	2.10986	2.17767
FUT8	0.840124	0.951376	0.963971	0.889518	0.889492	1.23998	1.12729	1.11733	1.23776	1.14731	0.88477	0.848086	0.730157	0.888334	0.833068	0.963553	0.767141	1.06955	0.977634	0.932864	0.847064	0.946888	0.881046	0.89822	0.865208	0.825597	1	1	0.723931	0.610034	0.660622	0.606628	0.601406	0.781698	0.767551	0.634933	0.78537	0.801761	1.03541	0.50969	0.492067	0.408073	0.515105	0.494235	0.493898	0.644265	0.573467	0.666508	0.660156
GALNT1	9.91904	9.69004	10.728	10.4641	10.1833	13.7749	12.8395	13.2634	12.9374	12.8492	9.88237	10.395	9.21264	10.7537	10.776	10.4956	10.1707	12.5675	12.5082	11.3965	12.1434	13.2093	9.97717	9.34111	10.6903	9.85501	11.599	11.4905	10.2358	9.15641	9.37511	9.41046	9.11857	11.4293	11.6193	11.1557	10.4919	11.9426	11.8075	7.7743	8.38726	6.77479	8.39388	7.70273	7.55728	10.6151	10.1976	9.55774	10.4434
GALNT10	2.30329	2.45324	2.73553	3.03476	2.71116	3.47965	2.51628	2.72952	2.94718	2.89179	2.93111	2.9391	2.44958	3.18831	2.94053	3.1375	2.65991	3.01522	3.04604	2.53737	2.88	3.13514	3.13499	3.12128	2.71116	2.49578	2.89831	2.81826	3.26635	3.071	3.13025	3.3644	2.79869	2.73197	2.69345	2.51682	2.80427	2.95385	3.12308	3.28431	3.60301	3.2669	3.39076	3.18871	3.19906	3.387	3.44676	2.62073	2.81346
GALNT11	0.490373	0.595902	0.615574	0.570237	0.625262	0.825449	0.654635	0.830111	0.76848	0.824568	0.593519	0.561205	0.573809	0.589345	0.631747	0.619912	0.71247	0.767229	0.809096	0.808614	0.815718	0.946338	0.592724	0.597505	0.549391	0.780561	0.823132	0.938649	0.526431	0.547942	0.567192	0.569356	0.574905	0.794892	0.763189	0.777186	0.827382	0.825235	0.766641	0.548007	0.53691	0.532209	0.512591	0.549122	0.526513	0.750721	0.730211	0.693517	0.704779
GALNT12	0.00871811	0.0118007	0.0114451	0.00880666	0.00924435	0.0184389	0.0238446	0.0215854	0.0236235	0.0202186	0.00864107	0.00712372	0.00623125	0.0104277	0.00666902	0.0137501	0.0113502	0.0141359	0.0129269	0.0167016	0.0169038	0.0159674	0.00992118	0.00641179	0.00910408	0.00930654	0.0157404	0.0150835	0.00623206	0.00223251	0.00440049	0.00415368	0.00369497	0.0128281	0.0117904	0.00928129	0.0196981	0.0152048	0.0106982	0.00648028	0.00530089	0.00552385	0.00963135	0.00542009	0.00661476	0.0160711	0.0126617	0.0208791	0.0158783
GALNT14	0.00282279	0.00388909	0.00148252	0.00409592	0.00261822	0.00319785	0.00078995	0.00377611	0.00338728	0.00130732	0.00125426	0.00050557	0.00068873	0.00307981	0.00168917	0.00200205	0.0016381	0.00045714	0.00064825	0.00186203		0.00117063	0.00251502	0.00374169		0.00086802		0.00063943	0.00063831		0.0008559	0.00076535		0.00077857	0.00050245	0.00212779	0.00084239	0.00106008	0.00070764	0.00091251		0.00152063		0.00055685	0.00058555	0.00188011	0.00194444	0.001844	0.00089441
GALNT2	2.26995	2.38782	3.26174	2.79788	2.78969	3.09056	3.13455	2.91342	3.32737	2.68651	2.8585	2.59433	2.45965	2.78027	2.62742	3.32931	2.67631	2.94547	2.86942	2.89267	2.6387	3.10326	3.27277	2.88388	2.57852	2.48496	3.52513	3.60572	2.923	2.2497	3.35567	3.16549	2.85478	3.35365	3.16872	2.95532	3.90818	4.12366	3.90002	2.34263	2.31752	1.98583	2.72764	2.31999	2.97302	3.41321	3.50599	4.08586	4.28566
GALNT3	0.00986115	0.00772156	0.00487914	0.0121683	0.00355818	0.00502465	0.00478088	0.00366729	0.00663678	0.00900908	0.00514671	0.00831272	0.00672802	0.00439094	0.00523132	0.00682284	0.00475865	0.0111934	0.00683416	0.00641936	0.00648954	0.00446559	0.00583424	0.0083104	0.00202788	0.00375879	0.00513068	0.00748242	0.00424134	0.00308474	0.0046788	0.00414875	0.0035459	0.00609886	0.00778474	0.00407591	0.0108435	0.00354714	0.00417519	0.00471784	0.00310904	0.00192922	0.00564828	0.00180354	0.00543146	0.00579771	0.00497448	0.00810824	0.00570749
GALNT4	0.420141	0.487424	0.488697	0.503189	0.476911	0.625442	0.541006	0.565466	0.584217	0.553013	0.507098	0.467149	0.479151	0.425244	0.42462	0.433829	0.493069	0.523961	0.52931	0.519996	0.492406	0.553086	0.36422	0.376913	0.375024	0.487665	0.529917	0.57708	0.362277	0.320771	0.39163	0.347272	0.328811	0.533433	0.47679	0.501887	0.580156	0.563764	0.671549	0.316404	0.285853	0.270645	0.307414	0.252314	0.274399	0.443585	0.440691	0.426764	0.43454
GALNT6	0.664867	0.626436	0.912412	0.78521	0.848174	0.950525	0.952144	1	1.04031	1	0.759821	0.739064	0.653164	0.867233	0.913609	0.891772	0.860712	0.990741	0.962299	1.07281	1.06913	1.26893	0.866525	0.830753	0.748497	1.1164	1.2366	1.31892	0.759821	0.711077	0.774978	0.742292	0.733255	1.04081	0.906759	1.0269	1.24788	1.31753	1.42805	0.817886	0.800578	0.714285	0.778482	0.80971	0.85513	1	1	0.968912	1
GALNT7	1.86385	1.90928	2.30878	2.27203	2.05157	3.17173	3.14426	2.80045	3.05957	2.79912	1.9359	1.91017	1.81829	1.96972	1.98455	2.1639	2.25258	2.7815	2.73815	2.81635	2.44322	2.73046	1.83912	1.89591	1.84717	2.27232	2.48374	2.813	1.72448	1.70263	1.51533	1.69734	1.72228	2.69785	2.40337	2.30513	2.74135	2.72529	2.74503	2.31196	2.14136	2.1601	2.07154	2.06963	2.16105	2.5727	2.25883	1.89592	1.91413
GALNT8		0.00040855	0.00094396	0.0031052	0.00192576	0.00142955	0.00104109	0.00174641	0.00344044	0.00314417	0.00120825	0.001012	0.00188324	0.0031412	0.00243058		0.00236312	0.00188041	0.00087593	0.00152551		0.0018803	0.00075535	0.00182423	0.00215113	0.00079699	0.00151309	0.00171079	0.0007218	0.00068982	0.00096551	0.00063934	0.00232007	0.00069755	0.00080079		0.00035829	0.00041659	0.00057977	0.00065226	0.00099821			0.0015502	0.00166368	0.00129845			0.00033875
GALNT9	0.00119531	0.00221184	0.0004924	0.00077764	0.0004769	0.00349919	0.0019632	0.00187048	0.0021265	0.00237283	0.001551	0.00114331	0.00144509	0.00133931	0.00134681	0.00092029	0.00193874	0.00163274	0.00376834	0.00182745	0.00161653	0.00075964	0.00155602	0.00207589	0.00106641	0.00085573	0.00110934	0.00195132	0.00154108	0.00227811	0.00119918	0.0026169	0.00250919	0.00285448	0.00157076	0.00197767	0.00281801	0.00226534	0.00242908	0.0012201	0.00127626	0.00189097	0.0016201	0.00379825	0.00125901	0.00399119	0.00162255	0.00296191	0.00245627
GALNTL1 (GALNT16)	0.010517	0.0165333	0.0130287	0.0113991	0.01345	0.0152909	0.0157455	0.0130053	0.00925572	0.00938404	0.00812403	0.00900959	0.00933432	0.00395322	0.00777105	0.0127076	0.0135026	0.014544	0.0155231	0.0140206	0.00638804	0.00888926	0.0119751	0.00485529	0.00649296	0.00913153	0.0134681	0.0140291	0.00455669	0.00937489	0.0107997	0.00402323	0.00498372	0.0219601	0.0122095	0.0160442	0.0134637	0.0162111	0.00939444	0.0104428	0.0131454	0.0106694	0.00760586	0.00927611	0.00794427	0.0427775	0.0260266	0.0323061	0.0217955
GALNTL6	0.00032206	0.0015833	0.00139468	0.00171055	0.00209758	0.00157448	0.00122484	0.00123021	0.0032378	0.00191875	0.00145673	0.00196352	0.00257023		0.0009909	0.00136019	0.00361121		0.00115143	0.00071731	0.00492506	0.0049941	0.00144022	0.00067029		0.00376367	0.00586852	0.00262316	0.00233753	0.0035152	0.00173994		0.00140342	0.00583568	0.00544765	0.00305979	0.00554147	0.00585493	0.00531717	0.0010317	0.00296908	0.00205546	0.00100585	0.00202749	0.00172591	0.00338421	0.00392906	0.00537602	0.00288563
GANAB	15.2337	15.8984	16.4981	17.9011	16.729	17.0406	14.6274	17.6385	16.7361	17.3364	17.2689	17.0439	16.482	16.7808	17.3271	17.3778	14.0456	14.9626	15.5007	14.9122	15.9216	17.2469	17.4591	17.8672	16.5374	14.3195	15.594	16.5082	17.4998	18.4101	18.3391	19.2527	20.211	15.6239	14.4116	14.6147	15.4838	15.1245	16.3211	18.7643	17.1211	17.6594	17.9823	17.6598	18.3031	14.4745	13.8174	12.655	12.4081
GCNT1	0.889996	0.965806	1	1.03375	1.03729	0.482803	0.426624	0.478285	0.49355	0.494392	0.986605	0.912919	0.95405	1.05277	1.09105	0.985539	0.27604	0.255403	0.325452	0.320138	0.432606	0.424615	1.08627	1.02751	1.05139	0.320461	0.313297	0.351392	0.788031	0.772171	0.786497	0.93126	0.824327	0.279793	0.279016	0.263137	0.343933	0.337476	0.363728	0.238047	0.255855	0.249657	0.356996	0.390022	0.331906	0.141272	0.187562	0.168872	0.19585
GCNT3	0.00097773	0.00210435	0.00173169	0.00130071		0.00648597	0.00401226	0.0006609			0.00202595	0.00189834	0.00313146		0.00202082		0.00168343	0.00437771	0.00073906	0.00124097	0.00092224	0.00112521		0.00077389				0.00176151	0.00083647	0.00154415	0.00127891	0.00039925		0.00156247	0.0022903	0.00188865	0.00132422	0.00086378	0.00046192	0.00277301	0.00165152	0.00189699	0.00170729	0.00232561	0.00149264	0.00301716	0.00292461	0.00393308	0.0055521
GCNT4	0.00104962	0.00076126	0.00195621	0.00130873	0.00261617	0.00570004	0.00712204	0.00575932	0.00484814	0.00429699	0.00282962	0.00136832	0.00095636		0.0022017	0.00193327	0.00735022	0.00605594	0.00660085	0.00418044	0.0031005	0.00489758		0.0100274	0.00399181	0.00599758	0.00350103	0.00209474	0.0031355	0.00213381	0.00219845	0.00232305	0.00305443	0.00739098	0.0059726	0.0100055	0.00555707	0.00740592	0.00491791	0.00263907	0.0020983	0.00344373	0.00072836		0.00150142	0.0171064	0.0320412	0.0313881	0.050187
GLB1	1	1.18026	1.10406	0.856088	1.1872	0.951034	1.07813	1.02506	1.11916	1.10345	1.31434	1.23625	1.17003	1.33754	1.3073	1.48544	1.48555	1.24175	1.32709	1.32593	1.30968	1.28843	1.36926	1.34388	1.35029	1.11651	1.17623	0.97888	1.44267	1.29235	1.49471	1.46613	1.27744	1.23162	1.27426	1.47693	1.12005	1.30216	0.934483	1.48912	1.53722	1.27545	1.3871	1.17032	1.52363	1.48899	1.59072	1.49821	1.60713
GNPTAB	0.488371	0.612784	0.555499	0.515174	0.7391	0.550447	0.56323	0.918238	0.875805	0.946087	0.628699	0.639429	0.606485	0.646705	0.701545	0.682646	0.659152	0.674175	0.666227	1.00587	0.881037	0.960092	0.708434	0.705654	0.524334	0.766725	0.81038	0.945029	0.501804	0.451122	0.513499	0.604337	0.588549	0.777513	0.707467	0.711913	0.981798	0.93496	0.492237	0.563544	0.55586	0.464633	0.583953	0.557599	0.56493	0.8193	0.947274	0.933556	1.10455
GNPTG	1.65553	1.82515	1.71054	1.97096	1.81947	2.37499	2.25911	2.33167	2.24635	2.2586	2.01604	1.86034	1.90451	1.82174	1.96448	1.61868	1.88915	2.22135	2.24936	2.09425	2.0191	2.48214	1.85881	1.81387	1.86795	2.06322	1.77479	2.39723	2.0725	2.14354	2.13354	2.30704	2.21006	2.47327	2.30716	2.38022	2.57679	2.22483	2.79102	2.37015	2.50442	2.61432	2.28725	2.22114	2.41227	1.90787	1.93342	2.05382	2.1684
HEXA	0.108273	0.114293	0.130887	0.0845497	0.116282	0.108321	0.136537	0.113997	0.125494	0.118476	0.138162	0.139735	0.118799	0.0985972	0.0889217	0.120718	0.171497	0.151133	0.146103	0.138532	0.131389	0.121709	0.126282	0.111229	0.109064	0.111636	0.179619	0.179466	0.174876	0.150944	0.165695	0.148874	0.133625	0.185424	0.188364	0.182238	0.200585	0.172871	0.0865638	0.301648	0.294595	0.247329	0.229493	0.18402	0.245468	0.251538	0.241645	0.192755	0.178098
HEXB	3.16841	3.82486	3.0969	3.55804	4.0459	3.86851	3.75021	4.42173	4.17955	4.71367	3.71054	3.62651	3.55053	3.99881	4.61034	4.56365	3.60735	4.01972	3.87281	4.70328	4.20203	5.25703	3.91456	4.2709	3.96627	4.20705	4.23479	5.33093	3.92892	4.27298	4.28236	4.75099	4.29532	4.56748	4.30708	4.08283	4.44207	4.60956	3.96123	5.58941	5.13735	4.58694	5.72061	5.53406	4.85667	4.63784	4.88811	4.82053	4.92554
MAN1A1	0.765149	0.768583	0.951972	1.00791	1.02741	1	0.83212	0.918903	0.889926	0.884027	0.834449	0.866284	0.843992	1.0139	0.98665	1	0.640274	0.705238	0.655829	0.701611	0.760897	0.85423	0.929638	0.899434	0.96752	0.634522	0.669453	0.641437	0.751637	0.720062	0.661549	0.915916	0.844664	0.673815	0.742915	0.703796	0.584884	0.741781	0.815054	0.624154	0.677612	0.659017	0.778953	0.653697	0.6299	0.692036	0.708881	0.58743	0.701021
MAN1A2	0.633331	0.772929	0.806539	0.979949	0.959642	0.75793	0.774464	0.897764	0.850733	0.871254	0.865748	0.873374	0.791653	0.955297	0.899625	0.942693	0.589754	0.641982	0.615272	0.747701	0.766462	0.826032	0.852966	0.81315	0.787306	0.615524	0.639006	0.734104	0.65002	0.598371	0.688492	0.84855	0.618621	0.609493	0.555445	0.574602	0.73306	0.731931	0.743516	0.552813	0.559062	0.505348	0.5797	0.560882	0.641105	0.534488	0.478574	0.504471	0.482049
MAN1B1	1.60636	2.35812	2.38745	1.51859	2.33288	2.45127	2.30642	2.94312	2.9889	2.79684	2.40251	2.47162	2.46218	2.43916	2.73026	2.41823	2.65583	3.09838	2.83756	2.82526	3.12356	3.23924	2.49469	2.29355	2.25003	2.8827	2.85946	3.0578	2.51189	2.59863	2.49511	2.12365	2.65692	3.15338	3.20492	3.48512	2.81553	2.81078	1.91545	3.06478	3.26036	3.01411	2.84991	2.77634	2.47897	3.17841	3.19019	2.93973	3.00534
MAN1C1	0.114484	0.135726	0.126912	0.139368	0.118258	0.0964061	0.103621	0.102222	0.106164	0.114539	0.202253	0.15031	0.144044	0.120104	0.134626	0.135897	0.0882548	0.0955728	0.102014	0.0920901	0.0998963	0.114285	0.196413	0.172081	0.151841	0.134231	0.12815	0.150249	0.213406	0.248859	0.251653	0.27663	0.297663	0.17431	0.165742	0.147395	0.178857	0.170105	0.139406	0.215366	0.171911	0.206662	0.225929	0.228805	0.224788	0.170711	0.145084	0.146517	0.12473
MAN2A1	1.40321	1.61446	1.67129	1.73115	1.44862	1.77792	1.54043	1.66754	1.68476	1.72474	1.63048	1.69464	1.46625	1.51195	1.63915	1.54925	1.82817	1.87258	1.92799	1.68431	1.83016	2.00272	1.47181	1.40522	1.37608	1.63317	1.76046	1.91523	1.5135	1.67766	1.54439	1.41409	1.387	2.04992	1.7547	1.78353	1.69607	1.83036	2.05844	1.33303	1.27566	1.32493	1.15464	1.14486	1.33662	1.71034	1.73448	1.06878	1.60063
MAN2A2	0.840157	0.902774	0.757837	0.887247	0.923359	0.856473	0.801238	0.747392	0.787755	0.786481	1	1	1	0.873794	0.935205	0.93607	0.799746	0.870074	0.867189	0.750883	0.818451	0.90381	0.995034	1	1	0.843315	0.978678	0.960586	1.03504	1.0305	1.10144	1.05171	1.04278	0.985596	0.935459	0.97183	1	0.990233	1	1.05099	1	1.02122	1.04018	1.02135	1.11449	0.96893	0.934096	0.895063	0.868297
MAN2B1	1.50884	1.81935	1.30465	1.34355	1.82299	1.91788	1.83487	2.11345	1.97308	2.05872	2.04016	1.88946	1.92455	2.0004	2.12253	1.95923	2.07142	2.15999	2.66902	2.34896	2.41194	2.65406	2.08333	2.07863	2.17924	2.33719	2.12835	2.71885	2.05057	2.29073	2.10424	2.52666	2.10303	2.77334	2.78145	2.82469	2.62382	2.80036	1.77925	2.38249	2.56083	2.22861	2.36001	2.42393	2.26259	2.64573	2.36331	2.09423	2.15262
MANBA	0.203079	0.22616	0.18214	0.218804	0.239537	0.263568	0.266811	0.249774	0.277385	0.267285	0.248332	0.204186	0.223905	0.213186	0.221362	0.243404	0.26993	0.33651	0.306437	0.280548	0.241681	0.276703	0.24493	0.246063	0.218308	0.295728	0.316188	0.358354	0.195657	0.198846	0.216886	0.218523	0.213752	0.349428	0.312209	0.350237	0.340704	0.358768	0.303033	0.243681	0.230273	0.205114	0.226505	0.195743	0.251986	0.408104	0.415678	0.397861	0.455803
MGAT1	1.77012	1.81418	1.67399	1.82273	2.01034	1.58129	1.55791	1.78457	1.75902	1.83233	2.02794	1.95802	1.82899	1.9048	1.90536	1.99985	1.4172	1.50339	1.52104	1.65172	1.62362	1.71966	1.89303	1.80185	1.67905	1.40521	1.62538	1.47489	1.65659	1.38318	1.48222	1.76278	1.65129	1.65914	1.54803	1.47579	1.71402	1.48027	1.30829	1.37867	1.3859	1.17194	1.48343	1.30258	1.55489	1.37504	1.45551	1.46786	1.48889
MGAT2	1.34519	1.28096	1.53927	1.73966	1.64243	1.2131	1.26604	1.35501	1.51404	1.40449	1.44037	1.41281	1.26126	1.53621	1.48562	1.73631	1.11531	1.17445	1.14447	1.29701	1.21668	1.49092	1.45173	1.34185	1.11825	1	1.24636	1.32409	1.01365	1	1	1.17614	1.12254	0.963188	1.00015	0.99103	1.4085	1.49847	1.20488	0.887294	0.814445	0.809764	0.912603	0.751786	1.02297	0.991324	0.916275	1.03832	1.00784
MGAT4A	1.35164	1.44921	1.42924	1.43978	1.43611	1.62369	1.44519	1.52557	1.65608	1.61007	1.37407	1.53575	1.43901	1.64184	1.50499	1.26578	1.15809	1.40001	1.28119	1.41364	1.45942	1.65595	1.52032	1.3484	1.53263	1.26711	1.3211	1.38305	1.74065	1.6705	1.74753	1.84298	1.69793	1.53168	1.57852	1.49358	1.40478	1.5628	1.58702	1.56504	1.77425	1.61922	2.04452	1.88863	1.95809	1.0559	1.03184	0.70121	0.995886
MGAT4B	3.75157	4.1124	3.43237	3.51884	4.40621	5.12006	4.35577	5.06228	4.78649	5.05987	4.40741	4.33871	4.35614	4.55537	4.81364	4.57168	5.15925	5.46432	5.66607	5.06468	5.8341	6.43465	4.72658	4.61335	4.71113	5.1725	5.36141	5.7724	5.63217	5.64036	5.41032	6.41513	5.72245	5.67701	6.0761	6.25253	6.06657	6.21153	4.56586	6.82165	7.00584	6.26706	6.05557	6.25862	5.93864	5.52589	5.95747	5.19637	5.58503
MGAT4C				0.00075618		0.0025809	0.00354283		0.00222548	0.00063824	0.00113994	0.00113649	0.00112932	0.00072787			0.00112545	0.00142855	0.00289081	0.00212147	0.0013284					0.00225177	0.00304763	0.00193338				0.00056485	0.00074399		0.00182698	0.00061388	0.00342941	0.00232767	0.00203578			0.00147744	0.00046916	0.00128153	0.00060265	0.00413768	0.00134556	0.00540217	0.00053701
MGAT5	2.11976	2.31682	2.80109	2.79471	2.60813	2.89771	2.72308	2.95974	2.97171	3.09324	2.15625	2.26892	2.06204	2.3632	2.37728	2.40543	1.90491	2.15343	2.14804	2.2495	2.24285	2.56456	2.33098	2.20271	2.22044	2.10169	2.39215	2.49318	2.14525	2.16721	2.21555	2.40605	2.29528	2.10165	2.15447	2.06801	2.61654	2.48947	2.69795	2.12153	2.10958	1.92557	2.27263	2.25442	2.45706	1.50675	1.59398	1.37655	1.42957
MGAT5B	0.0490074	0.0641604	0.0661475	0.0678364	0.0589728	0.139064	0.122853	0.175417	0.182742	0.164915	0.0407688	0.0500316	0.0446684	0.0438947	0.0548551	0.0477825	0.113633	0.133315	0.122089	0.133256	0.141549	0.148219	0.0355674	0.0374157	0.0438515	0.104885	0.109425	0.130487	0.0474603	0.0516103	0.0386367	0.0397865	0.0385592	0.15276	0.151496	0.148308	0.144317	0.138098	0.146857	0.0791217	0.0836569	0.0698257	0.0823563	0.0702371	0.0763294	0.16878	0.171064	0.160248	0.165632
MOGS	2.33853	2.33872	2.63333	2.39107	2.55224	2.98052	2.47142	2.66457	2.65559	2.65503	2.48424	2.61038	2.55814	2.68046	2.65861	2.72511	2.43664	2.58415	2.40657	2.3668	2.47387	2.98408	2.67285	2.39409	2.52553	2.57192	2.86012	2.73662	2.25786	2.44778	2.51048	2.29566	2.47778	2.74184	2.75617	2.75623	2.78881	2.95141	2.66949	2.16443	2.18143	2.19838	2.26061	2.2655	2.30092	2.55183	2.56937	2.54802	2.67043
NAGPA	0.107027	0.127024	0.132612	0.120377	0.133636	0.152942	0.14767	0.135629	0.15481	0.13871	0.131448	0.122078	0.129832	0.104137	0.109357	0.105545	0.115161	0.127954	0.123223	0.107203	0.112409	0.123446	0.118877	0.114626	0.0947189	0.0929786	0.102016	0.076926	0.104617	0.104644	0.117698	0.11682	0.101852	0.129289	0.12405	0.110932	0.115457	0.112273	0.080304	0.134057	0.123049	0.141545	0.126407	0.132764	0.144887	0.110667	0.105127	0.101201	0.120961
NEU1	2.94849	3.42322	2.57076	3.00443	3.36982	4.28211	3.72819	4.23251	3.84951	3.99418	3.35456	3.27444	3.11213	3.40015	3.68295	3.62417	3.14876	3.32229	3.57632	3.68947	3.51949	4.17393	3.15502	3.29849	2.95889	3.16623	3.50251	3.70946	3.33583	3.52086	3.56637	4.43505	3.7366	3.39342	3.19595	3.25408	3.37119	3.09626	3.19893	4.26984	4.21164	4.02023	3.89214	3.97687	4.06256	3.19908	2.99759	3.07443	2.97161
NEU3	0.173931	0.215133	0.194677	0.168501	0.183949	0.191126	0.244209	0.239395	0.243998	0.242701	0.187451	0.198021	0.153817	0.199649	0.207365	0.236071	0.167441	0.191141	0.198594	0.191078	0.182985	0.196273	0.207355	0.205983	0.16668	0.140596	0.142103	0.159611	0.177176	0.162967	0.16229	0.166808	0.186532	0.166766	0.151852	0.152526	0.164136	0.143063	0.135293	0.17264	0.165047	0.135259	0.163256	0.155843	0.167768	0.128647	0.13932	0.120464	0.11515
OGT	1.80551	2.20656	1.40417	1.5682	1.30632	1.9823	1.82393	1.27946	1.52906	1.34881	2.10804	2.16345	2.09386	1.51829	1.29955	1.41048	1.58594	1.75763	1.8991	1.0963	1.17129	1.13604	1.48909	1.34146	1.43481	1.10778	1.06795	1.1559	2.57278	2.49989	2.46207	2.31232	1.97421	1.63418	1.53505	1.37887	1.60292	1	1.26298	3.77169	3.40134	3.43683	3.20851	2.64894	2.42988	1.59827	1.5897	1.36672	1.18293
POFUT1	0.439158	0.442033	0.675136	0.507733	0.54336	0.414391	0.49725	0.484283	0.509929	0.474318	0.523269	0.480919	0.461195	0.514332	0.474239	0.611831	0.40752	0.430347	0.412053	0.474252	0.341589	0.455213	0.558606	0.483064	0.473709	0.349915	0.404356	0.501497	0.418859	0.367634	0.466184	0.472467	0.434822	0.402414	0.40398	0.382236	0.523422	0.554112	0.467086	0.422658	0.398556	0.352554	0.41421	0.31331	0.493418	0.399097	0.362454	0.432056	0.412977
POFUT2	0.710736	0.821943	0.857986	0.501307	0.714263	0.790047	0.789041	0.936887	1	0.990529	0.879858	0.870412	0.88976	0.774966	0.857189	0.820609	1.08846	1	1.07421	1	1.01065	1	1	0.89553	0.66057	1.00936	1.11668	1.18663	0.986473	0.877488	1.01441	0.858881	0.771599	1.43416	1.46474	1.37524	1.38398	1.35234	0.555413	1.08412	1.02368	0.907778	0.984699	1.01259	1	1.71539	1.91618	1.6958	1.92069
POMGNT1	0.215474	0.299776	0.365655	0.284456	0.346141	0.370597	0.382957	0.488069	0.443199	0.487938	0.305251	0.314531	0.314905	0.350414	0.373999	0.37237	0.398114	0.334299	0.389884	0.449302	0.481946	0.480257	0.35363	0.354245	0.366667	0.410956	0.382687	0.447112	0.301227	0.309735	0.322179	0.320396	0.346784	0.374415	0.362824	0.392888	0.382806	0.410943	0.293941	0.336341	0.29457	0.268808	0.300264	0.30921	0.331126	0.368676	0.373795	0.323531	0.388577
POMT1	0.0142521	0.0204607	0.010886	0.0114159	0.00925862	0.0142614	0.0156857	0.0127579	0.0103037	0.0108526	0.0125387	0.0153048	0.0113349	0.00955257	0.00957622	0.00798012	0.00994233	0.0121254	0.0119547	0.00370269	0.0078557	0.00679911	0.00803715	0.00818396	0.00686438	0.00689917	0.00660429	0.0104226	0.00886623	0.00977832	0.0128015	0.00806346	0.00826252	0.0118925	0.0112862	0.00699927	0.012477	0.00486309	0.00336858	0.0108689	0.00855889	0.0103784	0.0109391	0.00823559	0.00712146	0.00945274	0.00736799	0.00847097	0.00877771
POMT2	0.833648	0.924826	0.943478	0.914798	1	1.22746	1	1.19139	0.956914	1.05356	0.927375	0.969433	0.99866	1	1.05822	0.983416	0.967097	0.948221	1	0.859241	1	1.15741	0.885278	0.897432	1.01143	1.07129	0.947827	1.05776	1.02378	1.00703	0.933901	1.00911	1.0243	1	1.08072	1.02608	0.942119	1.01997	1.09869	1.21786	1.30265	1.41437	1.39147	1.20672	1.15513	1.31644	1.2067	1.17559	1.25629
PRKCSH	6.00403	6.60014	8.46475	8.41526	8.33232	7.65003	7.28512	8.62385	7.9586	8.32457	7.40987	7.66848	7.24111	8.68398	9.02453	8.65044	6.73939	6.97809	7.50476	8.09377	8.17899	9.38306	8.60956	8.49455	8.61572	7.48651	7.8664	8.62215	7.07706	8.62501	8.74065	9.59182	9.38237	7.60867	7.18994	7.41442	7.88123	8.11659	9.19643	8.56478	8.5708	8.42129	9.17927	9.47672	10.9899	6.69154	5.89232	6.28693	6.64815
ST3GAL1	0.484827	0.544591	0.604055	0.59519	0.582151	0.842322	0.723799	0.845279	0.87885	0.77562	0.603312	0.551769	0.639558	0.598497	0.573308	0.574807	0.755276	0.671791	0.795413	0.732517	0.813848	0.826814	0.596885	0.581553	0.614129	0.84792	0.851315	0.858448	0.609433	0.678316	0.659162	0.762561	0.72141	0.912479	1	0.959772	0.958918	0.980582	0.940693	0.939271	0.914904	0.893818	0.963597	0.862144	0.907539	0.776397	0.860654	0.761087	0.752858
ST3GAL2	2.19	2.28356	2.67183	2.84141	2.7592	2.62252	2.20008	2.5424	2.41502	2.45678	2.51515	2.5757	2.60373	2.65707	2.71299	2.66512	2.04869	2.06376	2.09797	2.13036	2.34081	2.591	2.29016	2.38047	2.48702	2.09929	2.15768	2.39213	2.1209	2.08661	2.1147	2.33338	2.33717	2.10243	2.14057	2.10096	2.21813	2.28016	2.64822	1.66498	1.87176	1.76932	1.84239	1.94628	1.8162	1.73878	1.74789	1.66657	1.96772
ST6GAL1	6.67003	7.61237	8.6267	10.4809	9.61417	8.51981	6.77185	8.70681	7.30597	8.12451	10.1772	10.064	10.0241	10.9448	11.2291	10.2363	7.62273	7.53645	7.70791	7.73452	9.05226	9.55184	10.1459	10.7108	11.2646	7.72595	7.90887	4.54369	9.72404	9.23891	9.05675	11.1559	11.2947	7.0654	7.79917	7.53945	7.5288	7.86112	9.72754	7.99604	8.71152	8.42865	8.92887	8.55749	8.37123	4.64998	4.9147	4.09208	4.76861
ST6GALNAC1	0.00274857	0.00314616	0.00151523	0.00261073		0.00145825	0.00053589	0.00272923	0.00419442	0.00793697	0.00179326	0.00171217	0.00321096	0.00106329	0.00291932	0.00178172	0.00154741		0.00095447	0.00151302	0.00090637	0.00153309	0.00367814	0.00333977	0.00352184	0.00170116	0.00190307	0.00164577	0.00512218	0.00548927	0.00429627	0.00863135	0.00531486	0.00170681	0.00096267	0.00105801	0.00067293	0.00168171	0.00158243	0.00388644	0.00371084	0.00294668	0.0055521	0.00552815	0.00372397	0.00296267	0.00156363	0.00068255	0.00124716
ST8SIA2	0.00494342	0.0026313	0.00436385	0.00410348	0.00576818	0.00752401	0.00515154	0.00653936	0.0103814	0.00867366	0.00110163	0.00428769	0.00241383	0.00338151	0.00181158	0.001357	0.00575664	0.013836	0.00732117	0.00671703	0.00960314	0.0116541	0.00125635	0.00278932	0.00118989	0.0112987	0.0065748	0.011229	0.00704707	0.00241969	0.00816429	0.00329038		0.0165385	0.012507	0.0181663	0.00810738	0.00912336	0.0106017	0.00750361	0.0144814	0.00788293	0.00699164	0.0080919	0.00842402	0.0237133	0.0298091	0.0229153	0.0246917
ST8SIA4	1.02401	1.07665	1.00345	0.960082	0.897236	0.822239	0.704845	0.649762	0.768044	0.722593	0.906459	0.936653	0.790534	0.850535	0.749904	0.835206	0.704094	0.600985	0.526344	0.53782	0.486485	0.601002	0.708146	0.671923	0.625642	0.430544	0.438527	0.457188	0.570055	0.592551	0.523902	0.495819	0.428135	0.440551	0.457043	0.414654	0.472808	0.413349	0.468366	0.465634	0.439721	0.488553	0.532865	0.454111	0.510401	0.300372	0.221249	0.251442	0.243803
ST8SIA6	0.0209093	0.0280028	0.0431629	0.0338732	0.0225679	0.0334115	0.0333176	0.0265159	0.0267315	0.0283938	0.0246672	0.0256272	0.0152728	0.0362939	0.0295856	0.0328112	0.0249312	0.0290513	0.0173916	0.0225935	0.0251208	0.0289094	0.0402275	0.0415236	0.0397849	0.0156401	0.0206363	0.0146431	0.0531638	0.0551594	0.0406146	0.0380079	0.0664976	0.0178049	0.0179142	0.014355	0.0158512	0.0187156	0.0184054	0.0850589	0.0960307	0.0757851	0.0867898	0.0816083	0.098064	0.0299864	0.0259964	0.0229823	0.0227093
UGGT1	1.75644	1.86688	2.40179	2.5507	2.25221	2.13126	1.93276	2.30058	2.21787	2.23072	1.98721	2.14366	1.8963	2.26729	2.44432	2.40253	1.61292	1.63231	1.60394	1.98335	2.0141	2.25453	2.12213	2.00508	2.27344	1.79797	1.8808	2.04514	1.88815	1.74955	1.79703	2.49117	2.17272	1.69199	1.65568	1.7429	2.01361	2.19531	2.55517	1.73122	2.0564	1.87076	2.01263	1.9616	2.1943	1.44056	1.56884	1.37612	1.47606
UGGT2	0.480622	0.537682	0.593157	0.573633	0.599276	0.575496	0.502314	0.600661	0.605644	0.592571	0.566533	0.653774	0.607988	0.629715	0.683263	0.631049	0.52545	0.521751	0.523237	0.537206	0.590112	0.637893	0.680495	0.607208	0.725025	0.562328	0.329017	0.380881	0.823823	0.769652	0.679215	0.714957	0.730135	0.670461	0.638727	0.70113	0.647847	0.610611	0.613274	0.998887	1.0759	1.04768	1.01051	0.94947	0.909236	0.781839	0.820619	0.662972	0.712465
1Sample nomenclature : Dose of irradiation_Day post-irradiation_Technical replicate
[truncated: 13 more columns]

## Sheet: FC at each time
Supplementary Table S3 (continued). Gene expression data (HUVECs) (fold changes and p-values for 0 Gy vs 20 Gy at each time post-irradiation).
Assay	D1								D2								D3								D4								D14								D21
	0 Gy			20 Gy			Student's t-test1		0 Gy			20 Gy			Student's t-test1		0 Gy			20 Gy			Student's t-test1		0 Gy			20 Gy			Student's t-test1		0 Gy			20 Gy			Student's t-test1		0 Gy			20 Gy			Student's t-test1
	Mean	SD	SEM	Mean	SD	SEM	p-value	Adjusted p-value	Mean	SD	SEM	Mean	SD	SEM	p-value	Adjusted p-value	Mean	SD	SEM	Mean	SD	SEM	p-value	Adjusted p-value	Mean	SD	SEM	Mean	SD	SEM	p-value	Adjusted p-value	Mean	SD	SEM	Mean	SD	SEM	p-value	Adjusted p-value	Mean	SD	SEM	Mean	SD	SEM	p-value	Adjusted p-value
A4GNT	1	0.906663	0.453331	1.36651	1.22013	0.610066	0.6481	0.7819	1	0.751337	0.336008	0.704857	0.313493	0.156746	0.4585	0.5432	1	0.345483	0.244294	0.774661	0.193646	0.136928	0.5246	0.5895	1	0.27522	0.158898	0.965636	0.662933	0.270641	0.9159	0.9279	1	0.43255	0.193442	1.77843	1.05015	0.469643	0.1825	0.2342	1	0.456508	0.186369	1.39689	0.703318	0.287128	0.2775	0.3503
AGA	1	0.0712754	0.0318753	1.06625	0.072165	0.032273	0.1823	0.3078	1	0.054485	0.022243	0.993212	0.072744	0.029698	0.673	0.7299	1	0.142004	0.081986	0.923643	0.125563	0.072494	0.5243	0.5895	1	0.096024	0.042943	0.868494	0.147321	0.060144	0.1104	0.1771	1	0.112719	0.046017	0.803628	0.135505	0.060599	0.0331	0.052	1	0.138363	0.056486	0.903416	0.246399	0.100592	0.6547	0.7001
B3GALTL	1	0.0505046	0.0225864	0.882515	0.022807	0.0102	0.0039	0.0162	1	0.039289	0.01604	0.91707	0.054137	0.022101	0.0041	0.0132	1	0.034622	0.019989	0.953777	0.128446	0.074159	0.6015	0.6445	1	0.042325	0.018928	1.06615	0.072083	0.029428	0.0943	0.1545	1	0.09618	0.039265	1.1464	0.069317	0.031	0.0171	0.03	1	0.062226	0.025404	1.21622	0.052751	0.021535	0.0002	0.0013
B3GNT2	1	0.139077	0.0621971	0.836083	0.071161	0.031824	0.0576	0.1184	1	0.069917	0.028543	0.811692	0.045976	0.01877	0.0004	0.0027	1	0.138468	0.079944	0.867557	0.039133	0.022594	0.2349	0.329	1	0.104266	0.046629	1.0211	0.10196	0.041625	0.7438	0.7955	1	0.08413	0.034346	1.59932	0.162992	0.072892	0.0004	0.0012	1	0.196929	0.080396	1.45462	0.439309	0.179347	0.0594	0.1064
B3GNT4	1	0.324418	0.145084	1.37072	0.988464	0.442055	0.4627	0.6394	1	0.545024	0.222505	0.657803	0.375152	0.153155	0.3162	0.4272	1	0.306692	0.177069	1.31282	0.409404	0.236369	0.3536	0.442	1	0.496254	0.221932	0.873533	0.353273	0.144223	0.6472	0.731	1	0.334351	0.136498	1.19546	0.44636	0.199618	0.4444	0.5264	1	0.321971	0.131444	1.1025	0.323478	0.132059	0.9324	0.9356
B3GNT8	1	0.445266	0.199129	0.952564	0.435743	0.19487	0.869	0.9435	1	0.49017	0.200111	0.968296	0.418123	0.170698	0.896	0.9078	1	0.317372	0.183235	1.2005	0.265058	0.153031	0.4497	0.5439	1	0.28514	0.127519	0.867535	0.622691	0.254212	0.655	0.731	1	0.320647	0.130904	1.13385	0.508043	0.227204	0.6265	0.6992	1	0.184522	0.075331	0.849492	0.188095	0.07679	0.1915	0.2681
B4GALT1	1	0.123939	0.0554274	0.923424	0.064384	0.028793	0.266	0.4212	1	0.070504	0.028783	0.852966	0.086906	0.035479	0.0007	0.0038	1	0.018923	0.010925	0.773642	0.044924	0.025937	0.0059	0.0453	1	0.086168	0.038535	0.808391	0.06427	0.026238	0.0041	0.0127	1	0.036429	0.014872	0.778524	0.044126	0.019734	p<0.001	0.0001	1	0.069924	0.028546	0.937634	0.079409	0.032419	0.2195	0.2914
B4GALT2	1	0.088675	0.0396567	1.01625	0.048993	0.02191	0.7317	0.8688	1	0.090984	0.037144	0.993247	0.08757	0.03575	0.4176	0.5174	1	0.011743	0.00678	1.02345	0.084274	0.048655	0.6786	0.6972	1	0.016705	0.007471	1.07349	0.040247	0.016431	0.0049	0.0144	1	0.022463	0.00917	1.0215	0.083722	0.037441	0.6038	0.6837	1	0.061288	0.025021	1.06123	0.034438	0.014059	0.0871	0.1368
B4GALT3	1	0.115257	0.0515446	1.16575	0.053111	0.023752	0.0287	0.0703	1	0.03708	0.015138	1.0216	0.06423	0.026222	0.8544	0.8772	1	0.079536	0.04592	1.08498	0.076442	0.044134	0.2531	0.3331	1	0.042788	0.019135	1.01429	0.054873	0.022402	0.6393	0.731	1	0.043837	0.017896	0.79736	0.050493	0.022581	0.0001	0.0005	1	0.074422	0.030383	0.699063	0.072695	0.029678	0.0124	0.0329
B4GALT5	1	0.173751	0.0777036	0.854517	0.066111	0.029566	0.139	0.2577	1	0.114598	0.046785	0.812377	0.081709	0.033358	0.0147	0.0315	1	0.077555	0.044776	0.827283	0.141833	0.081888	0.1584	0.2829	1	0.083726	0.037443	0.796876	0.136834	0.055862	0.0157	0.0389	1	0.063151	0.025781	0.571197	0.163939	0.073316	0.0027	0.0065	1	0.153673	0.062737	0.649231	0.187265	0.076451	0.0095	0.027
C1GALT1	1	0.122267	0.0546795	1.2547	0.127882	0.057191	0.0123	0.0375	1	0.054758	0.022355	1.23795	0.14083	0.057494	0.0158	0.0319	1	0.122053	0.070468	1.13081	0.021551	0.012443	0.2016	0.3065	1	0.208094	0.093062	1.23982	0.067312	0.02748	0.0596	0.1092	1	0.128704	0.052543	1.22517	0.052022	0.023265	0.0061	0.012	1	0.302674	0.123566	1.34044	0.495909	0.202454	0.1333	0.1936
C1GALT1C1	1	0.0537533	0.0240392	1.02266	0.04197	0.01877	0.4799	0.6476	1	0.047975	0.019586	0.84496	0.069592	0.028411	0.0002	0.0014	1	0.064071	0.036992	0.849689	0.027702	0.015994	0.0396	0.1349	1	0.030429	0.013608	0.998862	0.066171	0.027014	0.971	0.971	1	0.051005	0.020823	0.923698	0.061542	0.027522	0.0587	0.0853	1	0.027812	0.011354	0.824476	0.045626	0.018627	0.0113	0.0311
EDEM1	1	0.0800133	0.035783	1.37231	0.059065	0.026415	0.0001	0.001	1	0.070058	0.028601	1.21316	0.149524	0.061043	0.0183	0.036	1	0.057548	0.033225	1.16589	0.102719	0.059305	0.0886	0.1993	1	0.061259	0.027396	1.17866	0.06994	0.028553	0.0015	0.0067	1	0.076508	0.031234	0.675487	0.024682	0.011038	0.0001	0.0003	1	0.102035	0.041656	0.741363	0.029728	0.012136	0.035	0.071
EDEM2	1	0.0496991	0.0222261	1.01049	0.093922	0.042003	0.8325	0.9198	1	0.051314	0.020949	0.852535	0.104725	0.042754	0.0016	0.0063	1	0.021335	0.012318	0.831545	0.063603	0.036721	0.0337	0.1265	1	0.052394	0.023431	0.942408	0.04753	0.019404	0.0938	0.1545	1	0.03604	0.014713	1.02663	0.066552	0.029763	0.4535	0.5291	1	0.042932	0.017527	1.08054	0.091302	0.037274	0.0929	0.143
EDEM3	1	0.102979	0.0460537	1.00051	0.049274	0.022036	0.9923	0.9995	1	0.087633	0.035776	0.961937	0.062318	0.025441	0.2105	0.3002	1	0.047759	0.027574	0.951488	0.160961	0.092931	0.6598	0.695	1	0.093837	0.041965	1.04169	0.128881	0.052615	0.5512	0.6631	1	0.116084	0.047391	0.995408	0.049329	0.022061	0.9325	0.9325	1	0.065144	0.026595	1.09882	0.130798	0.053398	0.0624	0.1091
FUCA1	1	0.12868	0.0575474	1.42001	0.135511	0.060602	0.001	0.0065	1	0.127212	0.051934	1.59542	0.149118	0.060877	p<0.001	0.0004	1	0.044989	0.025974	1.61181	0.117886	0.068061	0.0062	0.0453	1	0.074378	0.033263	1.70015	0.078729	0.032141	p<0.001	p<0.001	1	0.087106	0.035561	1.89899	0.054416	0.024336	p<0.001	p<0.001	1	0.067518	0.027564	1.41061	0.103235	0.042145	0.0021	0.0106
FUCA2	1	0.0622409	0.027835	1.06182	0.038487	0.017212	0.1029	0.1999	1	0.1071	0.043723	0.87874	0.114819	0.046875	0.0389	0.068	1	0.006596	0.003808	0.886083	0.083643	0.048291	0.1415	0.2721	1	0.135211	0.060468	0.935406	0.071053	0.029007	0.3739	0.4963	1	0.073425	0.029976	0.905624	0.045498	0.020347	0.03	0.0482	1	0.068628	0.028017	1.40174	0.090469	0.036934	p<0.001	p<0.001
FUT11	1	0.0781689	0.0349582	0.792181	0.051226	0.022909	0.0017	0.008	1	0.054089	0.022082	0.737857	0.075517	0.03083	p<0.001	0.0003	1	0.03707	0.021403	0.659212	0.095115	0.054915	0.0152	0.0875	1	0.044512	0.019906	0.724144	0.03277	0.013378	p<0.001	0.0001	1	0.028367	0.011581	0.646646	0.0831	0.037163	0.0003	0.0012	1	0.054388	0.022204	0.586493	0.027058	0.011046	0.0001	0.0013
FUT8	1	0.0559525	0.0250227	1.29445	0.066446	0.029716	0.0001	0.001	1	0.090042	0.036759	1.07637	0.122446	0.049989	0.353	0.453	1	0.01873	0.010814	1.06849	0.114229	0.06595	0.4085	0.5022	1	0.081757	0.036563	1.25073	0.202672	0.08274	0.0284	0.0624	1	0.080546	0.032883	1.3305	0.088845	0.039733	0.0002	0.0007	1	0.07486	0.030562	1.36025	0.157068	0.064123	0.0053	0.0198
GALNT1	1	0.0406658	0.0181863	1.28793	0.039042	0.01746	p<0.001	0.0002	1	0.058894	0.024043	1.17037	0.104813	0.04279	0.0243	0.0457	1	0.067476	0.038957	1.09784	0.097682	0.056397	0.2351	0.329	1	0.047874	0.02141	1.20598	0.055809	0.022784	0.0001	0.0009	1	0.07749	0.031635	1.33865	0.075518	0.033773	0.0001	0.0003	1	0.046924	0.019157	1.20321	0.057415	0.02344	0.0006	0.0046
GALNT10	1	0.106495	0.0476259	1.1002	0.135362	0.060536	0.2314	0.3743	1	0.089069	0.036362	0.982233	0.080272	0.032771	0.4966	0.5707	1	0.080571	0.046518	0.915797	0.071286	0.041157	0.2477	0.3317	1	0.06911	0.030907	0.896923	0.067729	0.02765	0.0359	0.0728	1	0.046832	0.019119	0.911594	0.110578	0.049452	0.1541	0.2012	1	0.031524	0.01287	0.924713	0.090262	0.036849	0.0491	0.0901
GALNT11	1	0.0933084	0.0417288	1.34718	0.12917	0.057766	0.0016	0.008	1	0.045079	0.018403	1.36137	0.130125	0.053123	0.0001	0.0011	1	0.045711	0.026391	1.46144	0.141067	0.081445	0.0214	0.1144	1	0.035823	0.01602	1.42224	0.051121	0.02087	p<0.001	p<0.001	1	0.02581	0.010537	1.30708	0.09929	0.044404	0.0017	0.0047	1	0.061498	0.025106	1.2605	0.101781	0.041552	0.0011	0.0068
GALNT12	1	0.149697	0.0669465	2.15358	0.229152	0.10248	p<0.001	0.0009	1	0.325646	0.132944	1.66505	0.254629	0.103952	0.0065	0.0179	1	0.216569	0.125036	1.57764	0.417529	0.24106	0.1232	0.2432	1	0.347321	0.155327	3.19841	0.90299	0.368644	0.0011	0.0055	1	0.251814	0.102803	2.36702	0.567488	0.253788	0.0035	0.0075	1	0.201521	0.082271	2.46087	0.518792	0.211796	0.0001	0.0013
GALNT14	1	0.354525	0.158548	0.835663	0.45149	0.201912	0.541	0.6743	1	0.616227	0.251574	0.75181	0.395501	0.176873	0.4822	0.5625	1	0.277266	0.196057	0.240933	0.051669	0.036535	0.1508	0.2759	1	0.145122	0.083786	1.33188	0.770144	0.31441	0.3493	0.4719	1	0.501061	0.250531	2.08937	0.745786	0.333526	0.0354	0.0545	1	0.584116	0.33724	2.43941	0.834508	0.340687	0.0383	0.0756
GALNT2	1	0.145216	0.0649427	1.12181	0.089649	0.040092	0.1567	0.2835	1	0.110267	0.045016	1.02861	0.062451	0.025495	0.8376	0.8715	1	0.119504	0.068996	1.10082	0.214686	0.123949	0.5266	0.5895	1	0.144089	0.064438	1.22632	0.162327	0.06627	0.037	0.0731	1	0.14311	0.058424	1.57098	0.152751	0.068312	0.0002	0.0007	1	0.19464	0.079462	1.76121	0.359717	0.146854	0.0054	0.0198
GALNT3	1	0.461653	0.206457	0.762502	0.271374	0.121362	0.357	0.532	1	0.236187	0.096423	1.09631	0.395087	0.161293	0.4301	0.5174	1	0.587041	0.338928	1.01233	0.349329	0.201685	0.9769	0.9769	1	0.158861	0.071045	1.5451	0.714805	0.291818	0.1231	0.1934	1	0.457182	0.186644	1.7473	0.408747	0.182797	0.0189	0.0317	1	0.225038	0.10064	1.10319	0.194598	0.079444	0.435	0.5075
GALNT4	1	0.0677665	0.0303061	1.20737	0.069406	0.031039	0.0014	0.0076	1	0.07397	0.030198	1.13691	0.050681	0.02069	0.0085	0.0217	1	0.018408	0.010628	1.42871	0.120225	0.069412	0.0231	0.1154	1	0.080707	0.036093	1.58387	0.196602	0.080263	0.0003	0.0022	1	0.084279	0.034407	1.55583	0.054076	0.024183	p<0.001	p<0.001	1	0.054582	0.022283	1.06788	0.076289	0.031145	0.083	0.1359
GALNT6	1	0.157254	0.0703259	1.28821	0.049245	0.022023	0.0123	0.0375	1	0.127598	0.052091	1.29017	0.171333	0.069946	0.0098	0.0236	1	0.074235	0.04286	1.50133	0.124924	0.072125	0.0074	0.0463	1	0.032992	0.014754	1.56032	0.269005	0.109821	0.0035	0.0114	1	0.059374	0.024239	1.26624	0.047265	0.021138	p<0.001	0.0001	1	0.039836	0.016263	1.43797	0.114569	0.046773	0.0001	0.0008
GALNT7	1	0.0978542	0.0437617	1.43915	0.087915	0.039317	0.0001	0.001	1	0.058209	0.023764	1.33776	0.115393	0.047109	0.0024	0.008	1	0.016515	0.009535	1.35593	0.146432	0.084542	0.0504	0.1512	1	0.052982	0.023694	1.55644	0.117124	0.047816	p<0.001	0.0001	1	0.041084	0.016772	1.01087	0.130397	0.058315	0.8653	0.9004	1	0.045665	0.018643	0.922324	0.070274	0.028689	0.3946	0.4689
GALNT8	1	0.743331	0.371665	1.3537	0.669389	0.29936	0.4857	0.6476	1	0.453716	0.202908	0.88114	0.284722	0.127332	0.6026	0.6725	1	0.462945	0.267281	0.849951	0.304891	0.176029	0.6672	0.695	1	0.66661	0.298117	0.534614	0.174017	0.077823	0.1971	0.2918	1	0.390732	0.195366	0.587852	0.421332	0.243256	0.2533	0.3096	1	0.52616	0.26308	0.698178	0.195848	0.097924	0.7725	0.8149
GALNT9	1	0.700003	0.313051	2.29569	0.641537	0.286904	0.0159	0.0436	1	0.175285	0.07156	1.49028	0.770436	0.314529	0.1004	0.1578	1	0.322338	0.186102	0.833572	0.366209	0.211431	0.5869	0.6379	1	0.30829	0.137871	1.1431	0.244174	0.099683	0.4259	0.5466	1	0.538195	0.219717	1.41251	0.500803	0.223966	0.2216	0.2753	1	0.586779	0.239552	2.4827	0.81424	0.332412	0.0275	0.0622
GALNTL1 (GALNT16)	1	0.178183	0.0796859	0.965398	0.239859	0.107268	0.8027	0.9106	1	0.333427	0.136121	1.43159	0.429151	0.1752	0.0658	0.1077	1	0.479633	0.276916	1.57048	0.344769	0.199053	0.1769	0.2884	1	0.460706	0.206034	2.20529	0.637374	0.260207	0.0056	0.016	1	0.20752	0.08472	3.1586	0.806703	0.360768	0.0031	0.007	1	0.298641	0.12192	3.34093	0.163491	0.066745	0.0023	0.0108
GALNTL6	1	0.468749	0.209631	1.29233	0.586496	0.262289	0.4105	0.5778	1	0.366962	0.164111	1.84607	1.22299	0.546939	0.4277	0.5174	1	0.515916	0.364808	3.87121	1.56018	0.900769	0.0724	0.1871	1	0.412759	0.20638	2.3015	0.470634	0.192136	0.0023	0.0083	1	0.40843	0.166741	2.14566	0.518028	0.231669	0.0043	0.0088	1	0.240386	0.098137	0.844562	0.280388	0.114468	0.8989	0.9229
GANAB	1	0.0605508	0.0270791	1.0136	0.072534	0.032438	0.7561	0.8798	1	0.020777	0.008482	0.905251	0.063997	0.026127	0.0016	0.0063	1	0.039405	0.022751	0.895073	0.063587	0.036712	0.0847	0.1993	1	0.054895	0.02455	0.814366	0.037447	0.015287	0.0004	0.0023	1	0.031941	0.01304	0.743974	0.047157	0.021089	p<0.001	0.0001	1	0.097486	0.039799	0.782528	0.034179	0.013954	0.0068	0.0224
GCNT1	1	0.0615838	0.0275411	0.482186	0.028397	0.0127	p<0.001	0.0002	1	0.065162	0.026602	0.340009	0.074486	0.030409	p<0.001	p<0.001	1	0.028009	0.016171	0.311246	0.019189	0.011079	p<0.001	0.0009	1	0.079056	0.035355	0.379277	0.051287	0.020938	p<0.001	p<0.001	1	0.211357	0.086286	0.599091	0.093562	0.041842	0.004	0.0082	1	0.161713	0.066019	0.543484	0.059633	0.024345	0.0252	0.0588
GCNT3	1	0.322287	0.161144	2.43338	1.91253	1.1042	0.3231	0.4912	1	0.254676	0.127338	0.741001	0.599013	0.244546	0.5385	0.6098	1	N/A2	N/A2	N/A2	N/A2	N/A2	N/A2	N/A2	1	0.496251	0.248126	1.3783	0.658318	0.268757	0.3322	0.465	1	0.245493	0.100222	2.0538	0.579775	0.259283	0.0119	0.0218	1	0.488794	0.199549	2.38656	0.853192	0.348314	0.034	0.0707
GCNT4	1	0.485539	0.21714	3.6046	0.697089	0.311748	0.0002	0.0019	1	0.39191	0.175267	2.88734	0.857684	0.350148	0.0072	0.0192	1	0.60885	0.430522	0.551309	0.28199	0.162807	0.4767	0.5586	1	0.189072	0.084556	2.67609	0.712007	0.290675	0.0016	0.0069	1	0.499934	0.223577	18.1198	7.82085	3.49759	0.008	0.015	1	0.436499	0.1782	37.97	6.62941	2.70644	0.0011	0.0068
GLB1	1	0.130728	0.0584632	0.990469	0.064175	0.0287	0.8886	0.9512	1	0.081298	0.03319	1.01625	0.06316	0.025785	0.6293	0.6923	1	0.009743	0.005625	0.80514	0.07472	0.04314	0.0436	0.1422	1	0.073151	0.032714	0.877095	0.131154	0.053544	0.0857	0.1466	1	0.106375	0.043427	1.02927	0.177337	0.079308	0.7566	0.8206	1	0.148404	0.060586	1.08755	0.226652	0.09253	0.4769	0.5481
GNPTAB	1	0.170825	0.0763951	1.32391	0.338265	0.151277	0.1052	0.1999	1	0.054044	0.022063	1.24095	0.2456	0.100266	0.1492	0.2281	1	0.163272	0.094265	1.30113	0.14384	0.083046	0.0756	0.1891	1	0.119749	0.053553	1.44332	0.332671	0.135812	0.0208	0.0483	1	0.077033	0.031449	1.56779	0.416	0.186041	0.0369	0.0556	1	0.109572	0.044733	1.44115	0.377771	0.154224	0.0146	0.0374
GNPTG	1	0.0676352	0.0302474	1.27713	0.031392	0.014039	0.0002	0.0019	1	0.074647	0.030475	1.1582	0.110726	0.045204	0.0286	0.0512	1	0.015674	0.009049	1.12537	0.16866	0.097376	0.3265	0.4151	1	0.041067	0.018366	1.13138	0.093941	0.038351	0.0173	0.0416	1	0.059637	0.024347	0.880404	0.101395	0.045345	0.0576	0.0853	1	0.078657	0.032112	1.09466	0.127602	0.052093	0.0847	0.1359
HEXA	1	0.152365	0.0681396	1.08757	0.098489	0.044046	0.317	0.4912	1	0.174739	0.071337	1.22049	0.147179	0.060085	0.0209	0.0403	1	0.081181	0.04687	1.35821	0.339371	0.195936	0.2043	0.3065	1	0.103161	0.046135	1.09392	0.268338	0.109548	0.4566	0.5764	1	0.173662	0.070897	0.788684	0.206958	0.092554	0.108	0.1459	1	0.085547	0.034924	0.887451	0.14199	0.057967	0.0754	0.1261
HEXB	1	0.115808	0.051791	1.18309	0.111678	0.049944	0.0345	0.0794	1	0.117756	0.048074	1.06658	0.150692	0.06152	0.7957	0.8393	1	0.047536	0.027445	1.1334	0.158252	0.091367	0.279	0.3608	1	0.067902	0.030366	1.00517	0.060975	0.024893	0.8984	0.9224	1	0.086383	0.035266	0.919047	0.021207	0.009484	0.0707	0.1009	1	0.093212	0.038053	1.17403	0.160919	0.065695	0.0429	0.0818
MAN1A1	1	0.142002	0.0635053	1.00087	0.068168	0.030486	0.9905	0.9995	1	0.091216	0.037239	0.778695	0.084811	0.034624	0.0004	0.0027	1	0.036597	0.021129	0.695636	0.019843	0.011456	0.0009	0.0174	1	0.130122	0.058192	0.91218	0.099681	0.040695	0.2538	0.3687	1	0.084422	0.034465	1.0296	0.095133	0.042545	0.6033	0.6837	1	0.071801	0.029313	1.01998	0.050982	0.020813	0.375	0.4583
MAN1A2	1	0.17217	0.0769967	0.999941	0.07374	0.032978	0.9995	0.9995	1	0.066897	0.027311	0.785829	0.107121	0.043732	0.0014	0.0063	1	0.040446	0.023351	0.810555	0.07678	0.044329	0.0319	0.1265	1	0.14653	0.06553	0.966506	0.128452	0.05244	0.7001	0.7702	1	0.077968	0.03183	0.889281	0.042238	0.018889	0.0175	0.03	1	0.122047	0.049826	0.805958	0.036214	0.014784	0.2029	0.2786
MAN1B1	1	0.214666	0.0960014	1.32177	0.148771	0.066532	0.0278	0.0703	1	0.04897	0.019992	1.19136	0.089803	0.036662	0.0054	0.0159	1	0.055632	0.032119	1.2503	0.046217	0.026683	0.0043	0.0453	1	0.084088	0.037605	1.16966	0.219915	0.08978	0.1271	0.1957	1	0.092902	0.037927	1.01946	0.095579	0.042744	0.7416	0.8158	1	0.068056	0.027784	0.936608	0.111438	0.045495	0.3403	0.4226
MAN1C1	1	0.0846742	0.0378675	0.823874	0.0521	0.0233	0.006	0.023	1	0.192889	0.078747	0.66737	0.061824	0.02524	0.0058	0.0164	1	0.128669	0.074287	0.793009	0.065818	0.038	0.0898	0.1993	1	0.123231	0.05511	0.631247	0.061044	0.024921	0.0011	0.0055	1	0.100756	0.041133	0.672822	0.087363	0.03907	0.0003	0.001	1	0.041111	0.016783	0.40465	0.020956	0.008555	p<0.001	p<0.001
MAN2A1	1	0.090248	0.0403602	1.06693	0.05616	0.025115	0.2038	0.3368	1	0.054875	0.022403	1.17428	0.068015	0.027767	0.0015	0.0063	1	0.034614	0.019984	1.24823	0.099633	0.057523	0.0381	0.1349	1	0.076795	0.034344	1.23541	0.102825	0.041978	0.0019	0.0077	1	0.070902	0.028945	1.22261	0.215584	0.096412	0.0811	0.1136	1	0.116733	0.047656	1.33395	0.122471	0.049999	0.0007	0.0048
MAN2A2	1	0.0764701	0.0341985	0.922986	0.045679	0.020428	0.0974	0.1949	1	0.054029	0.022057	0.872079	0.058324	0.02381	0.0017	0.0064	1	0.002872	0.001658	0.929064	0.07361	0.042499	0.2369	0.329	1	0.027207	0.012168	0.931795	0.023219	0.009479	0.0022	0.0083	1	0.038314	0.015642	0.89227	0.045578	0.020383	0.0031	0.007	1	0.129368	0.052814	0.762179	0.074399	0.030373	0.0042	0.0178
MAN2B1	1	0.16062	0.0718316	1.26908	0.070936	0.031724	0.0161	0.0436	1	0.042371	0.017298	1.19931	0.123955	0.050604	0.0272	0.0498	1	0.026863	0.015509	1.13297	0.141663	0.081789	0.243	0.3314	1	0.088786	0.039706	1.1725	0.183688	0.07499	0.079	0.1383	1	0.050324	0.020545	0.95874	0.099435	0.044469	0.4336	0.5217	1	0.060016	0.024501	0.884397	0.140047	0.057174	0.2062	0.2786
MANBA	1	0.103396	0.0462402	1.23848	0.046493	0.020792	0.0041	0.0162	1	0.075886	0.03098	1.26391	0.144296	0.058909	0.0151	0.0315	1	0.066435	0.038356	1.36792	0.135066	0.07798	0.0255	0.1181	1	0.051165	0.022882	1.60842	0.108741	0.044393	p<0.001	0.0001	1	0.096258	0.039297	1.8591	0.097403	0.04356	p<0.001	p<0.001	1	0.035075	0.014319	1.20726	0.081446	0.03325	0.1327	0.1936
MGAT1	1	0.0673936	0.0301393	0.936617	0.068682	0.030716	0.179	0.3078	1	0.037478	0.0153	0.811756	0.057514	0.02348	0.0001	0.0011	1	0.059947	0.03461	0.838395	0.06282	0.036269	0.0323	0.1265	1	0.095755	0.042823	0.964536	0.091488	0.03735	0.549	0.6631	1	0.097576	0.039835	1.00649	0.099537	0.044514	0.916	0.9325	1	0.083696	0.034169	0.839217	0.089194	0.036413	0.0169	0.0415
MGAT2	1	0.12861	0.0575159	0.894689	0.078171	0.034959	0.1642	0.2902	1	0.105982	0.043267	0.838407	0.09357	0.0382	0.0046	0.0141	1	0.130325	0.075243	0.912732	0.129761	0.074917	0.4573	0.5444	1	0.076923	0.034401	1.10846	0.218427	0.089172	0.297	0.4235	1	0.110852	0.045255	1.14145	0.051894	0.023208	0.026	0.0426	1	0.107498	0.043886	1.01752	0.210893	0.086097	0.4853	0.5496
MGAT4A	1	0.0278263	0.0124443	1.10619	0.060353	0.026991	0.0131	0.0383	1	0.090007	0.036745	0.955129	0.115283	0.047064	0.1592	0.2357	1	0.070201	0.040531	0.902283	0.039543	0.02283	0.1221	0.2432	1	0.037758	0.016886	0.877281	0.039496	0.016124	0.0006	0.0031	1	0.105152	0.042928	0.540739	0.088237	0.039461	p<0.001	0.0001	1	0.068376	0.027915	0.50422	0.094223	0.038467	0.0024	0.0108
MGAT4B	1	0.106607	0.0476761	1.26861	0.082947	0.037095	0.0025	0.0111	1	0.039881	0.016281	1.24332	0.111155	0.045379	0.0013	0.0062	1	0.01311	0.007569	1.1605	0.065487	0.037809	0.0465	0.1452	1	0.066259	0.029632	1.00767	0.111337	0.045453	0.891	0.9224	1	0.066879	0.027303	0.842396	0.076496	0.03421	0.0068	0.0132	1	0.047357	0.019333	1.00765	0.09435	0.038518	0.5824	0.6355
MGAT4C	1	N/A2	N/A2	2.97133	1.59777	0.798883	N/A2	N/A2	1	0.197152	0.098576	1.72143	0.702213	0.314039	0.0826	0.1325	N/A2	N/A2	N/A2	N/A2	N/A2	N/A2	N/A2	N/A2	1	0.193562	0.136869	3.12757	1.54558	0.691205	0.0358	0.0728	1	0.518499	0.25925	3.13213	2.10134	0.939747	0.0852	0.1171	1	0.667477	0.272496	1.86449	0.503706	0.205637	0.0313	0.069
MGAT5	1	0.119224	0.0533187	1.15862	0.053482	0.023918	0.0378	0.0845	1	0.060568	0.024727	0.972874	0.094078	0.038407	0.1511	0.2281	1	0.030873	0.017825	1.03448	0.090275	0.05212	0.5845	0.6379	1	0.047399	0.021197	1.04845	0.124492	0.050824	0.4096	0.5346	1	0.082537	0.033695	0.688497	0.049157	0.021984	p<0.001	0.0003	1	0.130659	0.053341	0.710527	0.036613	0.014947	0.0436	0.0818
MGAT5B	1	0.124095	0.055497	2.56429	0.412569	0.184506	0.0006	0.0042	1	0.106558	0.043502	2.80872	0.267971	0.109399	p<0.001	0.0003	1	0.11166	0.064467	2.95115	0.350768	0.202516	0.0063	0.0453	1	0.138321	0.061859	3.40131	0.123141	0.050272	p<0.001	p<0.001	1	0.076939	0.03141	2.18727	0.074624	0.033373	p<0.001	p<0.001	1	0.126238	0.051536	1.90127	0.071549	0.02921	p<0.001	p<0.001
MOGS	1	0.0548724	0.0245397	1.09575	0.074996	0.033539	0.0531	0.112	1	0.033517	0.013683	0.970425	0.087387	0.035675	0.0108	0.0245	1	0.055104	0.031814	1.07589	0.057133	0.032986	0.1732	0.2884	1	0.047369	0.021184	1.15823	0.039218	0.016011	0.0004	0.0023	1	0.024473	0.009991	1.13834	0.053197	0.02379	0.0024	0.0061	1	0.078876	0.032201	1.04476	0.075295	0.030739	0.191	0.2681
NAGPA	1	0.0879952	0.0393527	1.17575	0.068507	0.030637	0.0086	0.0296	1	0.104918	0.042833	1.00997	0.067433	0.02753	0.9846	0.9846	1	0.11788	0.068058	0.828465	0.116146	0.067057	0.147	0.2757	1	0.068882	0.030805	1.0268	0.156691	0.063969	0.7168	0.7774	1	0.062919	0.025687	0.788789	0.086408	0.038643	0.0025	0.0061	1	0.070292	0.028697	0.943318	0.084432	0.034469	0.2616	0.3358
NEU1	1	0.113404	0.0507159	1.31141	0.078059	0.034909	0.0014	0.0076	1	0.063017	0.025727	1.04802	0.103356	0.042195	0.7479	0.7998	1	0.054336	0.031371	1.10261	0.087387	0.050453	0.1731	0.2884	1	0.114273	0.051104	0.874345	0.030523	0.012461	0.0684	0.1225	1	0.035212	0.014375	0.74511	0.026112	0.011678	p<0.001	p<0.001	1	0.06847	0.027953	0.933373	0.052398	0.021392	0.586	0.6355
NEU3	1	0.0989281	0.044242	1.24059	0.123314	0.055148	0.01	0.033	1	0.136125	0.055573	0.9536	0.057761	0.023581	0.4032	0.509	1	0.119468	0.068975	0.762581	0.054672	0.031565	0.0571	0.1548	1	0.061086	0.027318	0.88968	0.070315	0.028706	0.0213	0.0483	1	0.083194	0.033964	0.771109	0.067179	0.030044	0.0007	0.0021	1	0.117842	0.048109	0.939456	0.104538	0.042678	0.7852	0.817
OGT	1	0.217205	0.0971368	0.960535	0.182652	0.081684	0.764	0.8798	1	0.224814	0.09178	0.816177	0.198746	0.081138	0.2754	0.3856	1	0.052521	0.030323	0.781092	0.030976	0.017884	0.0067	0.0453	1	0.1006	0.04499	0.59314	0.102467	0.041832	0.0001	0.0009	1	0.162209	0.066221	0.460789	0.056011	0.025049	0.0002	0.0008	1	0.137694	0.056213	0.543996	0.076632	0.031285	0.0001	0.0013
POFUT1	1	0.185341	0.082887	0.912846	0.070911	0.031712	0.37	0.5407	1	0.107427	0.043857	0.822294	0.090354	0.036887	0.0117	0.0258	1	0.092156	0.053206	0.828682	0.152015	0.087766	0.1855	0.2959	1	0.09773	0.043706	1.05451	0.164703	0.06724	0.5152	0.6399	1	0.155286	0.063395	0.98281	0.082708	0.036988	0.8208	0.8658	1	0.153683	0.062741	1.35396	0.330387	0.13488	0.0327	0.07
POFUT2	1	0.192829	0.086236	1.24964	0.145332	0.064994	0.0519	0.112	1	0.051153	0.020883	1.21217	0.048403	0.019761	0.0001	0.0011	1	0.204036	0.1178	1.29598	0.104797	0.060505	0.1119	0.2331	1	0.109827	0.049116	1.39834	0.386017	0.157591	0.0527	0.0991	1	0.057336	0.023407	1.65682	0.354704	0.158628	0.0137	0.0245	1	0.031144	0.012714	1.27563	0.197696	0.080709	0.1003	0.1515
POMGNT1	1	0.194295	0.0868915	1.43749	0.185226	0.082835	0.0066	0.0238	1	0.091378	0.037305	1.24727	0.172349	0.070361	0.0449	0.0768	1	0.020536	0.011857	1.15468	0.090159	0.052053	0.0904	0.1993	1	0.053664	0.023999	1.15488	0.126676	0.051715	0.03	0.0641	1	0.081258	0.033173	1.12602	0.154965	0.069302	0.1538	0.2012	1	0.064369	0.026279	1.31456	0.231945	0.094691	0.0073	0.0224
POMT1	1	0.332904	0.148879	0.963605	0.170733	0.076354	0.835	0.9198	1	0.236864	0.096699	0.790195	0.29515	0.120494	0.3395	0.4507	1	0.093983	0.054261	1.03641	0.276083	0.159396	0.8455	0.8569	1	0.202403	0.090518	0.887663	0.410454	0.167567	0.5725	0.6782	1	0.170607	0.06965	0.879488	0.106844	0.047782	0.1895	0.2391	1	0.301323	0.123014	0.833272	0.136326	0.055655	0.2372	0.3095
POMT2	1	0.0649854	0.0290624	1.176	0.128406	0.057425	0.0344	0.0794	1	0.043388	0.017713	0.999135	0.098587	0.040248	0.3036	0.4175	1	0.074717	0.043138	1.10119	0.072703	0.041975	0.1681	0.2884	1	0.03762	0.016824	1.02832	0.056598	0.023106	0.3487	0.4719	1	0.08245	0.03366	0.987964	0.063093	0.028216	0.7903	0.8452	1	0.102911	0.042013	0.996129	0.168687	0.068866	0.9356	0.9356
PRKCSH	1	0.154881	0.0692651	1.05357	0.070112	0.031355	0.5095	0.6676	1	0.093837	0.038309	0.963015	0.118515	0.048384	0.1816	0.2638	1	0.007961	0.004596	0.932162	0.06743	0.038931	0.2223	0.3269	1	0.113725	0.05086	0.909923	0.082288	0.033594	0.182	0.2748	1	0.105228	0.042959	0.714164	0.058134	0.025998	0.0005	0.0015	1	0.115297	0.04707	0.815113	0.021618	0.008825	0.0744	0.1261
ST3GAL1	1	0.0868492	0.0388401	1.44651	0.11106	0.049667	0.0001	0.0015	1	0.051815	0.021153	1.29775	0.098691	0.04029	0.0011	0.0058	1	0.027275	0.015747	1.42683	0.008993	0.005192	0.0005	0.0127	1	0.085467	0.038222	1.39722	0.044426	0.018137	0.0001	0.0009	1	0.038658	0.015782	0.845146	0.060659	0.027128	0.002	0.0054	1	0.090211	0.036829	0.841679	0.025996	0.010613	0.0085	0.0251
ST3GAL2	1	0.115059	0.0514559	0.96005	0.06264	0.028013	0.52	0.6699	1	0.027114	0.011069	0.843789	0.081552	0.033293	0.0002	0.0013	1	0.041301	0.023845	0.928949	0.06496	0.037505	0.1977	0.3065	1	0.057076	0.025525	1.02268	0.094636	0.038635	0.637	0.731	1	0.052588	0.021469	1.00409	0.083665	0.037416	0.9272	0.9325	1	0.101676	0.041509	0.899391	0.040686	0.01661	0.3958	0.4689
ST6GAL1	1	0.176971	0.079144	0.916864	0.095702	0.042799	0.3903	0.5596	1	0.048854	0.019945	0.785087	0.083304	0.034009	0.0001	0.0011	1	0.052241	0.030161	0.628196	0.176732	0.102036	0.0578	0.1548	1	0.10523	0.04706	0.784646	0.092016	0.037565	0.0071	0.0195	1	0.03749	0.015305	0.561659	0.057243	0.0256	p<0.001	p<0.001	1	0.091415	0.03732	0.444392	0.042731	0.017445	0.0021	0.0106
ST6GALNAC1	1	0.278588	0.139294	1.3456	1.15751	0.517654	0.5501	0.6743	1	0.391957	0.160016	0.620576	0.158506	0.070886	0.057	0.0954	1	0.048203	0.02783	0.498114	0.038547	0.022255	0.0002	0.0074	1	0.288209	0.128891	0.221361	0.075672	0.030893	0.003	0.0099	1	0.253251	0.103389	0.381299	0.198881	0.088942	0.0014	0.004	1	0.448436	0.183073	0.214806	0.116337	0.047495	0.0071	0.0224
ST8SIA2	1	0.26581	0.118874	1.75468	0.458499	0.205047	0.0173	0.0454	1	0.516946	0.211042	3.82409	1.31147	0.535406	0.0095	0.0236	1	0.518487	0.299349	5.55861	1.55137	0.895684	0.0268	0.1181	1	0.535925	0.267963	2.39131	0.777644	0.317472	0.0102	0.0271	1	0.312568	0.127605	2.88284	0.315668	0.141171	p<0.001	p<0.001	1	0.404837	0.165274	2.12256	0.242826	0.099133	0.0063	0.0222
ST8SIA4	1	0.0682003	0.0305001	0.7392	0.065738	0.029399	0.0003	0.0021	1	0.082536	0.033695	0.681896	0.091058	0.037174	0.0005	0.0027	1	0.061854	0.035711	0.661242	0.020453	0.011809	0.0063	0.0453	1	0.12408	0.05549	0.851309	0.049983	0.020406	0.0527	0.0991	1	0.073486	0.030001	0.54098	0.067012	0.029968	p<0.001	p<0.001	1	0.11905	0.048602	0.383796	0.164138	0.067009	0.0172	0.0415
ST8SIA6	1	0.305646	0.136689	0.999019	0.116033	0.051892	0.9949	0.9995	1	0.26884	0.109753	0.901008	0.158992	0.064908	0.3463	0.4519	1	0.022304	0.012877	0.418966	0.079268	0.045765	0.0037	0.0453	1	0.228866	0.102352	0.338821	0.033637	0.013732	0.0027	0.0095	1	0.097597	0.039844	0.29476	0.034476	0.015418	p<0.001	p<0.001	1	0.124916	0.050997	0.207331	0.062952	0.0257	p<0.001	p<0.001
UGGT1	1	0.157986	0.0706537	0.998631	0.065524	0.029303	0.9864	0.9995	1	0.10114	0.04129	0.844753	0.124621	0.050876	0.0106	0.0245	1	0.063059	0.036407	0.894271	0.058966	0.034044	0.1015	0.2175	1	0.153719	0.068745	0.978241	0.174708	0.071324	0.8311	0.8766	1	0.0807	0.032945	0.782076	0.093379	0.041761	0.0034	0.0075	1	0.138995	0.056745	0.894789	0.069148	0.028229	0.5088	0.5678
UGGT2	1	0.0878714	0.0392973	1.03315	0.07613	0.034046	0.5419	0.6743	1	0.063247	0.02582	0.884243	0.075957	0.031009	0.0021	0.0072	1	0.088671	0.051194	0.632091	0.182598	0.105423	0.0543	0.1548	1	0.074461	0.0333	0.870153	0.046632	0.019037	0.0131	0.0336	1	0.061609	0.025152	0.76807	0.07919	0.035415	0.0009	0.0025	1	0.077081	0.031468	0.758185	0.167908	0.068548	0.0046	0.0185
1Adjusted Student’s t-test p-values were detremined using the Benjamini-Hochberg false discovery rate (FDR) method
2Non applicable (not detected or too many missing values)

## Sheet: FC at each time 24 genes
Supplementary Table S3 (continued). Gene expression data (HUVECs) (fold changes and p-values for 0 Gy vs 20 Gy at each time post-irradiation).
Assay	D1								D2								D3								D4								D14								D21
	0 Gy			20 Gy			Student's t-test1		0 Gy			20 Gy			Student's t-test1		0 Gy			20 Gy			Student's t-test1		0 Gy			20 Gy			Student's t-test1		0 Gy			20 Gy			Student's t-test1		0 Gy			20 Gy			Student's t-test1
	Mean	SD	SEM	Mean	SD	SEM	p-value	Adjusted p-value	Mean	SD	SEM	Mean	SD	SEM	p-value	Adjusted p-value	Mean	SD	SEM	Mean	SD	SEM	p-value	Adjusted p-value	Mean	SD	SEM	Mean	SD	SEM	p-value	Adjusted p-value	Mean	SD	SEM	Mean	SD	SEM	p-value	Adjusted p-value	Mean	SD	SEM	Mean	SD	SEM	p-value	Adjusted p-value
B3GNT2	1	0.139077	0.0621971	0.836083	0.071161	0.031824	0.0576	0.1184	1	0.069917	0.028543	0.811692	0.045976	0.01877	0.0004	0.0027	1	0.138468	0.079944	0.867557	0.039133	0.022594	0.2349	0.329	1	0.104266	0.046629	1.0211	0.10196	0.041625	0.7438	0.7955	1	0.08413	0.034346	1.59932	0.162992	0.072892	0.0004	0.0012	1	0.196929	0.080396	1.45462	0.439309	0.179347	0.0594	0.1064
B4GALT5	1	0.173751	0.0777036	0.854517	0.066111	0.029566	0.139	0.2577	1	0.114598	0.046785	0.812377	0.081709	0.033358	0.0147	0.0315	1	0.077555	0.044776	0.827283	0.141833	0.081888	0.1584	0.2829	1	0.083726	0.037443	0.796876	0.136834	0.055862	0.0157	0.0389	1	0.063151	0.025781	0.571197	0.163939	0.073316	0.0027	0.0065	1	0.153673	0.062737	0.649231	0.187265	0.076451	0.0095	0.027
FUCA1	1	0.12868	0.0575474	1.42001	0.135511	0.060602	0.001	0.0065	1	0.127212	0.051934	1.59542	0.149118	0.060877	p<0.001	0.0004	1	0.044989	0.025974	1.61181	0.117886	0.068061	0.0062	0.0453	1	0.074378	0.033263	1.70015	0.078729	0.032141	p<0.001	p<0.001	1	0.087106	0.035561	1.89899	0.054416	0.024336	p<0.001	p<0.001	1	0.067518	0.027564	1.41061	0.103235	0.042145	0.0021	0.0106
FUT11	1	0.0781689	0.0349582	0.792181	0.051226	0.022909	0.0017	0.008	1	0.054089	0.022082	0.737857	0.075517	0.03083	p<0.001	0.0003	1	0.03707	0.021403	0.659212	0.095115	0.054915	0.0152	0.0875	1	0.044512	0.019906	0.724144	0.03277	0.013378	p<0.001	0.0001	1	0.028367	0.011581	0.646646	0.0831	0.037163	0.0003	0.0012	1	0.054388	0.022204	0.586493	0.027058	0.011046	0.0001	0.0013
GALNT12	1	0.149697	0.0669465	2.15358	0.229152	0.10248	p<0.001	0.0009	1	0.325646	0.132944	1.66505	0.254629	0.103952	0.0065	0.0179	1	0.216569	0.125036	1.57764	0.417529	0.24106	0.1232	0.2432	1	0.347321	0.155327	3.19841	0.90299	0.368644	0.0011	0.0055	1	0.251814	0.102803	2.36702	0.567488	0.253788	0.0035	0.0075	1	0.201521	0.082271	2.46087	0.518792	0.211796	0.0001	0.0013
GALNT14	1	0.354525	0.158548	0.835663	0.45149	0.201912	0.541	0.6743	1	0.616227	0.251574	0.75181	0.395501	0.176873	0.4822	0.5625	1	0.277266	0.196057	0.240933	0.051669	0.036535	0.1508	0.2759	1	0.145122	0.083786	1.33188	0.770144	0.31441	0.3493	0.4719	1	0.501061	0.250531	2.08937	0.745786	0.333526	0.0354	0.0545	1	0.584116	0.33724	2.43941	0.834508	0.340687	0.0383	0.0756
GALNT2	1	0.145216	0.0649427	1.12181	0.089649	0.040092	0.1567	0.2835	1	0.110267	0.045016	1.02861	0.062451	0.025495	0.8376	0.8715	1	0.119504	0.068996	1.10082	0.214686	0.123949	0.5266	0.5895	1	0.144089	0.064438	1.22632	0.162327	0.06627	0.037	0.0731	1	0.14311	0.058424	1.57098	0.152751	0.068312	0.0002	0.0007	1	0.19464	0.079462	1.76121	0.359717	0.146854	0.0054	0.0198
GALNT3	1	0.461653	0.206457	0.762502	0.271374	0.121362	0.357	0.532	1	0.236187	0.096423	1.09631	0.395087	0.161293	0.4301	0.5174	1	0.587041	0.338928	1.01233	0.349329	0.201685	0.9769	0.9769	1	0.158861	0.071045	1.5451	0.714805	0.291818	0.1231	0.1934	1	0.457182	0.186644	1.7473	0.408747	0.182797	0.0189	0.0317	1	0.225038	0.10064	1.10319	0.194598	0.079444	0.435	0.5075
GALNTL1 (GALNT16)	1	0.178183	0.0796859	0.965398	0.239859	0.107268	0.8027	0.9106	1	0.333427	0.136121	1.43159	0.429151	0.1752	0.0658	0.1077	1	0.479633	0.276916	1.57048	0.344769	0.199053	0.1769	0.2884	1	0.460706	0.206034	2.20529	0.637374	0.260207	0.0056	0.016	1	0.20752	0.08472	3.1586	0.806703	0.360768	0.0031	0.007	1	0.298641	0.12192	3.34093	0.163491	0.066745	0.0023	0.0108
GALNTL6	1	0.468749	0.209631	1.29233	0.586496	0.262289	0.4105	0.5778	1	0.366962	0.164111	1.84607	1.22299	0.546939	0.4277	0.5174	1	0.515916	0.364808	3.87121	1.56018	0.900769	0.0724	0.1871	1	0.412759	0.20638	2.3015	0.470634	0.192136	0.0023	0.0083	1	0.40843	0.166741	2.14566	0.518028	0.231669	0.0043	0.0088	1	0.240386	0.098137	0.844562	0.280388	0.114468	0.8989	0.9229
GCNT1	1	0.0615838	0.0275411	0.482186	0.028397	0.0127	p<0.001	0.0002	1	0.065162	0.026602	0.340009	0.074486	0.030409	p<0.001	p<0.001	1	0.028009	0.016171	0.311246	0.019189	0.011079	p<0.001	0.0009	1	0.079056	0.035355	0.379277	0.051287	0.020938	p<0.001	p<0.001	1	0.211357	0.086286	0.599091	0.093562	0.041842	0.004	0.0082	1	0.161713	0.066019	0.543484	0.059633	0.024345	0.0252	0.0588
GCNT3	1	0.322287	0.161144	2.43338	1.91253	1.1042	0.3231	0.4912	1	0.254676	0.127338	0.741001	0.599013	0.244546	0.5385	0.6098	1	N/A2	N/A2	N/A2	N/A2	N/A2	N/A2	N/A2	1	0.496251	0.248126	1.3783	0.658318	0.268757	0.3322	0.465	1	0.245493	0.100222	2.0538	0.579775	0.259283	0.0119	0.0218	1	0.488794	0.199549	2.38656	0.853192	0.348314	0.034	0.0707
GCNT4	1	0.485539	0.21714	3.6046	0.697089	0.311748	0.0002	0.0019	1	0.39191	0.175267	2.88734	0.857684	0.350148	0.0072	0.0192	1	0.60885	0.430522	0.551309	0.28199	0.162807	0.4767	0.5586	1	0.189072	0.084556	2.67609	0.712007	0.290675	0.0016	0.0069	1	0.499934	0.223577	18.1198	7.82085	3.49759	0.008	0.015	1	0.436499	0.1782	37.97	6.62941	2.70644	0.0011	0.0068
GNPTAB	1	0.170825	0.0763951	1.32391	0.338265	0.151277	0.1052	0.1999	1	0.054044	0.022063	1.24095	0.2456	0.100266	0.1492	0.2281	1	0.163272	0.094265	1.30113	0.14384	0.083046	0.0756	0.1891	1	0.119749	0.053553	1.44332	0.332671	0.135812	0.0208	0.0483	1	0.077033	0.031449	1.56779	0.416	0.186041	0.0369	0.0556	1	0.109572	0.044733	1.44115	0.377771	0.154224	0.0146	0.0374
MAN1C1	1	0.0846742	0.0378675	0.823874	0.0521	0.0233	0.006	0.023	1	0.192889	0.078747	0.66737	0.061824	0.02524	0.0058	0.0164	1	0.128669	0.074287	0.793009	0.065818	0.038	0.0898	0.1993	1	0.123231	0.05511	0.631247	0.061044	0.024921	0.0011	0.0055	1	0.100756	0.041133	0.672822	0.087363	0.03907	0.0003	0.001	1	0.041111	0.016783	0.40465	0.020956	0.008555	p<0.001	p<0.001
MGAT4A	1	0.0278263	0.0124443	1.10619	0.060353	0.026991	0.0131	0.0383	1	0.090007	0.036745	0.955129	0.115283	0.047064	0.1592	0.2357	1	0.070201	0.040531	0.902283	0.039543	0.02283	0.1221	0.2432	1	0.037758	0.016886	0.877281	0.039496	0.016124	0.0006	0.0031	1	0.105152	0.042928	0.540739	0.088237	0.039461	p<0.001	0.0001	1	0.068376	0.027915	0.50422	0.094223	0.038467	0.0024	0.0108
MGAT4C	1	N/A2	N/A2	2.97133	1.59777	0.798883	N/A2	N/A2	1	0.197152	0.098576	1.72143	0.702213	0.314039	0.0826	0.1325	N/A2	N/A2	N/A2	N/A2	N/A2	N/A2	N/A2	N/A2	1	0.193562	0.136869	3.12757	1.54558	0.691205	0.0358	0.0728	1	0.518499	0.25925	3.13213	2.10134	0.939747	0.0852	0.1171	1	0.667477	0.272496	1.86449	0.503706	0.205637	0.0313	0.069
MGAT5B	1	0.124095	0.055497	2.56429	0.412569	0.184506	0.0006	0.0042	1	0.106558	0.043502	2.80872	0.267971	0.109399	p<0.001	0.0003	1	0.11166	0.064467	2.95115	0.350768	0.202516	0.0063	0.0453	1	0.138321	0.061859	3.40131	0.123141	0.050272	p<0.001	p<0.001	1	0.076939	0.03141	2.18727	0.074624	0.033373	p<0.001	p<0.001	1	0.126238	0.051536	1.90127	0.071549	0.02921	p<0.001	p<0.001
OGT	1	0.217205	0.0971368	0.960535	0.182652	0.081684	0.764	0.8798	1	0.224814	0.09178	0.816177	0.198746	0.081138	0.2754	0.3856	1	0.052521	0.030323	0.781092	0.030976	0.017884	0.0067	0.0453	1	0.1006	0.04499	0.59314	0.102467	0.041832	0.0001	0.0009	1	0.162209	0.066221	0.460789	0.056011	0.025049	0.0002	0.0008	1	0.137694	0.056213	0.543996	0.076632	0.031285	0.0001	0.0013
ST6GAL1	1	0.176971	0.079144	0.916864	0.095702	0.042799	0.3903	0.5596	1	0.048854	0.019945	0.785087	0.083304	0.034009	0.0001	0.0011	1	0.052241	0.030161	0.628196	0.176732	0.102036	0.0578	0.1548	1	0.10523	0.04706	0.784646	0.092016	0.037565	0.0071	0.0195	1	0.03749	0.015305	0.561659	0.057243	0.0256	p<0.001	p<0.001	1	0.091415	0.03732	0.444392	0.042731	0.017445	0.0021	0.0106
ST6GALNAC1	1	0.278588	0.139294	1.3456	1.15751	0.517654	0.5501	0.6743	1	0.391957	0.160016	0.620576	0.158506	0.070886	0.057	0.0954	1	0.048203	0.02783	0.498114	0.038547	0.022255	0.0002	0.0074	1	0.288209	0.128891	0.221361	0.075672	0.030893	0.003	0.0099	1	0.253251	0.103389	0.381299	0.198881	0.088942	0.0014	0.004	1	0.448436	0.183073	0.214806	0.116337	0.047495	0.0071	0.0224
ST8SIA2	1	0.26581	0.118874	1.75468	0.458499	0.205047	0.0173	0.0454	1	0.516946	0.211042	3.82409	1.31147	0.535406	0.0095	0.0236	1	0.518487	0.299349	5.55861	1.55137	0.895684	0.0268	0.1181	1	0.535925	0.267963	2.39131	0.777644	0.317472	0.0102	0.0271	1	0.312568	0.127605	2.88284	0.315668	0.141171	p<0.001	p<0.001	1	0.404837	0.165274	2.12256	0.242826	0.099133	0.0063	0.0222
ST8SIA4	1	0.0682003	0.0305001	0.7392	0.065738	0.029399	0.0003	0.0021	1	0.082536	0.033695	0.681896	0.091058	0.037174	0.0005	0.0027	1	0.061854	0.035711	0.661242	0.020453	0.011809	0.0063	0.0453	1	0.12408	0.05549	0.851309	0.049983	0.020406	0.0527	0.0991	1	0.073486	0.030001	0.54098	0.067012	0.029968	p<0.001	p<0.001	1	0.11905	0.048602	0.383796	0.164138	0.067009	0.0172	0.0415
ST8SIA6	1	0.305646	0.136689	0.999019	0.116033	0.051892	0.9949	0.9995	1	0.26884	0.109753	0.901008	0.158992	0.064908	0.3463	0.4519	1	0.022304	0.012877	0.418966	0.079268	0.045765	0.0037	0.0453	1	0.228866	0.102352	0.338821	0.033637	0.013732	0.0027	0.0095	1	0.097597	0.039844	0.29476	0.034476	0.015418	p<0.001	p<0.001	1	0.124916	0.050997	0.207331	0.062952	0.0257	p<0.001	p<0.001
1Adjusted Student’s t-test p-values were detremined using the Benjamini-Hochberg false discovery rate (FDR) method
2Non applicable (not detected or too many missing values)

## Sheet: FC at early & late times
Supplementary Table S3 (continued). Gene expression data (HUVECs) (fold changes and p-values for 0 Gy vs 20 Gy at early (D1 to D4) and late (D14 to D21) time post-irradiation).
Assay	D1 to D4								D14 to D21
	0 Gy			20 Gy			Student's t-test1		0 Gy			20 Gy			Student's t-test1
	Mean	SD	SEM	Mean	SD	SEM	p-value	Adjusted p-value	Mean	SD	SEM	Mean	SD	SEM	p-value	Adjusted p-value
A4GNT	1	0.715721	0.191285	0.97908	0.761433	0.190358	0.9388	0.9388	1	0.777703	0.234486	1.53377	0.795069	0.239722	0.0744	0.0948
AGA	1	0.0857898	0.0196815	0.963074	0.133767	0.0299113	0.31	0.3617	1	0.138896	0.0400959	0.850108	0.187055	0.0563991	0.0424	0.0594
B3GALTL	1	0.0817334	0.0187509	0.948792	0.0621721	0.0139021	0.0353	0.0494	1	0.0655276	0.0189162	1.18791	0.0875513	0.0263977	<0,0001	0.0001
B3GNT2	1	0.115753	0.0265556	0.88406	0.0957716	0.0214152	0.0017	0.0035	1	0.108332	0.0312726	1.52402	0.341976	0.10311	0.0004	0.0008
B3GNT4	1	0.499182	0.11452	0.951348	0.540022	0.120753	0.7717	0.7922	1	0.567638	0.163863	1.14779	0.360157	0.108591	0.3107	0.3418
B3GNT8	1	0.442761	0.101576	0.954034	0.481182	0.107596	0.7578	0.7885	1	0.504365	0.145598	0.97413	0.331514	0.0999553	0.8375	0.8375
B4GALT1	1	0.112186	0.0257373	0.845287	0.0694906	0.0155386	<0,0001	0.0001	1	0.0822095	0.0237318	0.856857	0.070097	0.021135	0.0001	0.0003
B4GALT2	1	0.0797657	0.0182995	1.02252	0.064491	0.0144206	0.3405	0.3913	1	0.0630708	0.018207	1.04231	0.059909	0.0180632	0.0719	0.0938
B4GALT3	1	0.0711679	0.016327	1.06442	0.0785258	0.0175589	0.0107	0.0184	1	0.0737732	0.0212965	0.744099	0.0711646	0.0214569	<0,0001	<0,0001
B4GALT5	1	0.127026	0.0291418	0.820925	0.105504	0.0235915	<0,0001	0.0001	1	0.128519	0.0371001	0.605193	0.166064	0.0500701	<0,0001	<0,0001
C1GALT1	1	0.131098	0.0300758	1.22136	0.125229	0.028002	<0,0001	<0,0001	1	0.102533	0.0295986	1.2658	0.327471	0.0987362	0.0413	0.0594
C1GALT1C1	1	0.0799054	0.0183316	0.928474	0.0946798	0.021171	0.015	0.023	1	0.101974	0.0294372	0.869836	0.0668881	0.0201675	<0,0001	0.0001
EDEM1	1	0.0679902	0.015598	1.23739	0.122712	0.0274391	<0,0001	<0,0001	1	0.0991694	0.0286277	0.706497	0.0260064	0.00784123	<0,0001	<0,0001
EDEM2	1	0.0837888	0.0192225	0.908033	0.0858059	0.0191868	0.0017	0.0035	1	0.0944964	0.0272787	1.05466	0.07834	0.0236204	0.0553	0.076
EDEM3	1	0.118208	0.0271188	0.987168	0.117686	0.0263154	0.7361	0.7764	1	0.119216	0.0344146	1.04447	0.0937761	0.0282746	0.2977	0.3331
FUCA1	1	0.141714	0.0325114	1.6042	0.288337	0.0644742	<0,0001	<0,0001	1	0.179739	0.0518863	1.61422	0.124172	0.0374391	<0,0001	<0,0001
FUCA2	1	0.0982602	0.0225424	0.938849	0.110474	0.0247027	0.0756	0.1028	1	0.11767	0.0339683	1.12014	0.0926062	0.0279218	0.0577	0.0779
FUT11	1	0.0564023	0.0129396	0.736185	0.069533	0.015548	<0,0001	<0,0001	1	0.0944504	0.0272655	0.614029	0.0616551	0.0185897	<0,0001	<0,0001
FUT8	1	0.149939	0.0343983	1.16494	0.210473	0.0470632	0.0077	0.0142	1	0.180673	0.0521558	1.344	0.12364	0.0372789	<0,0001	<0,0001
GALNT1	1	0.0591212	0.0135633	1.19648	0.105987	0.0236994	<0,0001	<0,0001	1	0.088582	0.0255714	1.26856	0.0709724	0.021399	<0,0001	<0,0001
GALNT10	1	0.10092	0.0231526	0.974883	0.0854437	0.0191058	0.4084	0.4557	1	0.0876451	0.025301	0.920804	0.0987793	0.0297831	0.0289	0.0429
GALNT11	1	0.060693	0.0139239	1.38793	0.111594	0.0249531	<0,0001	<0,0001	1	0.080403	0.0232104	1.28709	0.110259	0.0332443	<0,0001	<0,0001
GALNT12	1	0.38453	0.0882172	2.01037	0.562995	0.125889	<0,0001	<0,0001	1	0.280046	0.0808422	2.4455	0.601446	0.181343	<0,0001	<0,0001
GALNT14	1	0.607185	0.151796	0.701459	0.510693	0.120371	0.134	0.1691	1	0.728044	0.275175	2.31206	0.821471	0.247683	0.0006	0.0012
GALNT2	1	0.123615	0.0283592	1.12534	0.161738	0.0361657	0.0099	0.0173	1	0.143724	0.0414895	1.69831	0.394813	0.119041	0.0001	0.0003
GALNT3	1	0.437533	0.100377	1.04856	0.38735	0.0866141	0.7163	0.7661	1	0.369413	0.111382	1.39296	0.393505	0.118646	0.0222	0.0341
GALNT4	1	0.145852	0.0334607	1.29794	0.114757	0.0256604	<0,0001	<0,0001	1	0.0884144	0.025523	1.26896	0.0742267	0.0223802	0.0003	0.0007
GALNT6	1	0.110966	0.0254573	1.39707	0.202407	0.0452595	<0,0001	<0,0001	1	0.144879	0.0418231	1.35418	0.0987041	0.0297604	<0,0001	<0,0001
GALNT7	1	0.104909	0.0240678	1.4178	0.140076	0.0313219	<0,0001	<0,0001	1	0.0987984	0.0285206	0.964312	0.0947361	0.028564	0.2985	0.3331
GALNT8	1	0.570737	0.138424	0.947148	0.571843	0.134785	0.7861	0.7965	1	0.603753	0.213459	0.603386	0.372833	0.140918	0.1183	0.1424
GALNT9	1	0.431873	0.0990785	1.41107	0.527515	0.117956	0.0113	0.019	1	0.373839	0.107918	1.91192	0.695883	0.209816	0.0026	0.0044
GALNTL1	1	0.40011	0.0917916	1.43669	0.390892	0.087406	0.0014	0.0033	1	0.272079	0.0785424	3.34727	0.972699	0.29328	<0,0001	<0,0001
GALNTL6	1	0.455159	0.11379	2.15303	1.12665	0.258472	0.0004	0.001	1	0.523286	0.15106	1.32108	0.482758	0.145557	0.0925	0.113
GANAB	1	0.0665118	0.0152588	0.903532	0.0633488	0.0141652	<0,0001	0.0001	1	0.0701124	0.0202397	0.762033	0.0392293	0.0118281	<0,0001	<0,0001
GCNT1	1	0.107441	0.0246487	0.379542	0.0852573	0.0190641	<0,0001	<0,0001	1	0.224632	0.0648456	0.569476	0.0728701	0.0219711	<0,0001	<0,0001
GCNT3	1	0.470729	0.130557	1.27414	1.06348	0.26587	0.3649	0.4132	1	0.834667	0.240948	2.25575	0.785473	0.236829	0.0003	0.0006
GCNT4	1	0.815519	0.197792	2.1859	0.694431	0.15528	<0,0001	0.0001	1	0.317687	0.0957864	27.7672	9.86327	2.97389	<0,0001	<0,0001
GLB1	1	0.129832	0.0297856	0.936315	0.125298	0.0280174	0.128	0.1642	1	0.13382	0.0386305	1.0566	0.193546	0.0583564	0.4231	0.4525
GNPTAB	1	0.141989	0.0325746	1.31739	0.262123	0.0586126	0.0001	0.0002	1	0.198971	0.057438	1.50647	0.39061	0.117773	0.0015	0.0026
GNPTG	1	0.0964882	0.0221359	1.17961	0.120891	0.027032	<0,0001	<0,0001	1	0.102484	0.0295845	0.984664	0.117859	0.0355359	0.735	0.7546
HEXA	1	0.192757	0.0442216	1.1776	0.26244	0.0586833	0.021	0.0311	1	0.22286	0.0643341	0.844718	0.177256	0.0534448	0.0287	0.0429
HEXB	1	0.114599	0.0262907	1.08729	0.114656	0.0256378	0.0227	0.033	1	0.10545	0.0304409	1.05079	0.147416	0.0444477	0.3411	0.3699
MAN1A1	1	0.125036	0.0286853	0.85328	0.12812	0.0286485	0.0009	0.0021	1	0.15015	0.0433446	1.02997	0.0928154	0.0279849	0.4631	0.4885
MAN1A2	1	0.149896	0.0343886	0.884209	0.12784	0.028586	0.0139	0.0218	1	0.144582	0.0417371	0.845653	0.0370292	0.0111647	0.0006	0.0011
MAN1B1	1	0.131886	0.0302567	1.22507	0.149773	0.0334903	<0,0001	0.0001	1	0.122257	0.0352926	0.976038	0.100472	0.0302936	0.5478	0.57
MAN1C1	1	0.328466	0.0753552	0.714102	0.172131	0.0384897	0.0022	0.0044	1	0.241046	0.069584	0.50555	0.0455544	0.0137352	<0,0001	0.0001
MAN2A1	1	0.0756708	0.0173601	1.17399	0.0907268	0.0202871	<0,0001	<0,0001	1	0.0772808	0.022309	1.2783	0.164695	0.0496575	0.0002	0.0004
MAN2A2	1	0.0876879	0.020117	0.915879	0.092297	0.0206382	0.0059	0.0112	1	0.100774	0.029091	0.822116	0.0626743	0.018897	0.0005	0.001
MAN2B1	1	0.154799	0.0355134	1.20132	0.182753	0.0408649	0.0007	0.0016	1	0.152127	0.0439153	0.918683	0.121269	0.0365639	0.0607	0.0806
MANBA	1	0.0844123	0.0193655	1.36944	0.171574	0.038365	<0,0001	<0,0001	1	0.125288	0.0361675	1.45299	0.12708	0.0383162	0.0002	0.0004
MGAT1	1	0.0968966	0.0222296	0.883452	0.0772782	0.0172799	0.0002	0.0006	1	0.087473	0.0252513	0.915282	0.0942693	0.0284233	0.1224	0.145
MGAT2	1	0.175023	0.040153	0.919769	0.128301	0.028689	0.1135	0.1482	1	0.139493	0.0402682	1.07734	0.171891	0.0518271	0.2595	0.2983
MGAT4A	1	0.103836	0.0238217	0.962796	0.0916234	0.0204876	0.2442	0.2984	1	0.095164	0.0274715	0.518601	0.105139	0.0317005	<0,0001	<0,0001
MGAT4B	1	0.166403	0.0381754	1.16345	0.124318	0.0277983	0.0015	0.0033	1	0.106853	0.0308457	0.923827	0.0887366	0.0267551	0.0418	0.0594
MGAT4C	1	0.273368	0.103323	2.34815	0.98348	0.238529	<0,0001	0.0001	1	0.418832	0.132446	2.3965	1.40623	0.423995	0.0095	0.0152
MGAT5	1	0.0895558	0.0205455	1.05232	0.151469	0.0338695	0.1962	0.2437	1	0.143938	0.0415513	0.698441	0.0416134	0.0125469	<0,0001	<0,0001
MGAT5B	1	0.204795	0.0469831	2.89192	0.419695	0.0938466	<0,0001	<0,0001	1	0.145127	0.0418944	2.03533	0.0879322	0.0265125	<0,0001	<0,0001
MOGS	1	0.0560313	0.0128545	1.06905	0.0744402	0.0166453	0.0023	0.0045	1	0.0696323	0.0201011	1.09075	0.0700286	0.0211144	0.0136	0.0214
NAGPA	1	0.101759	0.0233451	1.03063	0.185312	0.041437	0.5245	0.577	1	0.179805	0.0519051	0.867142	0.0930502	0.0280557	0.0013	0.0024
NEU1	1	0.116248	0.026669	1.0637	0.112501	0.025156	0.0907	0.1204	1	0.105764	0.0305314	0.834366	0.0483386	0.0145746	0.0001	0.0002
NEU3	1	0.115877	0.026584	0.974197	0.195703	0.0437605	0.6179	0.6701	1	0.200887	0.057991	0.842649	0.0839188	0.0253025	0.0086	0.0141
OGT	1	0.244371	0.0560625	0.770287	0.163505	0.0365608	0.0017	0.0035	1	0.212265	0.0612756	0.491361	0.0762995	0.0230052	<0,0001	<0,0001
POFUT1	1	0.142848	0.0327716	0.903419	0.118419	0.0264794	0.028	0.0399	1	0.131079	0.0378393	1.17777	0.284797	0.0858695	0.0845	0.1049
POFUT2	1	0.148961	0.0341739	1.29919	0.283032	0.0632879	0.0003	0.0007	1	0.217852	0.0628885	1.44043	0.251075	0.0757019	0.0001	0.0003
POMGNT1	1	0.118095	0.0270927	1.24752	0.16222	0.0362735	<0,0001	<0,0001	1	0.130034	0.0375376	1.22396	0.200808	0.0605459	0.0042	0.0071
POMT1	1	0.307533	0.070553	0.892256	0.324845	0.0726376	0.2942	0.3485	1	0.364072	0.105098	0.851713	0.133454	0.040238	0.0751	0.0948
POMT2	1	0.0601009	0.0137881	1.06701	0.0935179	0.0209112	0.0116	0.019	1	0.087645	0.0253009	0.988497	0.127687	0.038499	0.8125	0.8232
PRKCSH	1	0.114935	0.026368	0.965083	0.084313	0.018853	0.2892	0.348	1	0.0873635	0.0252197	0.761438	0.0416906	0.0125702	<0,0001	0.0001
ST3GAL1	1	0.103639	0.0237764	1.39286	0.149377	0.0334018	<0,0001	<0,0001	1	0.107245	0.030959	0.842623	0.0437511	0.0131915	<0,0001	<0,0001
ST3GAL2	1	0.0963297	0.0220995	0.930089	0.0826049	0.018471	0.0204	0.0308	1	0.088814	0.0256384	0.949702	0.0627005	0.0189049	0.2079	0.2426
ST6GAL1	1	0.126039	0.0289153	0.788851	0.109853	0.0245638	<0,0001	<0,0001	1	0.139257	0.0401999	0.497557	0.0728617	0.0219686	<0,0001	<0,0001
ST6GALNAC1	1	0.535666	0.126258	0.554441	0.485298	0.111335	0.0122	0.0196	1	0.875293	0.252675	0.277845	0.141215	0.042578	0.0002	0.0004
ST8SIA2	1	0.588187	0.138637	2.84937	1.00947	0.225725	<0,0001	<0,0001	1	0.354279	0.102272	2.42416	0.442766	0.133499	<0,0001	<0,0001
ST8SIA4	1	0.252441	0.0579141	0.721067	0.169375	0.0378735	0.0003	0.0009	1	0.234896	0.0678085	0.456592	0.156229	0.0471049	<0,0001	<0,0001
ST8SIA6	1	0.352109	0.0807794	0.62205	0.170618	0.0381512	0.0003	0.0007	1	0.274283	0.0791786	0.245991	0.0604099	0.0182143	<0,0001	<0,0001
UGGT1	1	0.122445	0.0280908	0.927096	0.127	0.028398	0.0761	0.1028	1	0.136987	0.0395446	0.83768	0.0799343	0.0241011	0.0008	0.0015
UGGT2	1	0.130281	0.0298885	0.878823	0.139825	0.0312659	0.008	0.0144	1	0.159105	0.0459297	0.758772	0.134617	0.0405887	0.0001	0.0003
1Adjusted Student’s t-test p-values were detremined using the Benjamini-Hochberg false discovery rate (FDR) method

## Sheet: FC at early & late times 24 gen
Supplementary Table S3 (continued). Expression data of the 24 selected genes (HUVECs) (fold changes and p-values for 0 Gy vs 20 Gy at early (D1 to D4) and late (D14 to D21) time post-irradiation).
Assay	D1 to D4								D14 to D21
	0 Gy			20 Gy			Student's t-test1		0 Gy			20 Gy			Student's t-test1
	Mean	SD	SEM	Mean	SD	SEM	p-value	Adjusted p-value	Mean	SD	SEM	Mean	SD	SEM	p-value	Adjusted p-value
B3GNT2	1	0.115753	0.0265556	0.88406	0.0957716	0.0214152	0.0017	0.0035	1	0.108332	0.0312726	1.52402	0.341976	0.10311	0.0004	0.0008
B4GALT5	1	0.127026	0.0291418	0.820925	0.105504	0.0235915	<0,001	0.0001	1	0.128519	0.0371001	0.605193	0.166064	0.0500701	<0,001	<0,001
FUCA1	1	0.141714	0.0325114	1.6042	0.288337	0.0644742	<0,001	<0,001	1	0.179739	0.0518863	1.61422	0.124172	0.0374391	<0,001	<0,001
FUT11	1	0.0564023	0.0129396	0.736185	0.069533	0.015548	<0,001	<0,001	1	0.0944504	0.0272655	0.614029	0.0616551	0.0185897	<0,001	<0,001
GALNT12	1	0.38453	0.0882172	2.01037	0.562995	0.125889	<0,001	<0,001	1	0.280046	0.0808422	2.4455	0.601446	0.181343	<0,001	<0,001
GALNT14	1	0.607185	0.151796	0.701459	0.510693	0.120371	0.134	0.1691	1	0.728044	0.275175	2.31206	0.821471	0.247683	0.0006	0.0012
GALNT2	1	0.123615	0.0283592	1.12534	0.161738	0.0361657	0.0099	0.0173	1	0.143724	0.0414895	1.69831	0.394813	0.119041	0.0001	0.0003
GALNT9	1	0.431873	0.0990785	1.41107	0.527515	0.117956	0.0113	0.019	1	0.373839	0.107918	1.91192	0.695883	0.209816	0.0026	0.0044
GALNTL1 (GALNT16)	1	0.40011	0.0917916	1.43669	0.390892	0.087406	0.0014	0.0033	1	0.272079	0.0785424	3.34727	0.972699	0.29328	<0,001	<0,001
GALNTL6	1	0.455159	0.11379	2.15303	1.12665	0.258472	0.0004	0.001	1	0.523286	0.15106	1.32108	0.482758	0.145557	0.0925	0.113
GCNT1	1	0.107441	0.0246487	0.379542	0.0852573	0.0190641	<0,001	<0,001	1	0.224632	0.0648456	0.569476	0.0728701	0.0219711	<0,001	<0,001
GCNT3	1	0.470729	0.130557	1.27414	1.06348	0.26587	0.3649	0.4132	1	0.834667	0.240948	2.25575	0.785473	0.236829	0.0003	0.0006
GCNT4	1	0.815519	0.197792	2.1859	0.694431	0.15528	<0,001	0.0001	1	0.317687	0.0957864	27.7672	9.86327	2.97389	<0,001	<0,001
GNPTAB	1	0.141989	0.0325746	1.31739	0.262123	0.0586126	0.0001	0.0002	1	0.198971	0.057438	1.50647	0.39061	0.117773	0.0015	0.0026
MAN1C1	1	0.328466	0.0753552	0.714102	0.172131	0.0384897	0.0022	0.0044	1	0.241046	0.069584	0.50555	0.0455544	0.0137352	<0,001	0.0001
MGAT4A	1	0.103836	0.0238217	0.962796	0.0916234	0.0204876	0.2442	0.2984	1	0.095164	0.0274715	0.518601	0.105139	0.0317005	<0,001	<0,001
MGAT4C	1	0.273368	0.103323	2.34815	0.98348	0.238529	<0,001	0.0001	1	0.418832	0.132446	2.3965	1.40623	0.423995	0.0095	0.0152
MGAT5B	1	0.204795	0.0469831	2.89192	0.419695	0.0938466	<0,001	<0,001	1	0.145127	0.0418944	2.03533	0.0879322	0.0265125	<0,001	<0,001
OGT	1	0.244371	0.0560625	0.770287	0.163505	0.0365608	0.0017	0.0035	1	0.212265	0.0612756	0.491361	0.0762995	0.0230052	<0,001	<0,001
ST6GAL1	1	0.126039	0.0289153	0.788851	0.109853	0.0245638	<0,001	<0,001	1	0.139257	0.0401999	0.497557	0.0728617	0.0219686	<0,001	<0,001
ST6GALNAC1	1	0.535666	0.126258	0.554441	0.485298	0.111335	0.0122	0.0196	1	0.875293	0.252675	0.277845	0.141215	0.042578	0.0002	0.0004
ST8SIA2	1	0.588187	0.138637	2.84937	1.00947	0.225725	<0,001	<0,001	1	0.354279	0.102272	2.42416	0.442766	0.133499	<0,001	<0,001
ST8SIA4	1	0.252441	0.0579141	0.721067	0.169375	0.0378735	0.0003	0.0009	1	0.234896	0.0678085	0.456592	0.156229	0.0471049	<0,001	<0,001
ST8SIA6	1	0.352109	0.0807794	0.62205	0.170618	0.0381512	0.0003	0.0007	1	0.274283	0.0791786	0.245991	0.0604099	0.0182143	<0,001	<0,001
1Adjusted Student’s t-test p-values were detremined using the Benjamini-Hochberg false discovery rate (FDR) method
