# Supplementary material for: Radiation-induced changes in the glycome of endothelial cells with functional consequences
Source: Sci Rep. 2017 Jul 13;7:5290. doi: 10.1038/s41598-017-05563-y (PMC5509684; doi:10.1038/s41598-017-05563-y)
Supplement: Supplementary file 5 — Supplementary Table S4 [file 41598_2017_5563_MOESM5_ESM.xls]

## Sheet: CT all genes
Supplementary Table S4. Gene expression data (mouse intestine) (Ct of all genes).
Assay	Sham-IR_D3_11	Sham-IR_D3_2	Sham-IR_D3_3	Sham-IR_D3_4	Sham-IR_D3_5	Sham-IR_D3_6	Sham-IR_D3_7	Sham-IR_D3_8	19Gy_D3_1	19Gy_D3_2	19Gy_D3_3	19Gy_D3_4	19Gy_D3_5	19Gy_D3_6	19Gy_D3_7	Sham-IR_D7_1	Sham-IR_D7_2	Sham-IR_D7_3	Sham-IR_D7_4	Sham-IR_D7_5	Sham-IR_D7_6	Sham-IR_D7_7	Sham-IR_D7_8	19Gy_D7_1	19Gy_D7_2	19Gy_D7_3	19Gy_D7_4	19Gy_D7_5	19Gy_D7_6	Sham-IR_D42_1	Sham-IR_D42_2	Sham-IR_D42_3	Sham-IR_D42_4	Sham-IR_D42_5	Sham-IR_D42_6	Sham-IR_D42_7	19Gy_D42_1	19Gy_D42_2	19Gy_D42_3	19Gy_D42_4	19Gy_D42_5	19Gy_D42_6	19Gy_D42_7	19Gy_D42_8
A4gnt	26.0698	26.635	26.3967	27.1223	27.1128	26.7159	27.6513	26.4912	27.7232	26.5639	25.5514	28.8204	24.4404	28.4934	27.5202	26.9607	25.8616	26.5243	27.4965	26.1474	26.5071		28.3348	24.8034	26.1517	26.2101	27.1146	25.5069	27.563	26.3979	26.5719	26.6625	26.6701	26.5326	26.805	26.5909	25.4106	25.8607	26.1185	26.5955	26.1984	26.68	25.972	26.3183
Actb	14.8933	14.9463	15.4484	15.5383	15.5826	14.9678	15.7128	14.7308	14.6599	15.4865	15.3091	15.4057	14.8375	15.1414	15.3195	13.9155	14.6667	15.6479	15.2966	15.2305	14.9151	14.9589	15.8101	15.2934	15.1549	15.5687	15.6947	15.4729	15.6348	15.6437	15.2027	15.2121	15.6173	15.2147	15.4641	15.1708	14.9792	15.233	15.971	15.8629	15.5883	15.6319	15.0093	15.8677
Aga	25.2087	25.2818	25.2301	25.3536	25.4226	25.2891	25.594	25.2291	24.9275	25.3853	25.3627	25.4396	25.0929	24.9363	25.4111	25.6214	25.435	25.5699	25.5102	25.5719	25.169	25.2535	25.808	25.4105	25.2558	25.0553	25.2774	25.192	25.0325	25.5136	25.7161	25.5968	25.8029	25.3984	25.55	25.781	25.1625	25.4287	25.5599	25.7378	25.6339	25.5118	25.4791	25.523
B2m	16.6518	16.8343	17.1522	17.3131	17.2847	16.6161	17.288	16.8526	16.9001	17.4289	16.9431	16.9043	17.725	17.3617	17.3179	17.285	16.7337	17.375	16.2807	16.8881	16.9469	16.6979	17.6978	16.7722	17.8664	18.4327	18.1493	18.4038	17.5203	17.3626	16.2423	16.5449	17.2537	15.9898	16.7231	16.1826	17.1608	16.8707	17.4506	17.1976	17.1049	16.8329	16.7159	17.7046
B3galtl	24.7231	24.8368	25.1325	25.0239	25.2259	24.6294	25.2409	24.7237	24.8644	24.1154	24.2815	25.4932	24.645	25.2042	24.9285	25.2298	24.6612	25.1858	24.6207	25.0486	24.513	24.8019	25.241	24.616	25.2228	25.1499	25.3436	24.8017	24.8204	25.4314	24.6057	24.9065	25.3969	24.5695	24.9535	24.441	24.4752	24.9543	25.5268	25.4586	25.304	25.1624	24.5412	25.2166
B3gnt2	23.4448	23.8081	24.1775	24.1917	24.1431	23.8281	24.0635	23.6961	23.3562	23.4222	23.7806	23.9593	23.6829	23.6911	23.9362	24.1951	23.7976	24.2296	23.5051	23.9824	23.828	23.8737	24.7767	24.1739	23.8566	24.0141	24.006	24.1534	23.5274	24.1456	23.8428	23.7391	24.3083	23.9645	24.2547	24.0833	23.717	23.868	24.2698	24.384	24.3027	24.2909	24.1213	24.5156
B3gnt3	21.4188	21.688	22.2225	22.0677	22.1663	21.4048	22.156	21.5879	21.3064	21.3955	21.3018	21.8882	21.2178	21.7946	21.7116	22.1356	21.4407	21.9168	21.3503	21.7071	21.5527	21.3428	22.3804	21.255	21.3728	21.4431	21.8947	21.2666	22.1799	21.7345	21.2536	21.5253	22.0025	21.1809	21.7073	21.2949	20.9784	21.3214	22.147	21.9702	21.8512	21.7753	21.4178	22.2298
B3gnt4	28.5023	29.3326	29.3536	29.2601	28.8525	28.7258	29.3923	29.4519	28.5656	27.6873	28.5685	29.4867	29.3013	29.5191	29.6285	29.4279	28.807	29.297	28.7691	29.2144	29.178	28.6848	29.8232	28.8499	29.1612	28.9304	28.6008	28.8966	29.1372	29.4493	28.7188	28.8374	29.4073	28.9759	29.0257	28.9447	28.4523	28.9266	29.7812	28.9919	29.4778	28.9535	28.9169	29.237
B3gnt8	26.6983	27.0778	27.3008	27.4638	26.835	27.3628	27.7206	26.7675	26.3013	27.7256	26.5865	26.6036	26.7614	26.398	26.9749	27.8073	26.8382	27.6851	26.8948	27.3831	27.3902	26.8289	27.9087	27.7605	27.4818	26.7537	26.2832	26.9327	26.0567	27.7903	26.9943	27.8104	27.3402	27.6926	27.4783	26.849	27.1496	27.301	27.7264	27.7794	27.7468	27.8013	27.5421	27.6528
B4galt1	21.6286	21.8871	22.3557	22.231	22.3819	21.8289	22.3158	21.9138	21.4458	20.8801	20.8393	21.9864	20.955	21.8306	21.9888	22.3379	21.8364	22.1732	21.903	21.8037	22.1011	21.9313	22.8666	21.3436	21.8269	21.6761	22.158	21.632	21.3946	21.9913	21.6738	20.9816	22.2419	21.4428	22.1372	21.6525	21.3513	21.6164	21.9317	22.3427	21.9405	22.2868	21.7131	22.3768
B4galt2	27.9055	27.9173	27.7182	28.4362	28.3319	27.7671	28.891	27.9376	26.8802	27.592	27.7158	27.7605	27.014	27.4199	27.9744	28.7367	28.2824	28.6005	28.6233	28.6251	28.1321	28.2846	29.1399	28.0063	27.3563	26.8079	26.5	27.2635	25.6936	28.6705	28.2886	29.2249	29.2962	28.6617	28.8303	28.721	28.4492	28.1773	29.3477	28.8732	28.6149	28.1831	28.4349	28.4131
B4galt3	23.8983	24.4453	24.356	24.6139	24.519	23.8718	24.5664	24.2765	24.2381	23.7559	24.2422	24.6722	24.3708	24.5248	24.7717	24.9549	24.2703	24.7878	24.2351	24.5851	24.1124	24.2214	24.9836	24.1459	24.2949	23.9698	24.4089	24.3009	24.3585	24.4665	24.5054	24.2235	24.8036	24.2286	24.6568	24.5383	24.1934	24.652	25.0927	24.7152	24.9982	24.6297	24.427	24.9951
B4galt5	21.4159	21.7123	21.9267	22.3852	21.911	21.2302	21.9256	21.2797	21.9535	23.2623	22.5644	22.5347	21.9454	22.7313	22.3136	21.8304	21.2253	21.6317	21.656	21.5961	21.3381	21.3456	21.9578	22.668	22.7819	23.2334	23.2642	23.4068	22.6609	23.287	21.6136	21.6053	22.3823	21.2665	21.9457	21.5432	21.7555	22.2261	22.4337	22.7661	22.1861	22.4316	21.4389	22.5668
C1galt1	22.8367	23.075	23.2291	23.3046	23.282	22.9787	23.3777	22.7759	22.3063	21.8405	22.1837	23.5828	22.2154	22.7577	22.9179	23.3548	22.5692	23.1832	22.8355	22.7332	22.9669	22.9514	23.7162	22.4176	22.4761	22.3303	22.8324	22.2833	22.8892	22.9252	22.6052	22.5529	23.3238	22.6738	23.1733	22.8598	22.3112	22.574	23.0169	23.2766	22.9942	23.2873	22.8527	23.517
C1galt1c1	22.7592	23.1397	23.1252	23.2623	23.4155	22.8484	23.6907	23.0898	22.9436	22.9254	22.9196	23.9419	22.5986	23.5464	23.4435	23.6445	23.0033	23.3456	23.3198	23.2235	22.9389	22.8536	23.7687	22.5531	23.0856	23.221	24.0445	23.161	24.28	23.7245	23.1692	23.4274	23.6652	22.9957	23.5243	23.3249	22.7786	22.9759	23.3169	23.5585	23.4378	23.4303	23.3426	23.5736
Edem1	21.4474	21.8119	21.9493	21.9656	22.1523	21.492	21.9505	21.4908	21.5339	22.2034	21.8228	22.2928	21.6533	22.1658	22.1266	21.9903	21.5605	21.9106	21.6395	21.7746	21.6205	21.5088	22.3489	21.646	22.1242	22.1467	22.3354	22.0769	22.3442	21.8505	21.3789	21.5681	21.9328	21.4499	21.9	21.4742	21.297	21.5667	21.9991	21.9705	21.9715	21.9809	21.6206	22.3997
Edem2	22.9484	23.3428	23.7252	23.6854	23.645	22.9877	23.769	23.2745	23.4643	23.2489	23.111	24.3251	23.0024	24.1203	23.884	23.6555	22.9026	23.5942	23.2189	23.2931	23.1618	22.9526	24.1377	22.954	23.6933	23.8367	23.9994	23.6791	24.2196	23.626	22.8049	23.4184	23.9109	22.9171	23.4609	22.9361	22.8775	23.305	23.9002	23.8716	23.6732	23.5242	23.1437	23.8403
Edem3	22.5696	22.9895	23.1693	23.1077	23.384	22.5861	23.4285	22.8647	22.7669	23.3701	22.7284	23.5528	22.6986	23.4721	23.253	23.3426	22.7128	23.1191	22.738	23.1743	22.5887	22.6335	23.57	22.6902	22.8709	23.2187	23.5125	22.9087	23.7529	23.4993	22.544	23.1783	23.4621	22.7357	23.3668	22.7654	22.5167	22.8562	23.3822	23.5462	23.4371	23.3743	22.6452	23.5084
Fuca1	22.2727	22.1726	22.4435	22.5481	22.6899	22.2878	22.6271	22.4212	22.6147	22.194	22.3129	22.8245	22.3591	22.7669	22.8376	22.7093	22.587	22.8431	22.4886	22.8526	22.3392	22.2986	22.7383	21.9743	22.4227	22.5059	22.9479	22.4438	23.0128	22.3976	22.4967	22.4476	22.8175	22.0038	22.5862	22.5364	22.4183	22.6632	22.7784	22.8133	22.7567	22.492	22.6035	22.8115
Fuca2	21.7448	21.84	22.1208	22.1985	22.2234	21.6493	22.1594	21.6591	21.9153	22.3038	21.991	22.2957	22.2369	22.3257	22.1815	22.2286	21.7433	22.2824	21.3783	22.2548	21.7124	21.8533	22.448	21.7159	22.3713	23.1743	23.6548	22.8156	23.5811	22.154	21.6745	21.9733	22.4707	21.6375	22.1176	21.6408	21.9549	21.8049	22.4402	22.2097	22.579	22.1442	22.1542	22.4282
Fut11	24.6847	25.0875	25.1263	25.1846	25.2363	24.8674	25.4323	24.6372	24.5568	24.4725	24.4985	25.375	24.7638	24.9847	25.2479	25.3697	24.7344	25.2768	24.925	25.1438	24.7664	24.9304	25.5636	24.9414	24.8018	24.6541	24.3461	24.639	24.0569	25.3322	24.9235	24.9893	25.4302	24.8782	25.2932	24.9062	24.6287	24.7304	25.2012	25.2535	25.1777	25.3012	24.8742	25.2537
Fut8	22.7447	22.8962	23.1977	23.3522	23.3665	23.0946	23.5731	23.1297	23.5272	22.9992	22.7044	24.5045	22.7601	23.9121	23.6439	23.4399	22.8315	23.4006	22.5465	23.1403	22.7688	22.6626	23.4234	22.7471	23.1946	23.2969	23.7508	23.1622	23.7586	23.6017	22.8447	23.3032	23.6947	22.9101	23.4358	23.3489	22.6773	23.202	23.6458	23.8221	23.4828	23.4734	23.1779	23.6799
Galnt1	21.8766	22.1726	22.2785	22.4729	22.5451	21.8659	22.458	21.9274	22.1119	22.205	21.9805	22.5994	22.1214	22.4429	22.4185	22.6756	21.9524	22.5391	22.0902	22.2909	21.9809	22.202	22.6846	22.105	22.303	22.6326	22.8378	22.5246	22.7947	22.5469	21.963	22.3187	22.6099	21.9993	22.4817	21.9744	21.8675	22.1192	22.6596	22.7041	22.5488	22.5451	22.3043	22.7659
Galnt10	29.7026	30.2955	30.3639	30.146	30.2543	30.2852	31.0956	30.6491	31.5555	31.8339	30.8735	32.4466	30.9607	31.898	32.621	31.5657	30.318	30.7043	30.7095	30.8371	30.3431	29.8217	31.898	30.8932	31.5359	31.7993	32.3841	31.8424	32.2009	30.9229	30.4563	30.9984	31.7377	30.136	30.4309	31.5981	30.8088	30.8073	31.9205	32.2101	32.1453	31.6577	30.6289	32.3166
Galnt11	24.3704	24.6486	25.0021	24.9196	24.9973	24.6036	24.9495	24.4871	24.646	26.1644	25.3179	25.402	24.8418	24.8475	25.1533	24.7588	24.5705	25.093	24.8061	25.1534	24.3852	24.7009	25.2766	25.2705	25.0269	25.0993	25.0025	25.2566	24.7387	25.3887	24.9243	25.2452	25.5072	25.0053	25.2603	24.9569	24.7967	24.9868	25.6035	25.7103	25.4793	25.4067	25.1158	25.5371
Galnt12	23.1768	23.5047	23.5847	23.7594	23.6813	23.2256	23.8734	23.3865	23.3394	22.7813	22.9605	24.389	22.7773	23.8609	23.7633	23.6481	23.2522	23.6621	23.657	23.523	23.1842	23.332	24.2233	22.9059	23.1885	23.1305	23.5836	22.7249	24.1535	23.5733	23.4544	23.682	23.8359	23.4656	23.683	23.5752	22.8834	23.2699	23.6681	23.6757	23.6609	23.5678	23.4521	23.6653
Galnt13	30.1977	31.3685	30.6943	31.5068	32.2342	30.9625	30.8381	30.7219	30.4224	30.6954	31.5225	31.5087	30.9551	30.9305	31.2907	31.6789	31.8258	30.6527	31.2227	30.3281	32.3641	30.8731	30.9695	31.5757	31.3276	30.688	30.4106	31.3513	29.9143	30.9858	30.2706	32.2166	31.2364	31.5611	31.6313	31.5388	31.8215	31.0042	33.872	32.74	32.3796	30.5982	30.7191	31.3234
Galnt14	32.1425	31.8111	33.3256	32.9789	31.6867	32.527	33.4391	32.5359	31.674	34.2004	33.2771	32.6896	31.7416	31.9799	34.0255	33.3301	32.6963	32.3214	32.5526	34.3652	31.8043	32.8624	31.8062	34.3971	32.8476	32.8101	31.7057	32.3858	31.8871	31.3411	32.4493	32.635	32.587	34.2169	31.3361	32.4371	34.2178	33.3782	29.7933	32.6888	33.251	31.8545	31.9138	32.7218
Galnt16	28.2227	27.9962	28.5788	28.9183	29.0998	28.6397	29.424	27.7794	27.8878	27.6664	27.5072	28.6859	27.6856	28.3718	28.3408	30.0943	28.2754	28.4998	28.9616	28.522	28.1607	28.6218	29.9133	28.3981	28.4075	27.8657	27.4131	27.7726	26.3237	28.7993	28.6053	29.1525	28.9675	29.1809	29.138	28.8244	29.1072	28.6822	29.3282	29.3366	29.215	29.2637	28.7334	29.152
Galnt2	23.2469	23.5845	23.7268	23.7936	23.8121	23.2073	23.7034	23.2829	22.8183	22.7652	22.7755	23.4241	22.5745	23.2465	23.3383	23.6919	23.1539	23.6762	22.7345	23.418	23.2126	23.2322	23.8351	22.892	22.5034	21.8457	21.665	22.2246	21.5243	24.0059	23.2079	23.6251	23.8021	23.2094	23.6478	23.3085	22.7028	23.4243	24.1476	24.1435	23.5661	23.691	23.1442	23.9736
Galnt3	23.6228	23.8082	23.925	24.0172	24.2581	23.5948	24.2627	23.7111	22.4618	22.2758	22.985	23.5009	22.1241	22.9289	23.3837	24.2568	23.454	23.9535	24.1277	23.7455	23.7953	23.7865	24.4326	23.6117	22.9808	22.6517	23.2225	22.5302	23.4603	23.6985	23.6248	23.4861	24.2545	23.6148	24.0082	23.7263	22.9023	23.1903	23.7463	23.9057	23.8401	23.9891	23.5504	23.8403
Galnt4	22.3053	22.7742	22.8687	22.8786	22.9487	22.4197	23.0047	22.5637	22.6721	22.5183	22.3865	23.7454	22.1373	23.3872	23.1362	22.8839	22.4487	22.9077	22.3901	22.5764	22.4879	22.6107	23.4836	22.3339	22.5762	22.5803	23.1874	22.2271	23.3968	22.4936	22.2588	22.4674	22.9671	22.354	22.8111	22.4523	21.8397	21.9063	22.5943	22.7824	22.7825	22.7865	22.5153	22.7927
Galnt5	25.449	26.0039	26.226	26.2056	26.0905	25.9493	26.5087	25.6431	25.7292	25.9614	25.4637	26.9886	24.9464	26.5418	26.4683	26.047	25.4509	26.0029	26.4017	25.8199	25.8477	25.8228	26.5014	25.5377	26.4113	26.7057	27.4427	26.3058	28.4504	25.9422	25.8215	26.0263	26.301	25.791	26.2895	25.8297	25.437	25.7446	25.9244	26.6145	26.3811	26.3741	25.9588	26.1111
Galnt6	20.8702	21.45	21.4904	21.4841	21.4826	20.9122	21.4489	21.1295	21.433	21.2738	21.465	21.7664	21.3993	21.8887	21.6419	21.5954	20.9731	21.5635	20.9511	21.2013	20.9903	20.9441	21.9579	21.2253	21.5378	22.2117	22.7345	21.648	23.4743	21.4924	21.1837	21.3001	21.585	21.1957	21.5599	21.5368	20.5209	21.1165	21.6871	21.63	21.552	21.3305	20.9682	21.7987
Galnt7	22.8599	23.3093	22.9366	23.1786	23.3802	22.8266	23.4145	22.821	22.8852	22.6916	22.6395	23.8301	22.3061	23.6187	23.5075	23.5231	22.7965	23.3982	22.3446	23.1921	22.8531	22.9179	23.7118	22.5247	22.8896	23.0873	23.499	22.6222	23.796	22.7692	22.1375	22.6779	23.2763	22.4447	23.2203	22.3278	22.2946	22.0029	22.6991	22.8818	23.131	22.8393	22.9084	22.9525
Galnt9	30.4181	30.7432	31.4761	31.7956	30.6066	31.3882	31.688	31.2736	29.5963	31.8791	31.5155	30.1614	31.1292	29.7371	31.456	32.5542	32.5456	31.8257	31.1649	32.676	32.2495	31.5675	31.8142	33.752	30.8545	30.0202	30.4459	30.6695	29.8187	32.437	31.884	31.3066	32.9489	33.4311	32.1688	31.9323	31.1452	30.9567	32.355	32.1162	30.3447	31.7962	33.1273	31.9155
Galntl5		31.6978	34.3274	33.5043	32.182		31.5458	32.5428	33.6111	33.4994	33.3624	34.3896		33.6021	33.3096	31.9906	34.1293	32.5828		34.9785	33.2725	34.3782	30.8392		32.3095	32.2878	31.9842	33.3885	33.5372	30.9507	33.9743	31.9114	33.9622	32.6136	32.648				32.7366	34.1918	32.6488	33.3585		32.7235
Galntl6	33.1546	32.3976	31.569	31.7033	32.2372	34.6198		33.1701	33.4031	32.2578	33.4778	33.2897	33.5639	32.0006	32.9157	33.0144	33.7652	32.5203	34.2989	32.5179	32.1413		32.8501	34.3418	33.2293	33.4727	32.5348	31.9784	31.7174	31.5656	33.2206	33.9757	31.7681	33.3399	33.1881		34.1995	32.7135	34.536	32.9259	32.7128		34.15	32.531
Ganab	21.331	21.7259	21.8523	21.815	21.9657	21.3994	21.9737	21.7238	21.7062	21.3773	21.3828	22.4322	21.21	22.2694	21.895	21.9286	21.4552	22.1173	21.3421	21.6851	21.4042	21.4573	22.3442	21.4874	21.7446	21.6955	22.1951	21.6786	21.9671	21.8496	21.2612	21.6174	22.1105	21.3891	21.8969	21.4557	21.004	21.2328	22.3772	22.0106	21.8293	21.7594	21.4108	22.0075
Gapdh	18.8095	19.1118	19.4206	19.3962	19.4743	18.9788	19.4878	18.8223	18.5133	18.4141	18.5758	19.4004	18.3355	18.8175	18.8195	19.3857	18.4304	19.1282	18.276	18.5994	18.8872	18.8268	19.5573	18.755	18.466	18.3302	18.5443	18.0591	18.1522	19.4318	18.7085	18.8702	19.3917	18.828	19.0612	18.7133	18.198	18.7555	19.2735	19.3259	18.9854	19.2097	18.4965	19.3719
Gcnt1	26.467	26.6835	26.7425	27.8829	26.7055	27.2704	27.7793	27.1625	24.5637	26.3387	24.4771	25.8974	23.855	25.2133	26.4563	27.1379	26.998	27.7023	26.9129	27.3883	27.5437	26.9313	29.1727	26.1572	25.184	24.795	24.9731	24.9201	25.1346	24.9089	27.1719	27.1375	27.1813	26.6589	27.4675	25.3319	26.8238	25.6704	26.7802	25.6923	26.7557	27.3345	27.6237	26.3645
Gcnt3	22.6659	22.7837	22.9839	22.9895	22.9951	22.5731	23.4122	22.6372	21.3138	20.9636	21.1947	22.4343	21.1951	21.9831	22.5005	22.9189	22.6227	22.8274	23.3519	23.1535	22.5059	22.5661	23.1877	22.3155	21.8737	21.8031	22.7034	21.7983	23.2401	22.996	22.9694	22.8929	23.3826	22.9368	23.2495	22.8665	22.2061	22.4017	22.7694	23.1795	22.8679	22.9711	22.731	22.6372
Glb1	23.8257	23.9532	24.0909	24.1246	24.4241	23.8919	24.3133	23.9092	24.265	24.1989	23.8394	25.1572	24.342	24.7952	24.7216	24.4648	24.0954	24.434	24.2301	24.4074	23.8602	23.9209	24.7358	23.8591	24.2446	24.7714	24.8024	24.4381	24.4922	24.6005	24.2756	24.4882	24.8098	24.2308	24.5135	24.396	24.1951	24.2471	24.6339	24.5713	24.7725	24.5617	24.2543	24.493
Gnptab	23.8483	24.3101	24.5464	24.5554	24.5563	24.2089	24.6498	24.2559	23.9629	23.8698	23.8644	24.8855	24.1593	24.587	24.3851	24.5831	23.8875	24.4875	23.5551	24.3427	23.9021	23.6329	24.6194	24.1946	24.3056	24.16	24.2323	23.8952	23.4379	24.7533	23.7705	24.3661	24.7693	23.946	24.384	24.2116	23.7131	24.1372	24.866	24.8112	24.6726	24.5465	24.1116	24.7592
Gnptg	24.5092	24.6645	24.8498	25.116	24.9186	24.6365	25.1978	24.9261	24.7204	24.5187	24.6627	25.7619	24.7191	25.1618	25.243	24.8202	24.5978	25.1468	24.6437	24.941	24.5742	24.6128	25.3588	24.6537	24.931	25.3523	25.2196	25.0122	24.8881	24.8857	24.5818	24.9095	25.2557	24.5987	24.9492	24.7175	24.7245	24.7682	25.2454	25.2926	25.3161	24.9675	24.8122	25.2493
Gusb	24.272	24.2511	24.496	24.69	24.7038	24.4412	24.8988	24.3402	23.2425	23.6285	23.8081	23.7234	23.4336	23.4577	23.9515	25.1554	24.6994	25.1181	24.9404	24.9095	24.6747	24.5368	25.5019	24.307	23.4895	22.89	23.2004	23.0193	22.8514	24.8918	25.0071	24.8916	25.4025	24.7017	24.9192	24.9417	24.318	24.89	25.4175	25.1538	24.7588	24.8168	24.7303	24.8783
Hexa	21.7579	21.9226	22.2687	22.1839	22.4224	21.8585	22.4788	21.7789	21.6333	22.2441	22.134	22.3862	21.9426	22.3045	22.2613	22.5638	21.8642	22.5363	21.8347	22.225	21.7827	21.8735	22.8035	21.9853	22.118	22.3554	22.5925	22.1419	22.4447	22.3935	21.9341	22.2345	22.6307	21.9679	22.2892	22.1146	21.7653	21.6864	22.3666	22.3988	22.4848	22.2176	22.12	22.3956
Hexb	20.8918	21.1908	21.099	21.1739	21.3422	20.8445	21.227	20.908	21.4111	22.6808	21.3826	21.873	22.4573	21.7361	21.4715	21.5217	21.3227	21.5848	21.1378	21.6448	20.91	20.9022	21.9396	21.5914	22.1567	23.5495	23.4124	22.9464	23.3872	21.9097	21.2257	21.4078	21.8559	21.4091	21.574	21.5229	21.4842	21.4924	21.9046	21.8079	21.9965	21.6211	21.6655	22.1487
Hsp90ab1	18.8403	19.3808	19.6072	19.2462	19.316	18.6947	19.3998	18.898	18.9537	18.019	18.6411	19.6712	18.4199	19.5747	19.3084	19.5927	18.9041	19.3517	18.9233	18.8998	19.2267	18.6365	19.9626	18.7837	18.7712	18.5165	18.7069	18.5641	18.73	19.0114	18.8297	18.7568	19.3345	18.6778	19.1748	19.3485	18.2913	18.3152	19.2974	18.8902	19.4315	19.4797	18.8859	19.458
Man1a	21.5281	21.7329	21.9202	21.8337	22.1668	21.6225	21.9923	21.5662	22.0868	22.0769	21.6252	22.48	22.1576	22.2344	22.1967	22.3521	21.8171	22.2226	21.5321	21.9765	21.5401	21.5674	22.2721	22.0855	22.5554	23.2477	23.1554	23.0451	23.2839	22.4645	21.6049	21.859	22.3714	21.6714	21.8702	21.67	21.9297	22.0566	22.5896	22.4852	22.4814	22.1161	21.9537	22.7025
Man1a2	23.2907	23.6253	23.7824	23.8751	24.1509	23.5462	24.1577	23.4709	23.5381	22.7172	23.2587	24.3982	23.2616	23.9337	23.7992	24.6039	23.4113	24.1211	23.3504	23.5351	23.5692	23.592	24.4409	23.3628	23.4176	23.392	23.6555	23.4017	23.3944	23.9427	23.2085	23.6353	24.0152	23.4738	23.8287	23.5015	23.2017	23.2215	24.0018	23.9866	23.8187	23.8591	23.4909	24.124
Man1b1	22.6391	23.1245	23.2062	23.4416	23.297	22.7282	23.3689	22.9576	23.2116	22.8147	23.0077	23.9467	22.8364	23.8245	23.4763	23.3595	22.7159	23.5903	22.7827	22.9976	22.7533	22.7271	24.2032	22.7806	23.2676	23.5081	23.682	23.3022	23.7962	22.9366	22.4928	22.9559	23.4755	22.6532	23.2226	22.8221	22.6768	22.6262	23.3732	23.5774	23.4113	23.2187	22.8821	23.428
Man1c1	25.9817	26.3595	26.6688	26.9869	26.8647	26.2522	26.7538	26.2577	24.5725	26.3156	25.9361	25.6182	25.3642	25.7353	26.0281	27.2405	26.0946	26.8577	26.448	26.8748	26.268	26.268	27.484	26.6994	25.9931	25.1093	25.1346	25.6513	24.5809	27.2459	26.4976	26.8908	27.3709	26.4932	27.1642	26.5762	26.1945	26.0094	27.2129	27.245	26.4914	26.934	26.3632	27.1308
Man2a1	22.6095	22.8169	23.0035	22.9894	23.2526	22.7413	23.2731	22.6439	22.4108	22.1238	21.9933	23.2656	22.5595	22.8047	22.9764	23.2064	22.5743	22.99	22.7222	22.8169	22.6839	22.7891	23.4192	22.4708	22.5376	22.2916	22.3547	22.3336	21.568	23.3476	22.6361	22.8596	23.2527	22.7655	23.209	22.7837	22.3994	22.4565	24.1765	23.3393	23.1405	23.2298	22.5856	23.5103
Man2a2	25.4055	25.9272	26.0024	25.9918	26.1372	25.6852	26.35	25.734	24.1605	25.1421	25.0309	25.2411	24.7122	24.8675	25.4437	26.4381	25.48	25.9744	25.6802	25.9166	25.6295	25.7537	26.6095	25.8495	25.0236	24.4945	24.1108	24.7124	23.745	26.3424	25.5517	25.8086	26.2047	25.6692	26.1447	25.4534	25.4327	25.3786	26.2116	26.3845	25.7345	26.4731	25.4696	26.1999
Man2b1	22.623	22.6142	23.1207	23.154	23.2446	22.6204	23.3938	22.5609	22.1162	22.7412	22.7968	22.9456	22.562	22.6757	22.9405	23.1878	22.6913	23.2946	22.7551	22.9458	22.7384	22.6247	24.1973	22.7349	22.9371	22.7907	23.0142	22.9525	22.5511	23.1951	22.7949	23.2711	23.539	22.8706	23.2863	22.8508	22.5746	22.946	23.8002	23.5023	23.3474	23.3454	22.8294	23.5078
Manba	24.3207	24.3479	24.6848	24.8972	24.8431	24.3849	25.1203	24.4361	23.8535	24.2428	24.216	24.843	24.2633	24.5263	24.558	24.9764	24.5768	24.8385	24.5289	24.6999	24.3632	24.2806	25.4951	24.5037	24.4227	24.5508	24.669	24.5964	24.417	25.2676	24.7151	24.8834	25.3755	24.6665	25.1997	24.7838	24.2953	24.4767	24.9045	24.964	24.9905	24.8661	24.6569	24.9458
Mgat1	22.7749	23.195	23.4425	23.7172	23.682	23.1651	23.6902	22.9932	23.1445	23.3211	23.6879	23.7147	23.3124	23.7206	23.7057	23.463	23.1524	23.7904	23.1837	23.4872	23.2978	23.026	23.9048	23.2256	23.7748	23.8007	23.8531	23.735	23.5136	23.4745	23.1547	23.6423	23.8115	23.3288	23.7418	23.3191	23.1302	23.1229	23.6941	23.6724	23.7992	23.7305	23.519	23.756
Mgat2	23.8631	24.3388	24.5479	24.7247	24.4724	23.9844	24.6845	24.3006	23.8737	24.4197	24.1675	24.9435	23.7722	24.7416	24.7106	24.5279	23.7778	24.4528	23.7523	24.194	24.2059	23.7904	25.0522	24.4049	24.2625	23.8658	24.1039	24.0307	23.9385	24.5695	24.0007	24.0462	24.8045	23.8047	24.3285	24.1372	23.9529	24.2441	24.8609	24.5619	24.5477	24.6548	23.9024	24.8315
Mgat3	24.7992	25.6735	25.354	25.4306	25.5945	25.1583	25.774	25.2035	26.1435	27.5534	26.1978	27.0655	25.8424	26.971	26.5087	25.8915	25.4833	25.6968	24.9595	25.6415	25.3306	25.2365	26.363	26.1096	26.5733	27.3631	27.8412	27.114	28.2571	25.8085	25.0919	25.7551	25.9614	25.5309	25.6717	25.5984	25.851	24.9628	25.7615	25.8496	26.5189	26.0932	25.5897	26.0169
Mgat4a	20.6596	20.84	21.1933	20.9493	21.1698	20.6063	21.1636	20.6738	21.0035	21.2205	20.9164	21.8717	21.2605	21.5554	21.2067	21.2488	20.7106	21.2369	20.7274	21.172	20.5786	21.0109	21.3593	20.6416	20.92	21.6445	22.1941	21.1326	22.4517	21.3823	20.4986	21.0949	21.3959	20.8271	21.1692	20.8118	20.2852	20.6451	21.3207	21.4311	21.3334	21.175	20.752	21.3978
Mgat4b	22.3252	22.5342	22.5067	22.7241	22.8166	22.2677	22.7321	22.3881	22.2833	21.3963	21.9173	23.2311	22.1082	22.8397	22.7948	22.8558	22.5207	22.7961	22.7618	22.8482	22.4552	22.5424	23.2686	22.1119	22.3202	22.0257	22.6078	21.998	22.6149	22.4157	22.5141	22.6286	23.1625	22.5598	22.9371	22.2726	22.1564	22.1839	22.5979	22.567	22.8007	22.5758	22.6053	22.6422
Mgat4c	20.5895	20.8687	20.961	21.461	21.1433	20.877	21.5772	20.7748	21.8321	22.7706	21.8921	23.427	20.8738	22.5853	21.7748	21.6101	21.0107	21.3915	24.1576	21.4768	21.2684	21.4625	22.171	21.6643	21.3266	21.9895	22.8406	21.7922	24.4997	20.954	20.8957	21.4267	21.694	21.3844	21.5366	20.9497	20.8801	20.4695	21.3035	21.508	21.5654	21.4203	21.3446	21.3382
Mgat5	23.1597	23.6048	23.4165	23.6797	23.6241	23.2658	23.744	23.4173	22.2848	22.4317	22.9659	23.3658	22.8639	22.9779	23.0651	23.6481	23.2832	23.6785	23.3231	23.6692	23.159	23.2733	24.0758	23.1053	23.1642	23.3319	23.7334	23.0122	23.8381	23.606	23.2698	23.6464	23.8719	23.4479	23.8657	23.4308	22.818	22.9798	23.5426	23.7158	23.6313	23.6316	23.3174	23.5112
Mgat5b	32.4121	32.3505	33.81	33.2619	34.8246	32.9627	32.4903	34.8939	31.8867	33.3413		34.4172	33.4902	32.1619	33.3315	33.1669	34.481	32.026		31.5578	33.2813	33.3611	33.2852	34.4914	34.8225	31.8086	31.9632	32.8854	32.7978	31.4447	33.5328	31.9157	33.2304	33.8661	32.9486		34.45	32.0868	32.8349		34.152	32.9864	33.3427	32.2328
MGDC		33.9274	32.7369	33.424	32.1349		34.9348					33.5744		33.5549		33.4764		32.843			33.7992	33.5964	31.8528		34.7394		32.5585		34.8894	31.2816		32.9668	31.9946						33.434		34.0987	33.4204	33.5411
Mogs	23.1935	23.7091	24.1331	24.2251	24.002	23.4082	24.184	23.7681	23.9642	23.3236	23.6064	24.8132	23.1425	24.8995	24.2912	24.1209	23.4218	24.165	23.5435	23.6613	23.6877	23.6042	25.182	23.8698	24.1153	23.5067	23.8936	23.5096	24.2199	23.7337	23.633	23.5783	24.2947	23.4869	23.9688	23.7609	23.3644	23.5578	24.4595	24.2677	24.1806	24.3102	23.7077	24.5556
Nagpa	24.7346	25.1891	25.2775	25.2562	25.3683	24.8268	25.6959	24.8809	24.2306	24.5989	24.5656	25.2142	24.485	25.212	25.1703	25.5503	24.6166	25.3319	24.6305	24.9602	24.8798	24.8556	26.0016	25.1155	24.7335	24.668	24.7798	24.5139	24.6473	25.247	24.6742	25.1605	25.6056	24.6053	25.3522	24.8701	24.4277	24.6314	25.3503	25.5533	25.3813	25.4336	24.8232	25.5752
Neu1	21.7979	22.2578	21.4207	21.9913	21.9306	21.7815	22.6387	21.383	20.904	22.9625	22.248	23.1273	21.1911	22.2513	22.0064	22.2352	22.5261	22.4597	23.7443	23.5521	22.1105	22.4703	22.9783	22.5863	22.7373	23.5718	23.9052	23.4729	23.7194	22.076	22.5267	23.1017	23.5036	22.9379	23.1294	21.9372	23.1262	21.634	21.964	21.6549	23.3056	22.429	22.9872	21.6341
Neu2	28.5416	29.4031	29.2785	29.6349	28.8573	28.5411	29.442	28.8682	29.2706	28.2874	28.8628	30.8171	28.8766	30.5367	29.2655	29.1257	28.1587	28.5639	28.7257	28.5185	28.4729	28.6504	29.7627	28.6538	29.6275	30.5083	30.4175	29.9963	33.4932	29.3911	28.5758	29.6568	29.3684	29.5146	29.2795	29.1659	28.7347	29.318	29.4426	29.789	29.6525	29.767	29.3302	29.6771
Neu3	28.3373	28.9518	28.5288	28.6529	28.9077	28.516	28.849	28.7431	27.3633	29.733	28.1496	28.179	28.3839	28.4793	28.7266	28.7028	27.943	28.9282	27.2141	28.4892	28.3528	28.2621	28.8299	28.6118	28.3704	28.2984	28.2341	27.9561	26.9534	28.8286	28.2695	28.7267	29.2083	27.7307	28.478	28.5854	28.3004	28.2491	29.3941	29.4918	28.6071	28.9293	28.4698	28.6029
Neu4		33.1123	33.3797		32.9818		33.405							33.5899		34.3617		33.6	33.1059	33.1301	34.286		31.9349	33.2754	34.263			34.1609		31.821		33.082	32.3763		32.107						34.4375	32.4034		33.417
Ogt	22.8274	23.6485	23.4277	23.8264	23.1939	22.834	23.7803	23.2302	22.9115	24.2382	23.4229	24.0887	23.1989	24.0127	23.5289	23.4173	22.8462	23.5509	22.824	23.3364	22.7553	23.0457	23.6852	23.2294	23.5696	23.5668	23.6057	23.5692	24.6208	23.5534	22.3584	23.7224	23.9098	23.1101	23.7807	22.9567	22.4172	22.8084	23.7345	23.453	23.7552	23.7021	22.8145	23.6312
Pofut1	24.118	24.7737	24.8577	24.8965	24.7277	24.4277	24.9697	24.5286	24.4544	24.658	24.3543	25.2564	24.2169	25.2314	24.6814	24.8282	24.4615	24.8511	24.3181	24.5024	24.3856	24.4053	25.6234	24.545	24.6168	24.4576	24.7454	24.6484	24.7366	24.6817	24.1799	24.4345	24.8398	24.2085	24.7278	24.409	23.8938	23.9778	24.8208	24.9148	24.7319	24.6302	24.3779	24.7965
Pofut2	23.6197	24.207	24.431	24.6742	24.4464	23.6974	24.6298	23.8764	22.9677	23.7457	23.6487	23.9788	23.303	23.7754	24.0071	24.4709	23.5547	24.26	23.8532	23.8077	23.6993	23.7294	24.8662	23.869	23.6778	22.9427	22.9119	23.4061	22.3522	24.1224	23.6402	23.9411	24.5881	23.8425	24.6319	23.8227	23.6217	23.3824	24.5399	25.0151	24.0962	24.4037	23.7843	24.6251
Pomgnt1	24.3805	24.6091	24.7142	24.8126	24.9186	24.3977	24.9573	24.5091	23.8284	23.9924	24.1785	24.6802	23.4229	24.4501	24.5834	25.3831	24.2219	24.9946	24.6105	24.7438	24.3995	24.5777	25.389	24.3896	24.2523	23.7297	23.832	23.7124	23.5453	24.7612	24.4216	24.6159	25.1606	24.5219	24.7643	24.476	23.9185	23.9372	24.8731	25.1177	24.6968	24.6054	24.3744	24.7124
Pomt1	25.2454	25.5368	25.8048	25.8593	25.8426	25.3831	26.0324	25.3962	25.9091	25.2377	25.2286	27.0069	25.2013	26.6561	25.8433	25.869	25.4019	25.8801	25.4199	25.6488	25.343	25.6245	26.2589	25.2843	25.7995	25.6498	26.0064	25.4607	26.3857	25.6675	25.2479	25.5049	25.982	25.3642	25.8404	25.383	24.9801	25.2328	25.8158	26.0032	25.8938	25.578	25.5899	25.9769
Pomt2	25.1408	25.43	25.8313	25.6769	25.8345	25.2679	25.7333	25.5823	24.919	25.4662	25.512	25.6575	24.7202	25.512	25.4465	25.9543	25.1732	25.9293	25.2307	25.7053	25.3908	25.473	26.2454	25.5626	25.3883	24.9926	25.1115	25.2411	25.2862	25.7143	25.3806	25.3889	25.8164	25.2681	25.7484	25.5344	25.1248	24.9743	25.8721	25.7995	25.751	25.744	25.3683	26.4128
PPC	18.9153	18.9746	18.9638	18.925	18.8243	19.1877	19.1282	18.8199	19.1411	19.1325	18.9846	18.9385	18.9388	18.8245	18.9214	19.0359	18.8633	18.9368	18.8102	18.7775	18.9748	18.949	19.0141	18.9588	18.8048	18.9028	19.0633	18.8922	19.1062	18.8274	18.9832	18.8384	18.8559	18.9936	18.9872	18.7789	18.9705	18.9682	18.9226	18.9598	18.8436	18.8508	18.9658	18.8267
Prkcsh	22.3527	22.6641	22.7064	22.6252	22.8518	22.3474	22.83	22.3056	22.2736	21.8645	21.9659	22.9933	22.1502	22.6413	22.4321	22.7845	22.1987	22.5711	22.2158	22.5423	22.33	22.353	23.1481	22.2132	22.3435	22.5383	22.7793	22.4062	22.619	22.8806	22.2495	22.4358	22.9326	22.3121	22.614	22.2208	22.029	21.895	22.482	22.4808	22.5168	22.6639	22.2117	22.5955
RTC	32.5769													34.6473								32.7048											33.2131			32.6489					32.8218		33.1492
St3gal1	23.7802	24.591	25.2052	24.6894	24.6402	24.3232	24.2163	24.1795	22.7219	24.3916	23.6303	23.4819	23.4725	23.2798	23.8806	24.4356	23.2753	24.4055	22.6972	23.4125	24.1453	23.6623	24.9413	24.1972	23.1397	22.4622	22.0112	23.0232	21.5675	24.3998	24.1401	23.1619	23.9378	24.2553	23.9364	23.867	22.6216	23.2436	24.2758	24.2495	23.758	24.5373	23.4234	24.6002
St3gal2	27.8386	28.1514	28.1502	28.4184	28.4031	27.7709	28.6988	27.9986	26.8475	28.2434	27.7819	27.9398	26.9466	27.4815	28.1153	28.3391	27.8392	28.5892	28.0953	28.2674	28.1578	27.9929	29.5676	28.1446	27.7386	26.7868	26.6597	27.2875	25.9452	28.5503	28.0005	28.5141	28.8961	28.3728	28.5777	28.3634	27.9184	28.0786	28.7622	28.8322	28.3715	28.6703	28.1984	28.6827
St6gal1	24.9111	25.4525	25.4423	26.175	25.2928	25.7189	26.2916	25.5494	25.4109	26.4712	25.5903	26.3435	25.6779	25.6012	26.1089	25.649	25.0159	26.21	25.3758	25.5568	25.4746	25.27	27.0893	26.135	25.7154	25.8184	24.9541	25.4298	24.381	25.8552	25.2025	25.6147	25.4617	25.3772	25.457	24.5577	25.3494	25.3784	25.8207	25.385	25.351	25.8383	25.4309	25.9152
St6galnac1	34.1941	32.8451	31.9463	33.4966	32.6079	34.5892	32.7355	32.344		32.5105	34.2431		33.3253	34.3266	32.6918	31.969		34.3519		31.7124	31.8265	34.4633	31.5364			34.784	32.277	31.1662	32.0217	31.3808	34.6454	32.6345	32.2788	33.4107	32.8917	34.3219	31.9385		34.309	33.3087		33.2593		32.7555
St8sia2	29.9713	29.647	29.9602	30.5828	30.3794	29.7866	30.4674	29.6174	29.9612	31.7375	31.7912	31.3774	30.1624	29.9842	30.8488	30.1769	30.6081	29.9398	29.501	29.8843	30.2425	29.9854	29.7857	30.7358	30.3458	30.4928	30.4965	31.2627	31.654	30.1578	29.8698	30.9119	30.2895	29.1984	30.3902	30.6314	30.6285	31.3868	29.8796	30.9027	30.6949	31.2492	29.6882	30.2806
St8sia3	29.693	30.5613	30.7369	30.4932	29.9913	30.0179	31.1702	30.4732	28.8871	29.7544	29.7033	29.8662	29.4715	29.9622	30.7284	30.6606	30.7942	30.7355	29.3364	29.9176	29.7159	29.9713	30.5299	30.5083	29.6382	28.442	28.3633	28.7701	27.7785	30.8763	29.2954	30.8943	31.1088	29.7573	30.4674	29.897	29.5526	29.4094	30.6774	30.4912	29.9185	29.7184	29.9813	30.0164
St8sia4	25.2231	25.8592	25.5127	26.1945	25.4536	25.988	26.4588	25.5748	25.1982	26.4866	25.5864	26.2924	25.9489	25.7397	25.9846	25.9635	25.3039	26.3876	25.3009	26.0006	25.7128	25.5218	26.7637	26.3455	26.0747	26.069	25.2022	26.0393	25.5296	26.5424	25.6386	25.8009	25.8872	25.8513	25.9311	25.369	25.7192	26.22	26.3794	26.4456	26.1771	26.6223	25.9264	26.7504
St8sia6	27.3161	27.9459	27.7198	28.7726	27.8201	28.188	29.0018	27.8296	26.8835	27.4043	27.3974	27.8056	27.5547	27.105	27.972	28.5308	27.547	28.5506	27.2272	27.3721	27.7075	27.5298	28.7032	28.4052	27.5482	26.6829	26.2581	27.0108	26.6464	28.2921	27.3243	27.7049	27.7845	27.5313	27.838	27.2587	26.8828	27.8026	28.2718	27.9511	27.5282	28.4119	27.6889	28.4069
Uggt1	22.6948	23.1027	23.4879	23.1296	23.3517	22.7448	23.3863	22.7724	22.7713	22.6338	22.5675	23.4525	22.1295	23.3091	23.1898	23.9111	22.7536	23.3753	22.9662	22.986	22.9977	22.8994	23.7913	22.9841	22.7772	22.67	22.8514	22.6197	22.7816	23.1892	22.8066	22.8515	23.4104	22.7077	23.3308	22.6465	22.4201	22.4421	23.1834	23.3492	23.1916	23.1761	22.77	23.2839
Uggt2	28.6793	28.9706	28.5881	28.9261	29.285	28.6704	29.3183	28.247	26.6379	28.0745	28.1395	27.9134	27.4757	27.8442	28.283	29.1132	28.6915	28.9207	29.5599	29.6379	28.8514	28.5616	29.1358	28.969	28.0052	27.1158	27.1055	27.6754	26.5344	29.2039	28.7271	29.2382	29.8673	28.992	29.5868	29.1126	27.9912	28.4207	29.1972	28.9164	28.9959	28.5833	28.6597	29.302
Wbscr17	27.9401	28.0875	28.2635	28.162	28.2919	28.0832	28.5034	27.9912	27.2138	26.9016	27.0131	28.4178	27.4006	27.364	27.9414	28.8777	28.1806	28.3416	28.5527	28.4058	28.2053	27.8862	29.192	28.3684	28.452	27.8468	27.5782	28.2964	25.9125	28.2925	28.0249	28.6911	28.8824	28.5509	28.6934	28.359	27.9876	27.6419	28.5641	28.6484	28.4087	28.3407	28.4239	28.6963
1Sample nomenclature : Dose of irradiation_Day post-irradiation_Technical replicate

## Sheet: CT
Supplementary Table S4 (continued). Gene expression data (mouse intestine) (Ct).
Assay	Sham-IR_D3_11	Sham-IR_D3_2	Sham-IR_D3_3	Sham-IR_D3_4	Sham-IR_D3_5	Sham-IR_D3_6	Sham-IR_D3_7	Sham-IR_D3_8	19Gy_D3_1	19Gy_D3_2	19Gy_D3_3	19Gy_D3_4	19Gy_D3_5	19Gy_D3_6	19Gy_D3_7	Sham-IR_D7_1	Sham-IR_D7_2	Sham-IR_D7_3	Sham-IR_D7_4	Sham-IR_D7_5	Sham-IR_D7_6	Sham-IR_D7_7	Sham-IR_D7_8	19Gy_D7_1	19Gy_D7_2	19Gy_D7_3	19Gy_D7_4	19Gy_D7_5	19Gy_D7_6	Sham-IR_D42_1	Sham-IR_D42_2	Sham-IR_D42_3	Sham-IR_D42_4	Sham-IR_D42_5	Sham-IR_D42_6	Sham-IR_D42_7	19Gy_D42_1	19Gy_D42_2	19Gy_D42_3	19Gy_D42_4	19Gy_D42_5	19Gy_D42_6	19Gy_D42_7	19Gy_D42_8
A4gnt	26.0698	26.635	26.3967	27.1223	27.1128	26.7159	27.6513	26.4912	27.7232	26.5639	25.5514	28.8204	24.4404	28.4934	27.5202	26.9607	25.8616	26.5243	27.4965	26.1474	26.5071		28.3348	24.8034	26.1517	26.2101	27.1146	25.5069	27.563	26.3979	26.5719	26.6625	26.6701	26.5326	26.805	26.5909	25.4106	25.8607	26.1185	26.5955	26.1984	26.68	25.972	26.3183
Aga	25.2087	25.2818	25.2301	25.3536	25.4226	25.2891	25.594	25.2291	24.9275	25.3853	25.3627	25.4396	25.0929	24.9363	25.4111	25.6214	25.435	25.5699	25.5102	25.5719	25.169	25.2535	25.808	25.4105	25.2558	25.0553	25.2774	25.192	25.0325	25.5136	25.7161	25.5968	25.8029	25.3984	25.55	25.781	25.1625	25.4287	25.5599	25.7378	25.6339	25.5118	25.4791	25.523
B3galtl	24.7231	24.8368	25.1325	25.0239	25.2259	24.6294	25.2409	24.7237	24.8644	24.1154	24.2815	25.4932	24.645	25.2042	24.9285	25.2298	24.6612	25.1858	24.6207	25.0486	24.513	24.8019	25.241	24.616	25.2228	25.1499	25.3436	24.8017	24.8204	25.4314	24.6057	24.9065	25.3969	24.5695	24.9535	24.441	24.4752	24.9543	25.5268	25.4586	25.304	25.1624	24.5412	25.2166
B3gnt2	23.4448	23.8081	24.1775	24.1917	24.1431	23.8281	24.0635	23.6961	23.3562	23.4222	23.7806	23.9593	23.6829	23.6911	23.9362	24.1951	23.7976	24.2296	23.5051	23.9824	23.828	23.8737	24.7767	24.1739	23.8566	24.0141	24.006	24.1534	23.5274	24.1456	23.8428	23.7391	24.3083	23.9645	24.2547	24.0833	23.717	23.868	24.2698	24.384	24.3027	24.2909	24.1213	24.5156
B3gnt3	21.4188	21.688	22.2225	22.0677	22.1663	21.4048	22.156	21.5879	21.3064	21.3955	21.3018	21.8882	21.2178	21.7946	21.7116	22.1356	21.4407	21.9168	21.3503	21.7071	21.5527	21.3428	22.3804	21.255	21.3728	21.4431	21.8947	21.2666	22.1799	21.7345	21.2536	21.5253	22.0025	21.1809	21.7073	21.2949	20.9784	21.3214	22.147	21.9702	21.8512	21.7753	21.4178	22.2298
B3gnt4	28.5023	29.3326	29.3536	29.2601	28.8525	28.7258	29.3923	29.4519	28.5656	27.6873	28.5685	29.4867	29.3013	29.5191	29.6285	29.4279	28.807	29.297	28.7691	29.2144	29.178	28.6848	29.8232	28.8499	29.1612	28.9304	28.6008	28.8966	29.1372	29.4493	28.7188	28.8374	29.4073	28.9759	29.0257	28.9447	28.4523	28.9266	29.7812	28.9919	29.4778	28.9535	28.9169	29.237
B3gnt8	26.6983	27.0778	27.3008	27.4638	26.835	27.3628	27.7206	26.7675	26.3013	27.7256	26.5865	26.6036	26.7614	26.398	26.9749	27.8073	26.8382	27.6851	26.8948	27.3831	27.3902	26.8289	27.9087	27.7605	27.4818	26.7537	26.2832	26.9327	26.0567	27.7903	26.9943	27.8104	27.3402	27.6926	27.4783	26.849	27.1496	27.301	27.7264	27.7794	27.7468	27.8013	27.5421	27.6528
B4galt1	21.6286	21.8871	22.3557	22.231	22.3819	21.8289	22.3158	21.9138	21.4458	20.8801	20.8393	21.9864	20.955	21.8306	21.9888	22.3379	21.8364	22.1732	21.903	21.8037	22.1011	21.9313	22.8666	21.3436	21.8269	21.6761	22.158	21.632	21.3946	21.9913	21.6738	20.9816	22.2419	21.4428	22.1372	21.6525	21.3513	21.6164	21.9317	22.3427	21.9405	22.2868	21.7131	22.3768
B4galt2	27.9055	27.9173	27.7182	28.4362	28.3319	27.7671	28.891	27.9376	26.8802	27.592	27.7158	27.7605	27.014	27.4199	27.9744	28.7367	28.2824	28.6005	28.6233	28.6251	28.1321	28.2846	29.1399	28.0063	27.3563	26.8079	26.5	27.2635	25.6936	28.6705	28.2886	29.2249	29.2962	28.6617	28.8303	28.721	28.4492	28.1773	29.3477	28.8732	28.6149	28.1831	28.4349	28.4131
B4galt3	23.8983	24.4453	24.356	24.6139	24.519	23.8718	24.5664	24.2765	24.2381	23.7559	24.2422	24.6722	24.3708	24.5248	24.7717	24.9549	24.2703	24.7878	24.2351	24.5851	24.1124	24.2214	24.9836	24.1459	24.2949	23.9698	24.4089	24.3009	24.3585	24.4665	24.5054	24.2235	24.8036	24.2286	24.6568	24.5383	24.1934	24.652	25.0927	24.7152	24.9982	24.6297	24.427	24.9951
B4galt5	21.4159	21.7123	21.9267	22.3852	21.911	21.2302	21.9256	21.2797	21.9535	23.2623	22.5644	22.5347	21.9454	22.7313	22.3136	21.8304	21.2253	21.6317	21.656	21.5961	21.3381	21.3456	21.9578	22.668	22.7819	23.2334	23.2642	23.4068	22.6609	23.287	21.6136	21.6053	22.3823	21.2665	21.9457	21.5432	21.7555	22.2261	22.4337	22.7661	22.1861	22.4316	21.4389	22.5668
C1galt1	22.8367	23.075	23.2291	23.3046	23.282	22.9787	23.3777	22.7759	22.3063	21.8405	22.1837	23.5828	22.2154	22.7577	22.9179	23.3548	22.5692	23.1832	22.8355	22.7332	22.9669	22.9514	23.7162	22.4176	22.4761	22.3303	22.8324	22.2833	22.8892	22.9252	22.6052	22.5529	23.3238	22.6738	23.1733	22.8598	22.3112	22.574	23.0169	23.2766	22.9942	23.2873	22.8527	23.517
C1galt1c1	22.7592	23.1397	23.1252	23.2623	23.4155	22.8484	23.6907	23.0898	22.9436	22.9254	22.9196	23.9419	22.5986	23.5464	23.4435	23.6445	23.0033	23.3456	23.3198	23.2235	22.9389	22.8536	23.7687	22.5531	23.0856	23.221	24.0445	23.161	24.28	23.7245	23.1692	23.4274	23.6652	22.9957	23.5243	23.3249	22.7786	22.9759	23.3169	23.5585	23.4378	23.4303	23.3426	23.5736
Edem1	21.4474	21.8119	21.9493	21.9656	22.1523	21.492	21.9505	21.4908	21.5339	22.2034	21.8228	22.2928	21.6533	22.1658	22.1266	21.9903	21.5605	21.9106	21.6395	21.7746	21.6205	21.5088	22.3489	21.646	22.1242	22.1467	22.3354	22.0769	22.3442	21.8505	21.3789	21.5681	21.9328	21.4499	21.9	21.4742	21.297	21.5667	21.9991	21.9705	21.9715	21.9809	21.6206	22.3997
Edem2	22.9484	23.3428	23.7252	23.6854	23.645	22.9877	23.769	23.2745	23.4643	23.2489	23.111	24.3251	23.0024	24.1203	23.884	23.6555	22.9026	23.5942	23.2189	23.2931	23.1618	22.9526	24.1377	22.954	23.6933	23.8367	23.9994	23.6791	24.2196	23.626	22.8049	23.4184	23.9109	22.9171	23.4609	22.9361	22.8775	23.305	23.9002	23.8716	23.6732	23.5242	23.1437	23.8403
Edem3	22.5696	22.9895	23.1693	23.1077	23.384	22.5861	23.4285	22.8647	22.7669	23.3701	22.7284	23.5528	22.6986	23.4721	23.253	23.3426	22.7128	23.1191	22.738	23.1743	22.5887	22.6335	23.57	22.6902	22.8709	23.2187	23.5125	22.9087	23.7529	23.4993	22.544	23.1783	23.4621	22.7357	23.3668	22.7654	22.5167	22.8562	23.3822	23.5462	23.4371	23.3743	22.6452	23.5084
Fuca1	22.2727	22.1726	22.4435	22.5481	22.6899	22.2878	22.6271	22.4212	22.6147	22.194	22.3129	22.8245	22.3591	22.7669	22.8376	22.7093	22.587	22.8431	22.4886	22.8526	22.3392	22.2986	22.7383	21.9743	22.4227	22.5059	22.9479	22.4438	23.0128	22.3976	22.4967	22.4476	22.8175	22.0038	22.5862	22.5364	22.4183	22.6632	22.7784	22.8133	22.7567	22.492	22.6035	22.8115
Fuca2	21.7448	21.84	22.1208	22.1985	22.2234	21.6493	22.1594	21.6591	21.9153	22.3038	21.991	22.2957	22.2369	22.3257	22.1815	22.2286	21.7433	22.2824	21.3783	22.2548	21.7124	21.8533	22.448	21.7159	22.3713	23.1743	23.6548	22.8156	23.5811	22.154	21.6745	21.9733	22.4707	21.6375	22.1176	21.6408	21.9549	21.8049	22.4402	22.2097	22.579	22.1442	22.1542	22.4282
Fut11	24.6847	25.0875	25.1263	25.1846	25.2363	24.8674	25.4323	24.6372	24.5568	24.4725	24.4985	25.375	24.7638	24.9847	25.2479	25.3697	24.7344	25.2768	24.925	25.1438	24.7664	24.9304	25.5636	24.9414	24.8018	24.6541	24.3461	24.639	24.0569	25.3322	24.9235	24.9893	25.4302	24.8782	25.2932	24.9062	24.6287	24.7304	25.2012	25.2535	25.1777	25.3012	24.8742	25.2537
Fut8	22.7447	22.8962	23.1977	23.3522	23.3665	23.0946	23.5731	23.1297	23.5272	22.9992	22.7044	24.5045	22.7601	23.9121	23.6439	23.4399	22.8315	23.4006	22.5465	23.1403	22.7688	22.6626	23.4234	22.7471	23.1946	23.2969	23.7508	23.1622	23.7586	23.6017	22.8447	23.3032	23.6947	22.9101	23.4358	23.3489	22.6773	23.202	23.6458	23.8221	23.4828	23.4734	23.1779	23.6799
Galnt1	21.8766	22.1726	22.2785	22.4729	22.5451	21.8659	22.458	21.9274	22.1119	22.205	21.9805	22.5994	22.1214	22.4429	22.4185	22.6756	21.9524	22.5391	22.0902	22.2909	21.9809	22.202	22.6846	22.105	22.303	22.6326	22.8378	22.5246	22.7947	22.5469	21.963	22.3187	22.6099	21.9993	22.4817	21.9744	21.8675	22.1192	22.6596	22.7041	22.5488	22.5451	22.3043	22.7659
Galnt10	29.7026	30.2955	30.3639	30.146	30.2543	30.2852	31.0956	30.6491	31.5555	31.8339	30.8735	32.4466	30.9607	31.898	32.621	31.5657	30.318	30.7043	30.7095	30.8371	30.3431	29.8217	31.898	30.8932	31.5359	31.7993	32.3841	31.8424	32.2009	30.9229	30.4563	30.9984	31.7377	30.136	30.4309	31.5981	30.8088	30.8073	31.9205	32.2101	32.1453	31.6577	30.6289	32.3166
Galnt11	24.3704	24.6486	25.0021	24.9196	24.9973	24.6036	24.9495	24.4871	24.646	26.1644	25.3179	25.402	24.8418	24.8475	25.1533	24.7588	24.5705	25.093	24.8061	25.1534	24.3852	24.7009	25.2766	25.2705	25.0269	25.0993	25.0025	25.2566	24.7387	25.3887	24.9243	25.2452	25.5072	25.0053	25.2603	24.9569	24.7967	24.9868	25.6035	25.7103	25.4793	25.4067	25.1158	25.5371
Galnt12	23.1768	23.5047	23.5847	23.7594	23.6813	23.2256	23.8734	23.3865	23.3394	22.7813	22.9605	24.389	22.7773	23.8609	23.7633	23.6481	23.2522	23.6621	23.657	23.523	23.1842	23.332	24.2233	22.9059	23.1885	23.1305	23.5836	22.7249	24.1535	23.5733	23.4544	23.682	23.8359	23.4656	23.683	23.5752	22.8834	23.2699	23.6681	23.6757	23.6609	23.5678	23.4521	23.6653
Galnt13	30.1977	31.3685	30.6943	31.5068	32.2342	30.9625	30.8381	30.7219	30.4224	30.6954	31.5225	31.5087	30.9551	30.9305	31.2907	31.6789	31.8258	30.6527	31.2227	30.3281	32.3641	30.8731	30.9695	31.5757	31.3276	30.688	30.4106	31.3513	29.9143	30.9858	30.2706	32.2166	31.2364	31.5611	31.6313	31.5388	31.8215	31.0042	33.872	32.74	32.3796	30.5982	30.7191	31.3234
Galnt14	32.1425	31.8111	33.3256	32.9789	31.6867	32.527	33.4391	32.5359	31.674	34.2004	33.2771	32.6896	31.7416	31.9799	34.0255	33.3301	32.6963	32.3214	32.5526	34.3652	31.8043	32.8624	31.8062	34.3971	32.8476	32.8101	31.7057	32.3858	31.8871	31.3411	32.4493	32.635	32.587	34.2169	31.3361	32.4371	34.2178	33.3782	29.7933	32.6888	33.251	31.8545	31.9138	32.7218
Galnt16	28.2227	27.9962	28.5788	28.9183	29.0998	28.6397	29.424	27.7794	27.8878	27.6664	27.5072	28.6859	27.6856	28.3718	28.3408	30.0943	28.2754	28.4998	28.9616	28.522	28.1607	28.6218	29.9133	28.3981	28.4075	27.8657	27.4131	27.7726	26.3237	28.7993	28.6053	29.1525	28.9675	29.1809	29.138	28.8244	29.1072	28.6822	29.3282	29.3366	29.215	29.2637	28.7334	29.152
Galnt2	23.2469	23.5845	23.7268	23.7936	23.8121	23.2073	23.7034	23.2829	22.8183	22.7652	22.7755	23.4241	22.5745	23.2465	23.3383	23.6919	23.1539	23.6762	22.7345	23.418	23.2126	23.2322	23.8351	22.892	22.5034	21.8457	21.665	22.2246	21.5243	24.0059	23.2079	23.6251	23.8021	23.2094	23.6478	23.3085	22.7028	23.4243	24.1476	24.1435	23.5661	23.691	23.1442	23.9736
Galnt3	23.6228	23.8082	23.925	24.0172	24.2581	23.5948	24.2627	23.7111	22.4618	22.2758	22.985	23.5009	22.1241	22.9289	23.3837	24.2568	23.454	23.9535	24.1277	23.7455	23.7953	23.7865	24.4326	23.6117	22.9808	22.6517	23.2225	22.5302	23.4603	23.6985	23.6248	23.4861	24.2545	23.6148	24.0082	23.7263	22.9023	23.1903	23.7463	23.9057	23.8401	23.9891	23.5504	23.8403
Galnt4	22.3053	22.7742	22.8687	22.8786	22.9487	22.4197	23.0047	22.5637	22.6721	22.5183	22.3865	23.7454	22.1373	23.3872	23.1362	22.8839	22.4487	22.9077	22.3901	22.5764	22.4879	22.6107	23.4836	22.3339	22.5762	22.5803	23.1874	22.2271	23.3968	22.4936	22.2588	22.4674	22.9671	22.354	22.8111	22.4523	21.8397	21.9063	22.5943	22.7824	22.7825	22.7865	22.5153	22.7927
Galnt5	25.449	26.0039	26.226	26.2056	26.0905	25.9493	26.5087	25.6431	25.7292	25.9614	25.4637	26.9886	24.9464	26.5418	26.4683	26.047	25.4509	26.0029	26.4017	25.8199	25.8477	25.8228	26.5014	25.5377	26.4113	26.7057	27.4427	26.3058	28.4504	25.9422	25.8215	26.0263	26.301	25.791	26.2895	25.8297	25.437	25.7446	25.9244	26.6145	26.3811	26.3741	25.9588	26.1111
Galnt6	20.8702	21.45	21.4904	21.4841	21.4826	20.9122	21.4489	21.1295	21.433	21.2738	21.465	21.7664	21.3993	21.8887	21.6419	21.5954	20.9731	21.5635	20.9511	21.2013	20.9903	20.9441	21.9579	21.2253	21.5378	22.2117	22.7345	21.648	23.4743	21.4924	21.1837	21.3001	21.585	21.1957	21.5599	21.5368	20.5209	21.1165	21.6871	21.63	21.552	21.3305	20.9682	21.7987
Galnt7	22.8599	23.3093	22.9366	23.1786	23.3802	22.8266	23.4145	22.821	22.8852	22.6916	22.6395	23.8301	22.3061	23.6187	23.5075	23.5231	22.7965	23.3982	22.3446	23.1921	22.8531	22.9179	23.7118	22.5247	22.8896	23.0873	23.499	22.6222	23.796	22.7692	22.1375	22.6779	23.2763	22.4447	23.2203	22.3278	22.2946	22.0029	22.6991	22.8818	23.131	22.8393	22.9084	22.9525
Galnt9	30.4181	30.7432	31.4761	31.7956	30.6066	31.3882	31.688	31.2736	29.5963	31.8791	31.5155	30.1614	31.1292	29.7371	31.456	32.5542	32.5456	31.8257	31.1649	32.676	32.2495	31.5675	31.8142	33.752	30.8545	30.0202	30.4459	30.6695	29.8187	32.437	31.884	31.3066	32.9489	33.4311	32.1688	31.9323	31.1452	30.9567	32.355	32.1162	30.3447	31.7962	33.1273	31.9155
Galntl6	33.1546	32.3976	31.569	31.7033	32.2372	34.6198		33.1701	33.4031	32.2578	33.4778	33.2897	33.5639	32.0006	32.9157	33.0144	33.7652	32.5203	34.2989	32.5179	32.1413		32.8501	34.3418	33.2293	33.4727	32.5348	31.9784	31.7174	31.5656	33.2206	33.9757	31.7681	33.3399	33.1881		34.1995	32.7135	34.536	32.9259	32.7128		34.15	32.531
Ganab	21.331	21.7259	21.8523	21.815	21.9657	21.3994	21.9737	21.7238	21.7062	21.3773	21.3828	22.4322	21.21	22.2694	21.895	21.9286	21.4552	22.1173	21.3421	21.6851	21.4042	21.4573	22.3442	21.4874	21.7446	21.6955	22.1951	21.6786	21.9671	21.8496	21.2612	21.6174	22.1105	21.3891	21.8969	21.4557	21.004	21.2328	22.3772	22.0106	21.8293	21.7594	21.4108	22.0075
Gcnt1	26.467	26.6835	26.7425	27.8829	26.7055	27.2704	27.7793	27.1625	24.5637	26.3387	24.4771	25.8974	23.855	25.2133	26.4563	27.1379	26.998	27.7023	26.9129	27.3883	27.5437	26.9313	29.1727	26.1572	25.184	24.795	24.9731	24.9201	25.1346	24.9089	27.1719	27.1375	27.1813	26.6589	27.4675	25.3319	26.8238	25.6704	26.7802	25.6923	26.7557	27.3345	27.6237	26.3645
Gcnt3	22.6659	22.7837	22.9839	22.9895	22.9951	22.5731	23.4122	22.6372	21.3138	20.9636	21.1947	22.4343	21.1951	21.9831	22.5005	22.9189	22.6227	22.8274	23.3519	23.1535	22.5059	22.5661	23.1877	22.3155	21.8737	21.8031	22.7034	21.7983	23.2401	22.996	22.9694	22.8929	23.3826	22.9368	23.2495	22.8665	22.2061	22.4017	22.7694	23.1795	22.8679	22.9711	22.731	22.6372
Glb1	23.8257	23.9532	24.0909	24.1246	24.4241	23.8919	24.3133	23.9092	24.265	24.1989	23.8394	25.1572	24.342	24.7952	24.7216	24.4648	24.0954	24.434	24.2301	24.4074	23.8602	23.9209	24.7358	23.8591	24.2446	24.7714	24.8024	24.4381	24.4922	24.6005	24.2756	24.4882	24.8098	24.2308	24.5135	24.396	24.1951	24.2471	24.6339	24.5713	24.7725	24.5617	24.2543	24.493
Gnptab	23.8483	24.3101	24.5464	24.5554	24.5563	24.2089	24.6498	24.2559	23.9629	23.8698	23.8644	24.8855	24.1593	24.587	24.3851	24.5831	23.8875	24.4875	23.5551	24.3427	23.9021	23.6329	24.6194	24.1946	24.3056	24.16	24.2323	23.8952	23.4379	24.7533	23.7705	24.3661	24.7693	23.946	24.384	24.2116	23.7131	24.1372	24.866	24.8112	24.6726	24.5465	24.1116	24.7592
Gnptg	24.5092	24.6645	24.8498	25.116	24.9186	24.6365	25.1978	24.9261	24.7204	24.5187	24.6627	25.7619	24.7191	25.1618	25.243	24.8202	24.5978	25.1468	24.6437	24.941	24.5742	24.6128	25.3588	24.6537	24.931	25.3523	25.2196	25.0122	24.8881	24.8857	24.5818	24.9095	25.2557	24.5987	24.9492	24.7175	24.7245	24.7682	25.2454	25.2926	25.3161	24.9675	24.8122	25.2493
Hexa	21.7579	21.9226	22.2687	22.1839	22.4224	21.8585	22.4788	21.7789	21.6333	22.2441	22.134	22.3862	21.9426	22.3045	22.2613	22.5638	21.8642	22.5363	21.8347	22.225	21.7827	21.8735	22.8035	21.9853	22.118	22.3554	22.5925	22.1419	22.4447	22.3935	21.9341	22.2345	22.6307	21.9679	22.2892	22.1146	21.7653	21.6864	22.3666	22.3988	22.4848	22.2176	22.12	22.3956
Hexb	20.8918	21.1908	21.099	21.1739	21.3422	20.8445	21.227	20.908	21.4111	22.6808	21.3826	21.873	22.4573	21.7361	21.4715	21.5217	21.3227	21.5848	21.1378	21.6448	20.91	20.9022	21.9396	21.5914	22.1567	23.5495	23.4124	22.9464	23.3872	21.9097	21.2257	21.4078	21.8559	21.4091	21.574	21.5229	21.4842	21.4924	21.9046	21.8079	21.9965	21.6211	21.6655	22.1487
Man1a	21.5281	21.7329	21.9202	21.8337	22.1668	21.6225	21.9923	21.5662	22.0868	22.0769	21.6252	22.48	22.1576	22.2344	22.1967	22.3521	21.8171	22.2226	21.5321	21.9765	21.5401	21.5674	22.2721	22.0855	22.5554	23.2477	23.1554	23.0451	23.2839	22.4645	21.6049	21.859	22.3714	21.6714	21.8702	21.67	21.9297	22.0566	22.5896	22.4852	22.4814	22.1161	21.9537	22.7025
Man1a2	23.2907	23.6253	23.7824	23.8751	24.1509	23.5462	24.1577	23.4709	23.5381	22.7172	23.2587	24.3982	23.2616	23.9337	23.7992	24.6039	23.4113	24.1211	23.3504	23.5351	23.5692	23.592	24.4409	23.3628	23.4176	23.392	23.6555	23.4017	23.3944	23.9427	23.2085	23.6353	24.0152	23.4738	23.8287	23.5015	23.2017	23.2215	24.0018	23.9866	23.8187	23.8591	23.4909	24.124
Man1b1	22.6391	23.1245	23.2062	23.4416	23.297	22.7282	23.3689	22.9576	23.2116	22.8147	23.0077	23.9467	22.8364	23.8245	23.4763	23.3595	22.7159	23.5903	22.7827	22.9976	22.7533	22.7271	24.2032	22.7806	23.2676	23.5081	23.682	23.3022	23.7962	22.9366	22.4928	22.9559	23.4755	22.6532	23.2226	22.8221	22.6768	22.6262	23.3732	23.5774	23.4113	23.2187	22.8821	23.428
Man1c1	25.9817	26.3595	26.6688	26.9869	26.8647	26.2522	26.7538	26.2577	24.5725	26.3156	25.9361	25.6182	25.3642	25.7353	26.0281	27.2405	26.0946	26.8577	26.448	26.8748	26.268	26.268	27.484	26.6994	25.9931	25.1093	25.1346	25.6513	24.5809	27.2459	26.4976	26.8908	27.3709	26.4932	27.1642	26.5762	26.1945	26.0094	27.2129	27.245	26.4914	26.934	26.3632	27.1308
Man2a1	22.6095	22.8169	23.0035	22.9894	23.2526	22.7413	23.2731	22.6439	22.4108	22.1238	21.9933	23.2656	22.5595	22.8047	22.9764	23.2064	22.5743	22.99	22.7222	22.8169	22.6839	22.7891	23.4192	22.4708	22.5376	22.2916	22.3547	22.3336	21.568	23.3476	22.6361	22.8596	23.2527	22.7655	23.209	22.7837	22.3994	22.4565	24.1765	23.3393	23.1405	23.2298	22.5856	23.5103
Man2a2	25.4055	25.9272	26.0024	25.9918	26.1372	25.6852	26.35	25.734	24.1605	25.1421	25.0309	25.2411	24.7122	24.8675	25.4437	26.4381	25.48	25.9744	25.6802	25.9166	25.6295	25.7537	26.6095	25.8495	25.0236	24.4945	24.1108	24.7124	23.745	26.3424	25.5517	25.8086	26.2047	25.6692	26.1447	25.4534	25.4327	25.3786	26.2116	26.3845	25.7345	26.4731	25.4696	26.1999
Man2b1	22.623	22.6142	23.1207	23.154	23.2446	22.6204	23.3938	22.5609	22.1162	22.7412	22.7968	22.9456	22.562	22.6757	22.9405	23.1878	22.6913	23.2946	22.7551	22.9458	22.7384	22.6247	24.1973	22.7349	22.9371	22.7907	23.0142	22.9525	22.5511	23.1951	22.7949	23.2711	23.539	22.8706	23.2863	22.8508	22.5746	22.946	23.8002	23.5023	23.3474	23.3454	22.8294	23.5078
Manba	24.3207	24.3479	24.6848	24.8972	24.8431	24.3849	25.1203	24.4361	23.8535	24.2428	24.216	24.843	24.2633	24.5263	24.558	24.9764	24.5768	24.8385	24.5289	24.6999	24.3632	24.2806	25.4951	24.5037	24.4227	24.5508	24.669	24.5964	24.417	25.2676	24.7151	24.8834	25.3755	24.6665	25.1997	24.7838	24.2953	24.4767	24.9045	24.964	24.9905	24.8661	24.6569	24.9458
Mgat1	22.7749	23.195	23.4425	23.7172	23.682	23.1651	23.6902	22.9932	23.1445	23.3211	23.6879	23.7147	23.3124	23.7206	23.7057	23.463	23.1524	23.7904	23.1837	23.4872	23.2978	23.026	23.9048	23.2256	23.7748	23.8007	23.8531	23.735	23.5136	23.4745	23.1547	23.6423	23.8115	23.3288	23.7418	23.3191	23.1302	23.1229	23.6941	23.6724	23.7992	23.7305	23.519	23.756
Mgat2	23.8631	24.3388	24.5479	24.7247	24.4724	23.9844	24.6845	24.3006	23.8737	24.4197	24.1675	24.9435	23.7722	24.7416	24.7106	24.5279	23.7778	24.4528	23.7523	24.194	24.2059	23.7904	25.0522	24.4049	24.2625	23.8658	24.1039	24.0307	23.9385	24.5695	24.0007	24.0462	24.8045	23.8047	24.3285	24.1372	23.9529	24.2441	24.8609	24.5619	24.5477	24.6548	23.9024	24.8315
Mgat3	24.7992	25.6735	25.354	25.4306	25.5945	25.1583	25.774	25.2035	26.1435	27.5534	26.1978	27.0655	25.8424	26.971	26.5087	25.8915	25.4833	25.6968	24.9595	25.6415	25.3306	25.2365	26.363	26.1096	26.5733	27.3631	27.8412	27.114	28.2571	25.8085	25.0919	25.7551	25.9614	25.5309	25.6717	25.5984	25.851	24.9628	25.7615	25.8496	26.5189	26.0932	25.5897	26.0169
Mgat4a	20.6596	20.84	21.1933	20.9493	21.1698	20.6063	21.1636	20.6738	21.0035	21.2205	20.9164	21.8717	21.2605	21.5554	21.2067	21.2488	20.7106	21.2369	20.7274	21.172	20.5786	21.0109	21.3593	20.6416	20.92	21.6445	22.1941	21.1326	22.4517	21.3823	20.4986	21.0949	21.3959	20.8271	21.1692	20.8118	20.2852	20.6451	21.3207	21.4311	21.3334	21.175	20.752	21.3978
Mgat4b	22.3252	22.5342	22.5067	22.7241	22.8166	22.2677	22.7321	22.3881	22.2833	21.3963	21.9173	23.2311	22.1082	22.8397	22.7948	22.8558	22.5207	22.7961	22.7618	22.8482	22.4552	22.5424	23.2686	22.1119	22.3202	22.0257	22.6078	21.998	22.6149	22.4157	22.5141	22.6286	23.1625	22.5598	22.9371	22.2726	22.1564	22.1839	22.5979	22.567	22.8007	22.5758	22.6053	22.6422
Mgat4c	20.5895	20.8687	20.961	21.461	21.1433	20.877	21.5772	20.7748	21.8321	22.7706	21.8921	23.427	20.8738	22.5853	21.7748	21.6101	21.0107	21.3915	24.1576	21.4768	21.2684	21.4625	22.171	21.6643	21.3266	21.9895	22.8406	21.7922	24.4997	20.954	20.8957	21.4267	21.694	21.3844	21.5366	20.9497	20.8801	20.4695	21.3035	21.508	21.5654	21.4203	21.3446	21.3382
Mgat5	23.1597	23.6048	23.4165	23.6797	23.6241	23.2658	23.744	23.4173	22.2848	22.4317	22.9659	23.3658	22.8639	22.9779	23.0651	23.6481	23.2832	23.6785	23.3231	23.6692	23.159	23.2733	24.0758	23.1053	23.1642	23.3319	23.7334	23.0122	23.8381	23.606	23.2698	23.6464	23.8719	23.4479	23.8657	23.4308	22.818	22.9798	23.5426	23.7158	23.6313	23.6316	23.3174	23.5112
Mgat5b	32.4121	32.3505	33.81	33.2619	34.8246	32.9627	32.4903	34.8939	31.8867	33.3413		34.4172	33.4902	32.1619	33.3315	33.1669	34.481	32.026		31.5578	33.2813	33.3611	33.2852	34.4914	34.8225	31.8086	31.9632	32.8854	32.7978	31.4447	33.5328	31.9157	33.2304	33.8661	32.9486		34.45	32.0868	32.8349		34.152	32.9864	33.3427	32.2328
Mogs	23.1935	23.7091	24.1331	24.2251	24.002	23.4082	24.184	23.7681	23.9642	23.3236	23.6064	24.8132	23.1425	24.8995	24.2912	24.1209	23.4218	24.165	23.5435	23.6613	23.6877	23.6042	25.182	23.8698	24.1153	23.5067	23.8936	23.5096	24.2199	23.7337	23.633	23.5783	24.2947	23.4869	23.9688	23.7609	23.3644	23.5578	24.4595	24.2677	24.1806	24.3102	23.7077	24.5556
Nagpa	24.7346	25.1891	25.2775	25.2562	25.3683	24.8268	25.6959	24.8809	24.2306	24.5989	24.5656	25.2142	24.485	25.212	25.1703	25.5503	24.6166	25.3319	24.6305	24.9602	24.8798	24.8556	26.0016	25.1155	24.7335	24.668	24.7798	24.5139	24.6473	25.247	24.6742	25.1605	25.6056	24.6053	25.3522	24.8701	24.4277	24.6314	25.3503	25.5533	25.3813	25.4336	24.8232	25.5752
Neu1	21.7979	22.2578	21.4207	21.9913	21.9306	21.7815	22.6387	21.383	20.904	22.9625	22.248	23.1273	21.1911	22.2513	22.0064	22.2352	22.5261	22.4597	23.7443	23.5521	22.1105	22.4703	22.9783	22.5863	22.7373	23.5718	23.9052	23.4729	23.7194	22.076	22.5267	23.1017	23.5036	22.9379	23.1294	21.9372	23.1262	21.634	21.964	21.6549	23.3056	22.429	22.9872	21.6341
Neu2	28.5416	29.4031	29.2785	29.6349	28.8573	28.5411	29.442	28.8682	29.2706	28.2874	28.8628	30.8171	28.8766	30.5367	29.2655	29.1257	28.1587	28.5639	28.7257	28.5185	28.4729	28.6504	29.7627	28.6538	29.6275	30.5083	30.4175	29.9963	33.4932	29.3911	28.5758	29.6568	29.3684	29.5146	29.2795	29.1659	28.7347	29.318	29.4426	29.789	29.6525	29.767	29.3302	29.6771
Neu3	28.3373	28.9518	28.5288	28.6529	28.9077	28.516	28.849	28.7431	27.3633	29.733	28.1496	28.179	28.3839	28.4793	28.7266	28.7028	27.943	28.9282	27.2141	28.4892	28.3528	28.2621	28.8299	28.6118	28.3704	28.2984	28.2341	27.9561	26.9534	28.8286	28.2695	28.7267	29.2083	27.7307	28.478	28.5854	28.3004	28.2491	29.3941	29.4918	28.6071	28.9293	28.4698	28.6029
Ogt	22.8274	23.6485	23.4277	23.8264	23.1939	22.834	23.7803	23.2302	22.9115	24.2382	23.4229	24.0887	23.1989	24.0127	23.5289	23.4173	22.8462	23.5509	22.824	23.3364	22.7553	23.0457	23.6852	23.2294	23.5696	23.5668	23.6057	23.5692	24.6208	23.5534	22.3584	23.7224	23.9098	23.1101	23.7807	22.9567	22.4172	22.8084	23.7345	23.453	23.7552	23.7021	22.8145	23.6312
Pofut1	24.118	24.7737	24.8577	24.8965	24.7277	24.4277	24.9697	24.5286	24.4544	24.658	24.3543	25.2564	24.2169	25.2314	24.6814	24.8282	24.4615	24.8511	24.3181	24.5024	24.3856	24.4053	25.6234	24.545	24.6168	24.4576	24.7454	24.6484	24.7366	24.6817	24.1799	24.4345	24.8398	24.2085	24.7278	24.409	23.8938	23.9778	24.8208	24.9148	24.7319	24.6302	24.3779	24.7965
Pofut2	23.6197	24.207	24.431	24.6742	24.4464	23.6974	24.6298	23.8764	22.9677	23.7457	23.6487	23.9788	23.303	23.7754	24.0071	24.4709	23.5547	24.26	23.8532	23.8077	23.6993	23.7294	24.8662	23.869	23.6778	22.9427	22.9119	23.4061	22.3522	24.1224	23.6402	23.9411	24.5881	23.8425	24.6319	23.8227	23.6217	23.3824	24.5399	25.0151	24.0962	24.4037	23.7843	24.6251
Pomgnt1	24.3805	24.6091	24.7142	24.8126	24.9186	24.3977	24.9573	24.5091	23.8284	23.9924	24.1785	24.6802	23.4229	24.4501	24.5834	25.3831	24.2219	24.9946	24.6105	24.7438	24.3995	24.5777	25.389	24.3896	24.2523	23.7297	23.832	23.7124	23.5453	24.7612	24.4216	24.6159	25.1606	24.5219	24.7643	24.476	23.9185	23.9372	24.8731	25.1177	24.6968	24.6054	24.3744	24.7124
Pomt1	25.2454	25.5368	25.8048	25.8593	25.8426	25.3831	26.0324	25.3962	25.9091	25.2377	25.2286	27.0069	25.2013	26.6561	25.8433	25.869	25.4019	25.8801	25.4199	25.6488	25.343	25.6245	26.2589	25.2843	25.7995	25.6498	26.0064	25.4607	26.3857	25.6675	25.2479	25.5049	25.982	25.3642	25.8404	25.383	24.9801	25.2328	25.8158	26.0032	25.8938	25.578	25.5899	25.9769
Pomt2	25.1408	25.43	25.8313	25.6769	25.8345	25.2679	25.7333	25.5823	24.919	25.4662	25.512	25.6575	24.7202	25.512	25.4465	25.9543	25.1732	25.9293	25.2307	25.7053	25.3908	25.473	26.2454	25.5626	25.3883	24.9926	25.1115	25.2411	25.2862	25.7143	25.3806	25.3889	25.8164	25.2681	25.7484	25.5344	25.1248	24.9743	25.8721	25.7995	25.751	25.744	25.3683	26.4128
Prkcsh	22.3527	22.6641	22.7064	22.6252	22.8518	22.3474	22.83	22.3056	22.2736	21.8645	21.9659	22.9933	22.1502	22.6413	22.4321	22.7845	22.1987	22.5711	22.2158	22.5423	22.33	22.353	23.1481	22.2132	22.3435	22.5383	22.7793	22.4062	22.619	22.8806	22.2495	22.4358	22.9326	22.3121	22.614	22.2208	22.029	21.895	22.482	22.4808	22.5168	22.6639	22.2117	22.5955
St3gal1	23.7802	24.591	25.2052	24.6894	24.6402	24.3232	24.2163	24.1795	22.7219	24.3916	23.6303	23.4819	23.4725	23.2798	23.8806	24.4356	23.2753	24.4055	22.6972	23.4125	24.1453	23.6623	24.9413	24.1972	23.1397	22.4622	22.0112	23.0232	21.5675	24.3998	24.1401	23.1619	23.9378	24.2553	23.9364	23.867	22.6216	23.2436	24.2758	24.2495	23.758	24.5373	23.4234	24.6002
St3gal2	27.8386	28.1514	28.1502	28.4184	28.4031	27.7709	28.6988	27.9986	26.8475	28.2434	27.7819	27.9398	26.9466	27.4815	28.1153	28.3391	27.8392	28.5892	28.0953	28.2674	28.1578	27.9929	29.5676	28.1446	27.7386	26.7868	26.6597	27.2875	25.9452	28.5503	28.0005	28.5141	28.8961	28.3728	28.5777	28.3634	27.9184	28.0786	28.7622	28.8322	28.3715	28.6703	28.1984	28.6827
St6gal1	24.9111	25.4525	25.4423	26.175	25.2928	25.7189	26.2916	25.5494	25.4109	26.4712	25.5903	26.3435	25.6779	25.6012	26.1089	25.649	25.0159	26.21	25.3758	25.5568	25.4746	25.27	27.0893	26.135	25.7154	25.8184	24.9541	25.4298	24.381	25.8552	25.2025	25.6147	25.4617	25.3772	25.457	24.5577	25.3494	25.3784	25.8207	25.385	25.351	25.8383	25.4309	25.9152
St8sia2	29.9713	29.647	29.9602	30.5828	30.3794	29.7866	30.4674	29.6174	29.9612	31.7375	31.7912	31.3774	30.1624	29.9842	30.8488	30.1769	30.6081	29.9398	29.501	29.8843	30.2425	29.9854	29.7857	30.7358	30.3458	30.4928	30.4965	31.2627	31.654	30.1578	29.8698	30.9119	30.2895	29.1984	30.3902	30.6314	30.6285	31.3868	29.8796	30.9027	30.6949	31.2492	29.6882	30.2806
St8sia3	29.693	30.5613	30.7369	30.4932	29.9913	30.0179	31.1702	30.4732	28.8871	29.7544	29.7033	29.8662	29.4715	29.9622	30.7284	30.6606	30.7942	30.7355	29.3364	29.9176	29.7159	29.9713	30.5299	30.5083	29.6382	28.442	28.3633	28.7701	27.7785	30.8763	29.2954	30.8943	31.1088	29.7573	30.4674	29.897	29.5526	29.4094	30.6774	30.4912	29.9185	29.7184	29.9813	30.0164
St8sia4	25.2231	25.8592	25.5127	26.1945	25.4536	25.988	26.4588	25.5748	25.1982	26.4866	25.5864	26.2924	25.9489	25.7397	25.9846	25.9635	25.3039	26.3876	25.3009	26.0006	25.7128	25.5218	26.7637	26.3455	26.0747	26.069	25.2022	26.0393	25.5296	26.5424	25.6386	25.8009	25.8872	25.8513	25.9311	25.369	25.7192	26.22	26.3794	26.4456	26.1771	26.6223	25.9264	26.7504
St8sia6	27.3161	27.9459	27.7198	28.7726	27.8201	28.188	29.0018	27.8296	26.8835	27.4043	27.3974	27.8056	27.5547	27.105	27.972	28.5308	27.547	28.5506	27.2272	27.3721	27.7075	27.5298	28.7032	28.4052	27.5482	26.6829	26.2581	27.0108	26.6464	28.2921	27.3243	27.7049	27.7845	27.5313	27.838	27.2587	26.8828	27.8026	28.2718	27.9511	27.5282	28.4119	27.6889	28.4069
Uggt1	22.6948	23.1027	23.4879	23.1296	23.3517	22.7448	23.3863	22.7724	22.7713	22.6338	22.5675	23.4525	22.1295	23.3091	23.1898	23.9111	22.7536	23.3753	22.9662	22.986	22.9977	22.8994	23.7913	22.9841	22.7772	22.67	22.8514	22.6197	22.7816	23.1892	22.8066	22.8515	23.4104	22.7077	23.3308	22.6465	22.4201	22.4421	23.1834	23.3492	23.1916	23.1761	22.77	23.2839
Uggt2	28.6793	28.9706	28.5881	28.9261	29.285	28.6704	29.3183	28.247	26.6379	28.0745	28.1395	27.9134	27.4757	27.8442	28.283	29.1132	28.6915	28.9207	29.5599	29.6379	28.8514	28.5616	29.1358	28.969	28.0052	27.1158	27.1055	27.6754	26.5344	29.2039	28.7271	29.2382	29.8673	28.992	29.5868	29.1126	27.9912	28.4207	29.1972	28.9164	28.9959	28.5833	28.6597	29.302
Wbscr17	27.9401	28.0875	28.2635	28.162	28.2919	28.0832	28.5034	27.9912	27.2138	26.9016	27.0131	28.4178	27.4006	27.364	27.9414	28.8777	28.1806	28.3416	28.5527	28.4058	28.2053	27.8862	29.192	28.3684	28.452	27.8468	27.5782	28.2964	25.9125	28.2925	28.0249	28.6911	28.8824	28.5509	28.6934	28.359	27.9876	27.6419	28.5641	28.6484	28.4087	28.3407	28.4239	28.6963
1Sample nomenclature : Dose of irradiation_Day post-irradiation_Technical replicate

## Sheet: Delta CT
Supplementary Table S4 (continued). Gene expression data (mouse intestine) (DCt).
Assay	Sham-IR_D3_11	Sham-IR_D3_2	Sham-IR_D3_3	Sham-IR_D3_4	Sham-IR_D3_5	Sham-IR_D3_6	Sham-IR_D3_7	Sham-IR_D3_8	19Gy_D3_1	19Gy_D3_2	19Gy_D3_3	19Gy_D3_4	19Gy_D3_5	19Gy_D3_6	19Gy_D3_7	Sham-IR_D7_1	Sham-IR_D7_2	Sham-IR_D7_3	Sham-IR_D7_4	Sham-IR_D7_5	Sham-IR_D7_6	Sham-IR_D7_7	Sham-IR_D7_8	19Gy_D7_1	19Gy_D7_2	19Gy_D7_3	19Gy_D7_4	19Gy_D7_5	19Gy_D7_6	Sham-IR_D42_1	Sham-IR_D42_2	Sham-IR_D42_3	Sham-IR_D42_4	Sham-IR_D42_5	Sham-IR_D42_6	Sham-IR_D42_7	19Gy_D42_1	19Gy_D42_2	19Gy_D42_3	19Gy_D42_4	19Gy_D42_5	19Gy_D42_6	19Gy_D42_7	19Gy_D42_8
A4gnt	2.3683	2.5549	2.13	2.732	2.6775	2.866	3.3633	2.5984	4.0399	2.751	1.8171	4.232	0.9927	4.2082	3.3711	2.4928	2.1953	2.1915	3.6937	2.2523	2.6629		3.5134	0.7956	2.1658	2.3914	3.1119	1.7831	3.4578	2.1252	2.7652	2.8224	2.222	2.6383	2.5134	2.6158	1.7432	2.1478	1.6188	2.1225	1.9567	2.2095	2.1287	1.7404
Aga	1.5072	1.2017	0.9633	0.9634	0.9873	1.4391	1.306	1.3363	1.2442	1.5724	1.6284	0.8512	1.6451	0.6511	1.2619	1.1535	1.7687	1.2371	1.7074	1.6769	1.3249	1.4955	0.9865	1.4027	1.2699	1.2366	1.2748	1.4683	0.9273	1.2409	1.9095	1.7567	1.3547	1.5041	1.2584	1.8059	1.4952	1.7158	1.0602	1.2648	1.3922	1.0413	1.6357	0.9451
B3galtl	1.0216	0.7567	0.8658	0.6337	0.7907	0.7794	0.9529	0.8309	1.1812	0.3025	0.5473	0.9049	1.1973	0.919	0.7794	0.7619	0.995	0.8531	0.8179	1.1536	0.6689	1.044	0.4195	0.6082	1.2369	1.3312	1.3409	1.078	0.7152	1.1587	0.799	1.0664	0.9488	0.6752	0.6619	0.4659	0.8078	1.2414	1.0271	0.9857	1.0624	0.6918	0.6978	0.6387
B3gnt2	-0.2567	-0.272	-0.0893	-0.1985	-0.2922	-0.0219	-0.2245	-0.1968	-0.3271	-0.3907	0.0464	-0.6291	0.2352	-0.5941	-0.2129	-0.2728	0.1313	-0.1032	-0.2977	0.0874	-0.0161	0.1158	-0.0447	0.166	-0.1293	0.1954	0.0033	0.4297	-0.5778	-0.1271	0.0361	-0.101	-0.1399	0.0703	-0.0369	0.1081	0.0496	0.1551	-0.2299	-0.089	0.0611	-0.1796	0.2779	-0.0623
B3gnt3	-2.2827	-2.3921	-2.0443	-2.3225	-2.269	-2.4452	-2.132	-2.305	-2.3769	-2.4174	-2.4325	-2.7002	-2.2299	-2.4906	-2.4375	-2.3322	-2.2256	-2.4159	-2.4525	-2.1879	-2.2915	-2.4151	-2.4411	-2.7528	-2.6131	-2.3756	-2.108	-2.4571	-1.9252	-2.5382	-2.5531	-2.3148	-2.4456	-2.7134	-2.5843	-2.6803	-2.6889	-2.3916	-2.3527	-2.5028	-2.3904	-2.6952	-2.4256	-2.3482
B3gnt4	4.8008	5.2524	5.0869	4.8698	4.4172	4.8758	5.1043	5.5591	4.8823	3.8744	4.8342	4.8983	5.8535	5.2339	5.4794	4.96	5.1407	4.9642	4.9663	5.3193	5.3339	4.9269	5.0017	4.842	5.1753	5.1117	4.5981	5.1729	5.032	5.1766	4.9121	4.9973	4.9591	5.0817	4.7342	4.9695	4.7849	5.2137	5.2815	4.5189	5.2362	4.483	5.0735	4.6591
B3gnt8	2.9968	2.9977	3.0341	3.0735	2.3998	3.5128	3.4326	2.8747	2.618	3.9128	2.8523	2.0153	3.3136	2.1128	2.8257	3.3394	3.172	3.3524	3.092	3.488	3.5461	3.0709	3.0872	3.7526	3.4959	2.935	2.2805	3.209	1.9515	3.5177	3.1876	3.9703	2.8921	3.7984	3.1867	2.8738	3.4822	3.5881	3.2267	3.3064	3.5052	3.3308	3.6988	3.0749
B4galt1	-2.073	-2.193	-1.9111	-2.1592	-2.0534	-2.0211	-1.9722	-1.979	-2.2375	-2.9328	-2.895	-2.602	-2.4927	-2.4546	-2.1604	-2.1299	-1.8299	-2.1596	-1.8998	-2.0913	-1.743	-1.8266	-1.9549	-2.6643	-2.1591	-2.1426	-1.8447	-2.0917	-2.7106	-2.2814	-2.1329	-2.8585	-2.2062	-2.4515	-2.1544	-2.3226	-2.3161	-2.0965	-2.568	-2.1302	-2.3012	-2.1838	-2.1303	-2.2011
B4galt2	4.204	3.8372	3.4515	4.0459	3.8967	3.9171	4.603	4.0448	3.197	3.7791	3.9816	3.1721	3.5663	3.1348	3.8253	4.2688	4.6162	4.2678	4.8206	4.7301	4.288	4.5267	4.3185	3.9985	3.3704	2.9892	2.4973	3.5398	1.5884	4.3979	4.4819	5.3848	4.848	4.7674	4.5388	4.7458	4.7818	4.4643	4.848	4.4003	4.3733	3.7126	4.5915	3.8352
B4galt3	0.1968	0.3652	0.0893	0.2236	0.0838	0.0219	0.2784	0.3837	0.5548	-0.0569	0.508	0.0839	0.9231	0.2396	0.6226	0.487	0.604	0.4551	0.4323	0.69	0.2683	0.4635	0.1621	0.138	0.309	0.1511	0.4063	0.5772	0.2533	0.1938	0.6987	0.3834	0.3554	0.3344	0.3652	0.5632	0.526	0.9391	0.593	0.2422	0.7565	0.1592	0.5836	0.4172
B4galt5	-2.2856	-2.3678	-2.34	-2.005	-2.5242	-2.6198	-2.3624	-2.6132	-1.7298	-0.5505	-1.1698	-2.0537	-1.5023	-1.5539	-1.8355	-2.6375	-2.4409	-2.701	-2.1468	-2.2989	-2.506	-2.4124	-2.8637	-1.3399	-1.204	-0.5853	-0.7385	-0.3169	-1.4443	-0.9857	-2.1931	-2.2348	-2.0658	-2.6277	-2.3459	-2.432	-1.9119	-1.4868	-2.066	-1.7069	-2.0555	-2.039	-2.4044	-2.0111
C1galt1	-0.8648	-1.0051	-1.0376	-1.0856	-1.1533	-0.8712	-0.9103	-1.1169	-1.377	-1.9723	-1.5506	-1.0055	-1.2323	-1.5274	-1.2312	-1.113	-1.0971	-1.1496	-0.9673	-1.1618	-0.8772	-0.8065	-1.1052	-1.5903	-1.5099	-1.4884	-1.1703	-1.4404	-1.216	-1.3475	-1.2015	-1.2872	-1.1244	-1.2205	-1.1183	-1.1153	-1.3562	-1.1389	-1.4828	-1.1964	-1.2474	-1.1832	-0.9907	-1.0609
C1galt1c1	-0.9423	-0.9404	-1.1415	-1.128	-1.0197	-1.0016	-0.5973	-0.803	-0.7397	-0.8875	-0.8147	-0.6465	-0.8492	-0.7388	-0.7056	-0.8234	-0.6629	-0.9872	-0.483	-0.6715	-0.9052	-0.9044	-1.0528	-1.4547	-0.9003	-0.5977	0.0418	-0.5627	0.1748	-0.5481	-0.6375	-0.4127	-0.7829	-0.8986	-0.7673	-0.6503	-0.8887	-0.737	-1.1828	-0.9144	-0.8038	-1.0402	-0.5008	-1.0043
Edem1	-2.2541	-2.2682	-2.3175	-2.4246	-2.2829	-2.3579	-2.3375	-2.402	-2.1493	-1.6094	-1.9115	-2.2956	-1.7945	-2.1194	-2.0225	-2.4776	-2.1058	-2.4221	-2.1633	-2.1205	-2.2236	-2.2491	-2.4726	-2.3618	-1.8617	-1.672	-1.6673	-1.6468	-1.761	-2.4222	-2.4278	-2.272	-2.5153	-2.4443	-2.3916	-2.5009	-2.3704	-2.1462	-2.5006	-2.5024	-2.2701	-2.4896	-2.2228	-2.1782
Edem2	-0.7531	-0.7373	-0.5415	-0.7048	-0.7902	-0.8623	-0.519	-0.6183	-0.219	-0.564	-0.6232	-0.2633	-0.4453	-0.1649	-0.2651	-0.8124	-0.7636	-0.7386	-0.5839	-0.6019	-0.6823	-0.8053	-0.6838	-1.0538	-0.2926	0.018	-0.0033	-0.0446	0.1144	-0.6467	-1.0018	-0.4217	-0.5372	-0.9772	-0.8307	-1.039	-0.7899	-0.4079	-0.5995	-0.6014	-0.5684	-0.9463	-0.6996	-0.7376
Edem3	-1.1319	-1.0906	-1.0975	-1.2825	-1.0513	-1.2639	-0.8595	-1.0281	-0.9164	-0.4428	-1.0058	-1.0356	-0.7492	-0.8131	-0.8962	-1.1253	-0.9535	-1.2136	-1.0648	-0.7208	-1.2555	-1.1245	-1.2514	-1.3177	-1.115	-0.6	-0.4902	-0.815	-0.3523	-0.7734	-1.2627	-0.6618	-0.9861	-1.1586	-0.9247	-1.2097	-1.1506	-0.8567	-1.1175	-0.9268	-0.8046	-1.0962	-1.1981	-1.0695
Fuca1	-1.4288	-1.9075	-1.8232	-1.8421	-1.7453	-1.5622	-1.6609	-1.4716	-1.0686	-1.6188	-1.4214	-1.7639	-1.0886	-1.5183	-1.3115	-1.7586	-1.0792	-1.4897	-1.3142	-1.0424	-1.5049	-1.4594	-2.0832	-2.0335	-1.5632	-1.3128	-1.0548	-1.2799	-1.0924	-1.8751	-1.31	-1.3925	-1.6306	-1.8905	-1.7054	-1.4387	-1.2491	-1.0497	-1.7213	-1.6597	-1.4849	-1.9786	-1.2399	-1.7664
Fuca2	-1.9568	-2.2401	-2.146	-2.1918	-2.2118	-2.2007	-2.1287	-2.2337	-1.768	-1.509	-1.7433	-2.2927	-1.2108	-1.9595	-1.9676	-2.2392	-1.923	-2.0503	-2.4245	-1.6403	-2.1318	-1.9046	-2.3735	-2.292	-1.6146	-0.6444	-0.3479	-0.9081	-0.5241	-2.1187	-2.1322	-1.8668	-1.9775	-2.2567	-2.174	-2.3343	-1.7125	-1.908	-2.0595	-2.2633	-1.6627	-2.3264	-1.6892	-2.1498
Fut11	0.9832	1.0074	0.8596	0.7944	0.801	1.0174	1.1443	0.7444	0.8735	0.6596	0.7642	0.7866	1.3161	0.6996	1.0987	0.9018	1.0681	0.944	1.1222	1.2487	0.9223	1.1725	0.7421	0.9336	0.8159	0.8354	0.3434	0.9153	-0.0483	1.0595	1.1168	1.1492	0.9821	0.9839	1.0016	0.9311	0.9613	1.0175	0.7015	0.7805	0.9361	0.8306	1.0309	0.6758
Fut8	-0.9568	-1.1839	-1.0691	-1.038	-1.0687	-0.7554	-0.7149	-0.7632	-0.156	-0.8137	-1.0299	-0.0839	-0.6877	-0.3731	-0.5052	-1.028	-0.8348	-0.9321	-1.2563	-0.7548	-1.0754	-1.0954	-1.3981	-1.2607	-0.7913	-0.5218	-0.2519	-0.5615	-0.3466	-0.6709	-0.962	-0.5369	-0.7535	-0.9841	-0.8558	-0.6263	-0.9901	-0.5109	-0.8539	-0.6509	-0.7588	-0.9971	-0.6654	-0.898
Galnt1	-1.8249	-1.9075	-1.9883	-1.9174	-1.8901	-1.9841	-1.83	-1.9655	-1.5714	-1.6079	-1.7538	-1.9889	-1.3263	-1.8423	-1.7306	-1.7923	-1.7139	-1.7937	-1.7126	-1.6042	-1.8632	-1.5559	-2.1369	-1.9029	-1.683	-1.1862	-1.1649	-1.1991	-1.3105	-1.7258	-1.8437	-1.5214	-1.8383	-1.895	-1.8099	-2.0007	-1.7999	-1.5938	-1.8401	-1.7689	-1.6928	-1.9254	-1.5391	-1.812
Galnt10	6.0011	6.2154	6.0972	5.7558	5.8191	6.4352	6.8076	6.7563	7.8723	8.021	7.1392	7.8582	7.513	7.6128	8.4718	7.0978	6.6518	6.3716	6.9067	6.942	6.4989	6.0638	7.0765	6.8853	7.55	7.9806	8.3814	8.1187	8.0957	6.6502	6.6496	7.1582	7.2896	6.2417	6.1393	7.623	7.1414	7.0944	7.4208	7.7372	7.9037	7.1872	6.7856	7.7387
Galnt11	0.6688	0.5685	0.7354	0.5294	0.562	0.7536	0.6615	0.5943	0.9627	2.3515	1.5836	0.8136	1.3941	0.5623	1.0041	0.291	0.9042	0.7603	1.0033	1.2583	0.5411	0.943	0.4551	1.2627	1.041	1.2806	0.9999	1.5328	0.6335	1.116	1.1176	1.4051	1.059	1.1111	0.9687	0.9818	1.1294	1.2739	1.1038	1.2373	1.2376	0.9362	1.2724	0.9592
Galnt12	-0.5247	-0.5755	-0.6821	-0.6308	-0.7539	-0.6243	-0.4146	-0.5063	-0.3438	-1.0316	-0.7737	-0.1994	-0.6704	-0.4243	-0.3858	-0.8198	-0.4141	-0.6707	-0.1458	-0.3721	-0.66	-0.426	-0.5982	-1.102	-0.7974	-0.6882	-0.4191	-0.9988	0.0483	-0.6993	-0.3523	-0.1581	-0.6123	-0.4286	-0.6086	-0.3999	-0.784	-0.443	-0.8316	-0.7972	-0.5807	-0.9027	-0.3913	-0.9126
Galnt13	6.4962	7.2884	6.4276	7.1166	7.7989	7.1126	6.5501	6.8291	6.7392	6.8825	7.7882	6.9203	7.5074	6.6453	7.1416	7.211	8.1596	6.3199	7.4199	6.433	8.5199	7.1151	6.148	7.5678	7.3417	6.8693	6.4079	7.6275	5.8091	6.7132	6.4639	8.3764	6.7882	7.6668	7.3397	7.5637	8.1541	7.2912	9.3723	8.2671	8.1379	6.1276	6.8758	6.7455
Galnt14	8.441	7.731	9.0589	8.5887	7.2514	8.677	9.1511	8.6431	7.9908	10.3875	9.5428	8.1012	8.2938	7.6947	9.8764	8.8622	9.03	7.9887	8.7498	10.4701	7.9602	9.1044	6.9847	10.3892	8.8616	8.9914	7.703	8.6621	7.7819	7.0684	8.6426	8.7949	8.1389	10.3227	7.0445	8.462	10.5505	9.6653	5.2936	8.2158	9.0093	7.384	8.0705	8.1439
Galnt16	4.5211	3.9161	4.312	4.5281	4.6646	4.7898	5.136	3.8866	4.2045	3.8535	3.7729	4.0975	4.2379	4.0866	4.1917	5.6264	4.6092	4.1671	5.1588	4.627	4.3165	4.8638	5.0918	4.3902	4.4216	4.047	3.4104	4.0489	2.2185	4.5266	4.7986	5.3123	4.5193	5.2866	4.8464	4.8492	5.4398	4.9693	4.8285	4.8636	4.9734	4.7932	4.8901	4.5741
Galnt2	-0.4547	-0.4956	-0.5399	-0.5966	-0.6232	-0.6426	-0.5846	-0.61	-0.865	-1.0477	-0.9588	-1.1643	-0.8732	-1.0387	-0.8109	-0.7759	-0.5124	-0.6565	-1.0683	-0.4771	-0.6315	-0.5257	-0.9863	-1.1159	-1.4825	-1.973	-2.3377	-1.4992	-2.5809	-0.2668	-0.5988	-0.215	-0.6461	-0.6848	-0.6438	-0.6666	-0.9645	-0.2886	-0.3521	-0.3295	-0.6755	-0.7796	-0.6992	-0.6043
Galnt3	-0.0787	-0.2719	-0.3417	-0.373	-0.1771	-0.2551	-0.0253	-0.1817	-1.2215	-1.5371	-0.7492	-1.0875	-1.3236	-1.3563	-0.7654	-0.2111	-0.2123	-0.3793	0.3249	-0.1496	-0.0489	0.0286	-0.3889	-0.3961	-1.0051	-1.167	-0.7801	-1.1935	-0.6449	-0.5741	-0.1819	-0.354	-0.1936	-0.2794	-0.2834	-0.2488	-0.7651	-0.5226	-0.7534	-0.5673	-0.4015	-0.4815	-0.293	-0.7376
Galnt4	-1.3962	-1.3059	-1.398	-1.5117	-1.4865	-1.4303	-1.2833	-1.3291	-1.0112	-1.2945	-1.3478	-0.843	-1.3104	-0.8979	-1.0129	-1.584	-1.2176	-1.4251	-1.4127	-1.3187	-1.3562	-1.1473	-1.3378	-1.6739	-1.4097	-1.2384	-0.8153	-1.4966	-0.7084	-1.779	-1.5478	-1.3727	-1.4811	-1.5403	-1.4804	-1.5228	-1.8277	-1.8066	-1.9054	-1.6906	-1.4592	-1.684	-1.3281	-1.7852
Galnt5	1.7475	1.9238	1.9593	1.8153	1.6552	2.0994	2.2207	1.7503	2.046	2.1485	1.7294	2.4002	1.4987	2.2566	2.3192	1.5791	1.7847	1.6701	2.5989	1.9248	2.0035	2.0649	1.6799	1.5299	2.4254	2.887	3.44	2.5821	4.3452	1.6695	2.0148	2.1861	1.8528	1.8967	1.9979	1.8546	1.7697	2.0317	1.4247	2.1415	2.1395	1.9035	2.1155	1.5332
Galnt6	-2.8314	-2.6301	-2.7763	-2.9061	-2.9527	-2.9378	-2.8391	-2.7634	-2.2503	-2.5391	-2.2692	-2.8219	-2.0484	-2.3965	-2.5072	-2.8724	-2.6932	-2.7692	-2.8517	-2.6937	-2.8538	-2.8139	-2.8636	-2.7826	-2.4482	-1.607	-1.2682	-2.0757	-0.6309	-2.7803	-2.623	-2.54	-2.8632	-2.6986	-2.7317	-2.4383	-3.1464	-2.5965	-2.8126	-2.8429	-2.6896	-3.1401	-2.8752	-2.7792
Galnt7	-0.8416	-0.7708	-1.3302	-1.2117	-1.0551	-1.0234	-0.8735	-1.0718	-0.7981	-1.1213	-1.0948	-0.7583	-1.1416	-0.6665	-0.6416	-0.9448	-0.8698	-0.9345	-1.4582	-0.703	-0.9911	-0.84	-1.1096	-1.4831	-1.0964	-0.7314	-0.5036	-1.1015	-0.3092	-1.5035	-1.6692	-1.1622	-1.1719	-1.4495	-1.0713	-1.6473	-1.3727	-1.71	-1.8006	-1.5911	-1.1106	-1.6312	-0.935	-1.6254
Galnt9	6.7166	6.6631	7.2094	7.4054	6.1714	7.5382	7.4	7.3808	5.913	8.0663	7.7812	5.573	7.6815	5.4519	7.3068	8.0863	8.8793	7.4929	7.3621	8.7809	8.4053	7.8095	6.9927	9.7442	6.8685	6.2015	6.4432	6.9458	5.7135	8.1643	8.0773	7.4665	8.5007	9.5368	7.8772	7.9571	7.4778	7.2438	7.8553	7.6432	6.1031	7.3257	9.2839	7.3376
Galntl6	9.4531	8.3175	7.3023	7.3131	7.802	10.7698		9.2773	9.7198	8.4449	9.7435	8.7014	10.1162	7.7154	8.7666	8.5465	10.0989	8.1876	10.4961	8.6229	8.2972		8.0286	10.3339	9.2434	9.654	8.5321	8.2547	7.6122	7.2929	9.4139	10.1356	7.32	9.4456	8.8965		10.5322	9.0006	10.0363	8.453	8.4711		10.3067	7.9531
Ganab	-2.3705	-2.3543	-2.4144	-2.5752	-2.4695	-2.4506	-2.3143	-2.169	-1.9771	-2.4355	-2.3515	-2.1562	-2.2377	-2.0158	-2.2541	-2.5393	-2.211	-2.2154	-2.4607	-2.21	-2.4399	-2.3007	-2.4773	-2.5204	-2.2413	-2.1232	-1.8076	-2.0451	-2.1381	-2.4231	-2.5455	-2.2227	-2.3377	-2.5052	-2.3947	-2.5194	-2.6634	-2.4801	-2.1225	-2.4623	-2.4123	-2.7111	-2.4325	-2.5704
Gcnt1	2.7655	2.6034	2.4757	3.4927	2.2702	3.4204	3.4913	3.2697	0.8804	2.5258	0.7428	1.309	0.4073	0.9281	2.3072	2.67	3.3317	3.3696	3.1101	3.4933	3.6996	3.1733	4.3513	2.1494	1.1981	0.9763	0.9704	1.1964	1.0294	0.6362	3.3652	3.2974	2.7332	2.7646	3.1759	1.3568	3.1564	1.9575	2.2805	1.2193	2.5141	2.8639	3.7804	1.7866
Gcnt3	-1.0357	-1.2964	-1.2829	-1.4007	-1.4401	-1.2769	-0.8758	-1.2556	-2.3695	-2.8493	-2.5396	-2.1541	-2.2526	-2.3021	-1.6486	-1.549	-1.0436	-1.5053	-0.4509	-0.7415	-1.3382	-1.1919	-1.6338	-1.6924	-2.1122	-2.0156	-1.2993	-1.9254	-0.8651	-1.2767	-0.8373	-0.9472	-1.0655	-0.9575	-1.0421	-1.1086	-1.4613	-1.3112	-1.7303	-1.2935	-1.3737	-1.4994	-1.1124	-1.9407
Glb1	0.1242	-0.1269	-0.1758	-0.2656	-0.0112	0.042	0.0253	0.0164	0.5817	0.3861	0.1051	0.5688	0.8943	0.5101	0.5725	-0.0031	0.4291	0.1012	0.4273	0.5123	0.0161	0.163	-0.0857	-0.1488	0.2587	0.9527	0.7997	0.7144	0.387	0.3278	0.4689	0.6481	0.3616	0.3365	0.2219	0.4209	0.5277	0.5342	0.1342	0.0983	0.5309	0.0912	0.411	-0.0849
Gnptab	0.1467	0.23	0.2797	0.1651	0.1211	0.3589	0.3618	0.3631	0.2796	0.0569	0.1302	0.2971	0.7116	0.3018	0.236	0.1152	0.2212	0.1547	-0.2477	0.4476	0.058	-0.125	-0.202	0.1867	0.3197	0.3413	0.2296	0.1714	-0.6673	0.4806	-0.0361	0.526	0.3212	0.0518	0.0924	0.2365	0.0457	0.4243	0.3663	0.3382	0.431	0.0759	0.2682	0.1813
Gnptg	0.8077	0.5844	0.5831	0.7258	0.4834	0.7866	0.9098	1.0333	1.0371	0.7059	0.9284	1.1735	1.2714	0.8766	1.0938	0.3523	0.9316	0.814	0.8409	1.0459	0.7301	0.8548	0.5373	0.6459	0.9451	1.5336	1.2169	1.2885	0.7829	0.613	0.7751	1.0694	0.8075	0.7044	0.6576	0.7424	1.0571	1.0553	0.7457	0.8196	1.0744	0.497	0.9689	0.6714
Hexa	-1.9436	-2.1575	-1.998	-2.2064	-2.0129	-1.9915	-1.8092	-2.1139	-2.05	-1.5688	-1.6003	-2.2022	-1.5051	-1.9807	-1.8878	-1.9041	-1.8021	-1.7964	-1.9681	-1.6701	-2.0614	-1.8845	-2.018	-2.0225	-1.8679	-1.4633	-1.4102	-1.5818	-1.6605	-1.8792	-1.8726	-1.6057	-1.8175	-1.9264	-2.0024	-1.8605	-1.9021	-2.0265	-2.1331	-2.0741	-1.7569	-2.253	-1.7234	-2.1823
Hexb	-2.8098	-2.8893	-3.1678	-3.2163	-3.093	-3.0055	-3.061	-2.9848	-2.2722	-1.1321	-2.3516	-2.7154	-0.9904	-2.5491	-2.6777	-2.9462	-2.3436	-2.7479	-2.665	-2.2503	-2.9341	-2.8558	-2.8818	-2.4165	-1.8292	-0.2692	-0.5902	-0.7773	-0.718	-2.363	-2.581	-2.4323	-2.5922	-2.4851	-2.7176	-2.4522	-2.1832	-2.2205	-2.5951	-2.6651	-2.2451	-2.8495	-2.1778	-2.4292
Man1a	-2.1734	-2.3473	-2.3465	-2.5565	-2.2685	-2.2275	-2.2957	-2.3267	-1.5965	-1.736	-2.1091	-2.1084	-1.2901	-2.0508	-1.9525	-2.1158	-1.8492	-2.1101	-2.2707	-1.9186	-2.3041	-2.1906	-2.5494	-1.9224	-1.4305	-0.571	-0.8473	-0.6786	-0.8213	-1.8081	-2.2018	-1.9811	-2.0768	-2.2229	-2.4214	-2.3051	-1.7376	-1.6563	-1.9101	-1.9878	-1.7603	-2.3544	-1.8897	-1.8754
Man1a2	-0.4108	-0.4548	-0.4844	-0.5151	-0.2844	-0.3037	-0.1303	-0.422	-0.1451	-1.0956	-0.4756	-0.1902	-0.1861	-0.3515	-0.35	0.1361	-0.255	-0.2116	-0.4524	-0.36	-0.275	-0.166	-0.3806	-0.645	-0.5683	-0.4267	-0.3472	-0.322	-0.7108	-0.33	-0.5982	-0.2048	-0.4329	-0.4204	-0.4629	-0.4736	-0.4657	-0.4914	-0.4979	-0.4863	-0.423	-0.6115	-0.3525	-0.4539
Man1b1	-1.0624	-0.9556	-1.0605	-0.9487	-1.1382	-1.1218	-0.9191	-0.9352	-0.4717	-0.9982	-0.7266	-0.6417	-0.6113	-0.4607	-0.6729	-1.1084	-0.9503	-0.7424	-1.0201	-0.8974	-1.0908	-1.0308	-0.6183	-1.2272	-0.7183	-0.3106	-0.3207	-0.4215	-0.309	-1.3361	-1.3139	-0.8842	-0.9727	-1.241	-1.069	-1.153	-0.9906	-1.0868	-1.1265	-0.8956	-0.8303	-1.2518	-0.9613	-1.1499
Man1c1	2.2802	2.2794	2.4021	2.5967	2.4294	2.4023	2.4658	2.3649	0.8892	2.5028	2.2018	1.0298	1.9165	1.4501	1.879	2.7727	2.4283	2.5249	2.6453	2.9798	2.4239	2.5101	2.6625	2.6916	2.0072	1.2906	1.1319	1.9276	0.4757	2.9732	2.6909	3.0507	2.9227	2.5989	2.8726	2.6011	2.5271	2.2964	2.7132	2.772	2.2498	2.4635	2.5199	2.5529
Man2a1	-1.092	-1.2632	-1.2632	-1.4008	-1.1827	-1.1087	-1.0149	-1.2489	-1.2724	-1.6891	-1.741	-1.3227	-0.8882	-1.4805	-1.1727	-1.2615	-1.092	-1.3427	-1.0806	-1.0782	-1.1603	-0.9688	-1.4023	-1.537	-1.4484	-1.5271	-1.648	-1.3901	-2.5372	-0.925	-1.1706	-0.9806	-1.1954	-1.1288	-1.0826	-1.1914	-1.268	-1.2564	-0.3232	-1.1337	-1.1011	-1.2407	-1.2577	-1.0677
Man2a2	1.7039	1.8471	1.7357	1.6016	1.7019	1.8352	2.0619	1.8412	0.4772	1.3292	1.2967	0.6527	1.2645	0.5823	1.2945	1.9703	1.8137	1.6417	1.8774	2.0215	1.7853	1.9958	1.788	1.8417	1.0377	0.6758	0.1081	0.9887	-0.3601	2.0698	1.745	1.9685	1.7565	1.775	1.8531	1.4783	1.7654	1.6657	1.7119	1.9116	1.4929	2.0025	1.6262	1.622
Man2b1	-1.0785	-1.4659	-1.146	-1.2363	-1.1907	-1.2296	-0.8942	-1.3319	-1.5671	-1.0716	-0.9375	-1.6428	-0.8857	-1.6095	-1.2086	-1.2801	-0.975	-1.0382	-1.0477	-0.9493	-1.1058	-1.1333	-0.6242	-1.273	-1.0489	-1.028	-0.9885	-0.7712	-1.5541	-1.0775	-1.0118	-0.569	-0.9092	-1.0237	-1.0053	-1.1243	-1.0928	-0.7669	-0.6995	-0.9706	-0.8942	-1.1251	-1.014	-1.0701
Manba	0.6192	0.2678	0.418	0.507	0.4079	0.535	0.8323	0.5432	0.1703	0.43	0.4818	0.2546	0.8156	0.2411	0.4088	0.5085	0.9105	0.5058	0.7261	0.8048	0.519	0.5227	0.6736	0.4958	0.4368	0.7321	0.6664	0.8727	0.3118	0.9949	0.9084	1.0433	0.9273	0.7722	0.9081	0.8087	0.6279	0.7638	0.4048	0.491	0.7489	0.3955	0.8136	0.3679
Mgat1	-0.9267	-0.8851	-0.8243	-0.673	-0.7532	-0.6849	-0.5978	-0.8997	-0.5388	-0.4918	-0.0464	-0.8737	-0.1353	-0.5645	-0.4435	-1.0048	-0.5139	-0.5423	-0.6191	-0.4078	-0.5464	-0.732	-0.9166	-0.7823	-0.2111	-0.018	-0.1496	0.0113	-0.5916	-0.7982	-0.652	-0.1978	-0.6366	-0.5654	-0.5498	-0.656	-0.5371	-0.59	-0.8056	-0.8006	-0.4425	-0.74	-0.3243	-0.8219
Mgat2	0.1616	0.2587	0.2812	0.3345	0.0371	0.1345	0.3965	0.4077	0.1904	0.6068	0.4332	0.3551	0.3245	0.4564	0.5614	0.0601	0.1116	0.12	-0.0505	0.2989	0.3618	0.0325	0.2307	0.397	0.2765	0.0471	0.1012	0.307	-0.1667	0.2968	0.1941	0.2061	0.3563	-0.0896	0.0369	0.1621	0.2856	0.5311	0.3612	0.089	0.3061	0.1843	0.0591	0.2536
Mgat3	1.0977	1.5934	1.0873	1.0403	1.1593	1.3084	1.486	1.3106	2.4602	3.7406	2.4635	2.4771	2.3947	2.6858	2.3596	1.4236	1.817	1.3641	1.1567	1.7464	1.4865	1.4786	1.5416	2.1018	2.5874	3.5444	3.8385	3.3903	4.1519	1.5359	1.2852	1.915	1.5133	1.6366	1.3801	1.6232	2.1836	1.2499	1.2618	1.3766	2.2772	1.6227	1.7464	1.439
Mgat4a	-3.0419	-3.2401	-3.0735	-3.4409	-3.2655	-3.2437	-3.1244	-3.219	-2.6798	-2.5924	-2.8178	-2.7166	-2.1872	-2.7298	-2.9424	-3.2191	-2.9556	-3.0958	-3.0753	-2.7231	-3.2656	-2.7471	-3.4621	-3.3663	-3.0659	-2.1742	-1.8085	-2.5911	-1.6535	-2.8904	-3.3081	-2.7452	-3.0523	-3.0672	-3.1224	-3.1633	-3.3822	-3.0678	-3.179	-3.0418	-2.9083	-3.2955	-3.0913	-3.1801
Mgat4b	-1.3763	-1.5459	-1.7601	-1.6661	-1.6187	-1.5822	-1.5559	-1.5047	-1.4	-2.4165	-1.817	-1.3572	-1.3395	-1.4455	-1.3543	-1.6121	-1.1456	-1.5366	-1.041	-1.0469	-1.389	-1.2155	-1.5529	-1.8959	-1.6657	-1.793	-1.3949	-1.7257	-1.4903	-1.857	-1.2926	-1.2115	-1.2857	-1.3344	-1.3545	-1.7025	-1.5109	-1.5291	-1.9018	-1.906	-1.441	-1.8947	-1.2381	-1.9357
Mgat4c	-3.112	-3.2114	-3.3058	-2.9293	-3.292	-2.973	-2.7108	-3.118	-1.8511	-1.0423	-1.8422	-1.1614	-2.574	-1.6998	-2.3743	-2.8578	-2.6555	-2.9413	0.3548	-2.4183	-2.5757	-2.2955	-2.6505	-2.3436	-2.6593	-1.8292	-1.1621	-1.9315	0.3945	-3.3187	-2.911	-2.4134	-2.7542	-2.5098	-2.755	-3.0255	-2.7872	-3.2434	-3.1962	-2.965	-2.6762	-3.0502	-2.4988	-3.2397
Mgat5	-0.5418	-0.4753	-0.8502	-0.7105	-0.8112	-0.5841	-0.544	-0.4755	-1.3985	-1.3811	-0.7684	-1.2226	-0.5838	-1.3073	-1.0841	-0.8198	-0.383	-0.6543	-0.4797	-0.2259	-0.6851	-0.4846	-0.7457	-0.9025	-0.8217	-0.4868	-0.2693	-0.7115	-0.2671	-0.6667	-0.5369	-0.1937	-0.5762	-0.4464	-0.4259	-0.5443	-0.8493	-0.7331	-0.9571	-0.7572	-0.6103	-0.839	-0.526	-1.0667
Mgat5b	8.7106	8.2704	9.5432	8.8717	10.3893	9.1127	8.2023	11.0011	8.2034	9.5284		9.8289	10.0425	7.8767	9.1823	8.699	10.8147	7.6932		7.6627	9.4372	9.6031	8.4637	10.4835	10.8366	7.9899	7.9605	9.1617	8.6926	7.172	9.7261	8.0756	8.7822	9.9718	8.657		10.7826	8.3739	8.3352		9.9103	8.5159	9.4993	7.6548
Mogs	-0.508	-0.371	-0.1337	-0.1651	-0.4333	-0.4418	-0.104	-0.1247	0.2809	-0.4892	-0.1279	0.2249	-0.3053	0.6143	0.1421	-0.347	-0.2444	-0.1678	-0.2593	-0.2338	-0.1564	-0.1538	0.3605	-0.138	0.1293	-0.312	-0.1091	-0.2141	0.1147	-0.539	-0.1737	-0.2618	-0.1535	-0.4074	-0.3228	-0.2142	-0.303	-0.1551	-0.0402	-0.2053	-0.0611	-0.1603	-0.1357	-0.0223
Nagpa	1.0331	1.109	1.0108	0.8659	0.9331	0.9768	1.4079	0.988	0.5473	0.786	0.8313	0.6258	1.0373	0.9268	1.0211	1.0824	0.9504	0.9991	0.8277	1.0652	1.0357	1.0977	1.1801	1.1077	0.7476	0.8493	0.7771	0.7902	0.5421	0.9743	0.8676	1.3203	1.1574	0.711	1.0606	0.8949	0.7603	0.9184	0.8506	1.0804	1.1396	0.9631	0.9798	0.9973
Neu1	-1.9036	-1.8223	-2.846	-2.399	-2.5047	-2.0684	-1.6493	-2.5098	-2.7793	-0.8504	-1.4863	-1.4611	-2.2567	-2.0339	-2.1428	-2.2326	-1.1402	-1.873	-0.0585	-0.3429	-1.7337	-1.2877	-1.8432	-1.4216	-1.2486	-0.2469	-0.0975	-0.2508	-0.3858	-2.1967	-1.28	-0.7384	-0.9445	-0.9563	-1.1622	-2.0379	-0.5411	-2.0789	-2.5357	-2.818	-0.936	-2.0415	-0.8561	-2.9438
Neu2	4.8401	5.323	5.0118	5.2446	4.422	4.6912	5.154	4.9754	5.5873	4.4745	5.1286	6.2288	5.4289	6.2515	5.1163	4.6579	4.4925	4.2312	4.9229	4.6235	4.6288	4.8924	4.9412	4.646	5.6416	6.6896	6.4148	6.2726	9.388	5.1184	4.7691	5.8167	4.9202	5.6203	4.9879	5.1908	5.0673	5.6051	4.9429	5.316	5.4108	5.2965	5.4869	5.0992
Neu3	4.6358	4.8717	4.262	4.2627	4.4725	4.666	4.561	4.8503	3.6801	5.9201	4.4153	3.5906	4.9362	4.1941	4.5775	4.2349	4.2767	4.5955	3.4113	4.5941	4.5087	4.5042	4.0084	4.6039	4.3845	4.4797	4.2314	4.2324	2.8482	4.556	4.4628	4.8866	4.7601	3.8364	4.1864	4.6103	4.633	4.5362	4.8944	5.0188	4.3654	4.4588	4.6264	4.025
Ogt	-0.8741	-0.4317	-0.839	-0.5638	-1.2413	-1.016	-0.5077	-0.6626	-0.7718	0.4253	-0.3114	-0.4997	-0.2488	-0.2725	-0.6202	-1.0506	-0.8201	-0.7819	-0.9788	-0.5587	-1.0888	-0.7123	-1.1363	-0.7785	-0.4163	-0.2519	-0.397	-0.1545	0.5156	-0.7192	-1.4483	-0.1177	-0.5384	-0.7842	-0.5109	-1.0184	-1.2502	-0.9045	-0.7652	-1.02	-0.4865	-0.7685	-1.0289	-0.9467
Pofut1	0.4165	0.6936	0.5909	0.5063	0.2924	0.5777	0.6817	0.6358	0.7711	0.8451	0.6201	0.668	0.7692	0.9462	0.5323	0.3604	0.7952	0.5184	0.5153	0.6074	0.5414	0.6474	0.8019	0.5371	0.6309	0.6389	0.7427	0.9247	0.6314	0.409	0.3732	0.5944	0.3917	0.3142	0.4362	0.4339	0.2265	0.2649	0.3211	0.4418	0.4902	0.1597	0.5345	0.2186
Pofut2	-0.0818	0.1269	0.1643	0.2839	0.0112	-0.1526	0.3418	-0.0164	-0.7156	-0.0672	-0.0855	-0.6096	-0.1447	-0.5098	-0.1421	0.0031	-0.1116	-0.0728	0.0505	-0.0874	-0.1448	-0.0286	0.0447	-0.1388	-0.3081	-0.876	-1.0908	-0.3176	-1.753	-0.1503	-0.1664	0.101	0.1399	-0.0518	0.3403	-0.1524	-0.0457	-0.3305	0.0402	0.5422	-0.1455	-0.0668	-0.0591	0.0472
Pomgnt1	0.679	0.529	0.4475	0.4224	0.4834	0.5477	0.6693	0.6163	0.1451	0.1795	0.4442	0.0918	-0.0248	0.1649	0.4343	0.9152	0.5556	0.6618	0.8077	0.8488	0.5553	0.8197	0.5675	0.3817	0.2663	-0.089	-0.1707	-0.0113	-0.5599	0.4885	0.6149	0.7758	0.7124	0.6277	0.4727	0.5009	0.2512	0.2243	0.3734	0.6447	0.4551	0.1348	0.531	0.1345
Pomt1	1.5438	1.4567	1.5381	1.469	1.4073	1.5332	1.7444	1.5034	2.2259	1.4249	1.4944	2.4185	1.7536	2.3709	1.6942	1.4011	1.7356	1.5474	1.6171	1.7537	1.4988	1.8666	1.4374	1.2764	1.8136	1.8311	2.0037	1.737	2.2805	1.3948	1.4412	1.6648	1.5339	1.4699	1.5488	1.4079	1.3127	1.5199	1.3161	1.5303	1.6521	1.1074	1.7465	1.399
Pomt2	1.4393	1.3499	1.5646	1.2866	1.3993	1.4179	1.4453	1.6895	1.2358	1.6533	1.7778	1.0691	1.2725	1.2268	1.2974	1.4864	1.507	1.5965	1.428	1.8103	1.5467	1.7151	1.4239	1.5547	1.4024	1.1739	1.1088	1.5174	1.181	1.4417	1.5739	1.5488	1.3683	1.3738	1.4568	1.5593	1.4574	1.2614	1.3724	1.3265	1.5093	1.2734	1.525	1.8349
Prkcsh	-1.3488	-1.416	-1.5603	-1.7651	-1.5834	-1.5025	-1.458	-1.5872	-1.4097	-1.9484	-1.7684	-1.5951	-1.2975	-1.6439	-1.7171	-1.6833	-1.4675	-1.7617	-1.587	-1.3528	-1.5142	-1.4049	-1.6734	-1.7946	-1.6424	-1.2804	-1.2234	-1.3175	-1.4862	-1.392	-1.5572	-1.4043	-1.5156	-1.5821	-1.6776	-1.7543	-1.6383	-1.8179	-2.0177	-1.9921	-1.7249	-1.8066	-1.6316	-1.9824
St3gal1	0.0787	0.5109	0.9384	0.2992	0.2049	0.4733	-0.0717	0.2867	-0.9614	0.5787	-0.104	-1.1064	0.0248	-1.0054	-0.2685	-0.0323	-0.3909	0.0728	-1.1056	-0.4826	0.3012	-0.0956	0.1198	0.1893	-0.8462	-1.3565	-1.9915	-0.7005	-2.5377	0.1271	0.3334	-0.6782	-0.5103	0.3611	-0.3552	-0.1081	-1.0458	-0.4693	-0.2239	-0.2234	-0.4837	0.0668	-0.4199	0.0223
St3gal2	4.1371	4.0713	3.8834	4.0282	3.9678	3.9209	4.4108	4.1058	3.1642	4.4306	4.0476	3.3514	3.4989	3.1963	3.9661	3.8712	4.173	4.2565	4.2925	4.3723	4.3137	4.2349	4.7461	4.1367	3.7527	2.9681	2.657	3.5638	1.84	4.2776	4.1938	4.674	4.4479	4.4785	4.2861	4.3883	4.251	4.3657	4.2625	4.3592	4.1298	4.1997	4.355	4.1048
St6gal1	1.2096	1.3724	1.1756	1.7848	0.8575	1.8689	2.0035	1.6566	1.7276	2.6584	1.8561	1.7551	2.2301	1.316	1.9597	1.1812	1.3496	1.8773	1.573	1.6617	1.6304	1.512	2.2678	2.1272	1.7295	1.9997	0.9514	1.7061	0.2758	1.5825	1.3958	1.7746	1.0135	1.4829	1.1654	0.5826	1.6821	1.6655	1.321	0.912	1.1093	1.3678	1.5875	1.3373
St8sia2	6.2697	5.5668	5.6935	6.1926	5.9442	5.9366	6.1794	5.7246	6.2779	7.9246	8.0569	6.7891	6.7147	5.699	6.6997	5.709	6.9418	5.6071	5.6982	5.9892	6.3984	6.2275	4.9643	6.7279	6.3599	6.6741	6.4938	7.539	7.5488	5.8851	6.0631	7.0718	5.8413	5.3041	6.0986	6.6563	6.9611	7.6738	5.3799	6.4298	6.4532	6.7787	5.8449	5.7027
St8sia3	5.9915	6.4812	6.4702	6.103	5.556	6.1679	6.8822	6.5804	5.2038	5.9415	5.9691	5.2778	6.0238	5.677	6.5793	6.1927	7.128	6.4028	5.5336	6.0225	5.8718	6.2134	5.7084	6.5004	5.6523	4.6232	4.3606	5.0464	3.6734	6.6036	5.4887	7.0542	6.6607	5.8631	6.1758	5.9219	5.8852	5.6965	6.1777	6.0183	5.6768	5.2478	6.138	5.4385
St8sia4	1.5215	1.7791	1.246	1.8043	1.0183	2.138	2.1708	1.682	1.5149	2.6738	1.8521	1.704	2.5011	1.4545	1.8355	1.4956	1.6377	2.0549	1.4981	2.1055	1.8686	1.7638	1.9423	2.3376	2.0888	2.2503	1.1995	2.3155	1.4244	2.2697	1.8319	1.9608	1.4391	1.9571	1.6395	1.3939	2.0519	2.5071	1.8797	1.9726	1.9355	2.1518	2.083	2.1725
St8sia6	3.6146	3.8658	3.4531	4.3824	3.3849	4.338	4.7138	3.9367	3.2002	3.5914	3.6632	3.2172	4.107	2.8198	3.8228	4.0629	3.8808	4.2178	3.4244	3.477	3.8634	3.7719	3.8818	4.3974	3.5623	2.8642	2.2554	3.2871	2.5412	4.0194	3.5176	3.8648	3.3363	3.637	3.5464	3.2836	3.2155	4.0897	3.7721	3.4781	3.2866	3.9414	3.8455	3.829
Uggt1	-1.0068	-0.9775	-0.7788	-1.2606	-1.0835	-1.1052	-0.9017	-1.1205	-0.912	-1.179	-1.1668	-1.1358	-1.3183	-0.9761	-0.9594	-0.5567	-0.9127	-0.9574	-0.8366	-0.9091	-0.8465	-0.8586	-1.0302	-1.0238	-1.2087	-1.1487	-1.1513	-1.104	-1.3236	-1.0835	-1.0001	-0.9886	-1.0378	-1.1865	-0.9608	-1.3286	-1.2472	-1.2708	-1.3163	-1.1238	-1.0501	-1.2944	-1.0734	-1.294
Uggt2	4.9778	4.8905	4.3214	4.5358	4.8498	4.8204	5.0303	4.3542	2.9546	4.2617	4.4052	3.325	4.028	3.559	4.1339	4.6454	5.0252	4.5879	5.7571	5.7428	5.0073	4.8037	4.3143	4.9611	4.0192	3.2971	3.1028	3.9517	2.4292	4.9312	4.9204	5.3981	5.4192	5.0977	5.2952	5.1375	4.3238	4.7078	4.6975	4.4434	4.7543	4.1127	4.8163	4.7241
Wbscr17	4.2386	4.0074	3.9967	3.7717	3.8566	4.2332	4.2154	4.0984	3.5306	3.0887	3.2788	3.8294	3.9529	3.0788	3.7923	4.4098	4.5144	4.0089	4.7499	4.5107	4.3612	4.1282	4.3705	4.3605	4.4661	4.0281	3.5755	4.5727	1.8073	4.0198	4.2182	4.851	4.4342	4.6567	4.4018	4.3839	4.3202	3.9289	4.0644	4.1754	4.1671	3.8701	4.5806	4.1184
1Sample nomenclature : Dose of irradiation_Day post-irradiation_Technical replicate

## Sheet: 2EXP(-Delta CT)
Supplementary Table S4 (continued). Gene expression data (mouse intestine) (2-DCt).
Assay	Sham-IR_D3_11	Sham-IR_D3_2	Sham-IR_D3_3	Sham-IR_D3_4	Sham-IR_D3_5	Sham-IR_D3_6	Sham-IR_D3_7	Sham-IR_D3_8	19Gy_D3_1	19Gy_D3_2	19Gy_D3_3	19Gy_D3_4	19Gy_D3_5	19Gy_D3_6	19Gy_D3_7	Sham-IR_D7_1	Sham-IR_D7_2	Sham-IR_D7_3	Sham-IR_D7_4	Sham-IR_D7_5	Sham-IR_D7_6	Sham-IR_D7_7	Sham-IR_D7_8	19Gy_D7_1	19Gy_D7_2	19Gy_D7_3	19Gy_D7_4	19Gy_D7_5	19Gy_D7_6	Sham-IR_D42_1	Sham-IR_D42_2	Sham-IR_D42_3	Sham-IR_D42_4	Sham-IR_D42_5	Sham-IR_D42_6	Sham-IR_D42_7	19Gy_D42_1	19Gy_D42_2	19Gy_D42_3	19Gy_D42_4	19Gy_D42_5	19Gy_D42_6	19Gy_D42_7	19Gy_D42_8
A4gnt	0.19368	0.170175	0.228462	0.150514	0.156312	0.137169	0.0971753	0.165121	0.0607952	0.148549	0.283794	0.0532169	0.502523	0.0540995	0.0966514	0.177663	0.218342	0.218917	0.077285	0.209891	0.157898		0.0875735	0.576122	0.222857	0.190593	0.115672	0.290549	0.0910092	0.229211	0.147094	0.141376	0.21435	0.160616	0.175143	0.163145	0.298704	0.225664	0.325601	0.229648	0.25761	0.216215	0.228669	0.299289
Aga	0.351798	0.434753	0.51287	0.512854	0.504409	0.36879	0.40444	0.396043	0.422134	0.33625	0.323449	0.554321	0.319713	0.636797	0.416987	0.449523	0.293468	0.42422	0.306213	0.31276	0.399179	0.35465	0.50469	0.378234	0.414683	0.424378	0.413294	0.361416	0.525854	0.423108	0.266193	0.295934	0.391015	0.352541	0.417994	0.286006	0.354744	0.304435	0.479562	0.416148	0.38098	0.485887	0.321812	0.519383
B3galtl	0.49257	0.591865	0.548739	0.644523	0.578068	0.582595	0.5166	0.562179	0.440999	0.810838	0.684318	0.534087	0.436089	0.528869	0.582607	0.58973	0.501745	0.553594	0.567277	0.449515	0.629004	0.48499	0.747696	0.656036	0.424292	0.397433	0.394773	0.473682	0.609115	0.447904	0.574744	0.477504	0.518076	0.626241	0.632024	0.724032	0.571251	0.422964	0.490691	0.504986	0.47885	0.619067	0.616514	0.642305
B3gnt2	1.19477	1.20748	1.06382	1.14753	1.22448	1.01527	1.16839	1.14613	1.25449	1.311	0.968364	1.54656	0.849581	1.50957	1.15905	1.20815	0.912978	1.07414	1.22916	0.941234	1.01123	0.922874	1.03149	0.891288	1.0938	0.873324	0.997721	0.742424	1.49252	1.09212	0.975258	1.07254	1.10183	0.952456	1.02588	0.927787	0.966198	0.898071	1.17279	1.06362	0.958546	1.13256	0.824771	1.04416
B3gnt3	4.86602	5.24912	4.12464	5.00206	4.81982	5.44586	4.38332	4.94155	5.19416	5.34201	5.39833	6.49896	4.69104	5.61999	5.417	5.03588	4.67692	5.3366	5.47358	4.55648	4.89556	5.33354	5.43066	6.74028	6.11837	5.18951	4.31102	5.49107	3.79802	5.80853	5.86905	4.97534	5.44769	6.5585	5.99723	6.40971	6.44837	5.24725	5.10771	5.66773	5.24311	6.47649	5.37246	5.09173
B3gnt4	0.0358778	0.0262336	0.029424	0.0342005	0.0468044	0.0340591	0.0290709	0.0212108	0.0339066	0.0681859	0.035056	0.0335326	0.0172945	0.026573	0.022415	0.0321275	0.0283453	0.0320342	0.0319878	0.0250451	0.0247939	0.0328752	0.0312132	0.0348659	0.0276744	0.0289209	0.0412898	0.02772	0.0305648	0.0276489	0.0332134	0.0313086	0.0321487	0.0295304	0.0375732	0.0319169	0.0362743	0.0269471	0.0257102	0.043619	0.0265311	0.0447191	0.0296976	0.0395807
B3gnt8	0.125275	0.125199	0.122084	0.118788	0.189497	0.0876076	0.0926151	0.136344	0.162892	0.0663964	0.138477	0.247369	0.100576	0.23119	0.141047	0.0987964	0.110953	0.097911	0.11728	0.0891271	0.0856078	0.119004	0.117668	0.0741918	0.0886376	0.13076	0.205828	0.108142	0.258544	0.087313	0.10976	0.0638006	0.134709	0.0718758	0.109823	0.136424	0.0894864	0.0831525	0.106826	0.101083	0.0880714	0.0993866	0.077012	0.118675
B4galt1	4.20753	4.57266	3.76086	4.46681	4.15079	4.05883	3.92357	3.94227	4.71587	7.63568	7.43842	6.07108	5.62843	5.48175	4.47027	4.37699	3.55505	4.4679	3.7316	4.26145	3.34728	3.54711	3.87694	6.33903	4.46622	4.41546	3.59176	4.26245	6.54582	4.86144	4.38585	7.25274	4.61472	5.46988	4.45182	5.00235	4.97989	4.27673	5.93007	4.37786	4.9286	4.54339	4.37811	4.59822
B4galt2	0.0542592	0.0699665	0.0914125	0.0605418	0.0671412	0.0661952	0.0411481	0.0605897	0.109048	0.0728416	0.0633032	0.110944	0.0844174	0.113852	0.0705459	0.0518752	0.0407749	0.0519122	0.0353891	0.0376798	0.0511894	0.0433848	0.0501204	0.0625658	0.0966946	0.125942	0.177109	0.0859856	0.332537	0.0474363	0.0447533	0.0239334	0.0347212	0.0367168	0.0430229	0.0372701	0.0363517	0.0453001	0.0347224	0.0473572	0.0482518	0.0762769	0.0414773	0.0700612
B4galt3	0.872486	0.776358	0.940005	0.856408	0.943575	0.984961	0.824495	0.766485	0.680745	1.04026	0.70322	0.943531	0.52738	0.846952	0.649519	0.713486	0.657922	0.729469	0.741059	0.619837	0.830324	0.725234	0.893733	0.908766	0.807181	0.900569	0.75458	0.670265	0.838972	0.874299	0.616143	0.766619	0.781653	0.793128	0.776371	0.676807	0.694459	0.521563	0.662964	0.845427	0.591921	0.895543	0.667294	0.748866
B4galt5	4.8756	5.16144	5.06307	4.01386	5.75273	6.14668	5.14229	6.11845	3.31671	1.46463	2.24985	4.15162	2.83292	2.93616	3.56903	6.22247	5.42986	6.50264	4.42851	4.92097	5.68052	5.3235	7.2787	2.53127	2.30384	1.5004	1.66848	1.24566	2.72136	1.98027	4.57277	4.70695	4.18672	6.18057	5.08389	5.39626	3.76298	2.80271	4.18716	3.26461	4.15691	4.1095	5.29429	4.03103
C1galt1	1.82106	2.00714	2.05281	2.12232	2.22418	1.82923	1.87945	2.16886	2.59732	3.92401	2.92933	2.00771	2.34939	2.88275	2.34765	2.16302	2.13921	2.21849	1.95513	2.23739	1.83684	1.749	2.15134	3.01112	2.84781	2.80584	2.25057	2.71401	2.32303	2.54474	2.29979	2.44053	2.18005	2.33028	2.17097	2.16638	2.56008	2.2022	2.79487	2.2917	2.37415	2.27079	1.98709	2.0862
C1galt1c1	1.92156	1.91903	2.2061	2.18548	2.02755	2.00223	1.51286	1.74477	1.66981	1.84993	1.7589	1.56535	1.80145	1.66883	1.63084	1.76952	1.58329	1.9823	1.39764	1.59274	1.87285	1.87173	2.07456	2.74101	1.86645	1.51335	0.971411	1.47707	0.885911	1.46221	1.55559	1.33118	1.72062	1.86421	1.70208	1.56945	1.85157	1.66669	2.27017	1.88481	1.74571	2.05655	1.41498	2.00594
Edem1	4.77044	4.81738	4.98451	5.36879	4.86671	5.1264	5.05414	5.28528	4.43625	3.05131	3.76191	4.90953	3.46885	4.34511	4.06298	5.56955	4.30423	5.3595	4.4794	4.34835	4.67058	4.75392	5.55035	5.14023	3.63446	3.18655	3.17624	3.13138	3.3894	5.35978	5.38061	4.8299	5.71736	5.44272	5.24747	5.66034	5.17077	4.42674	5.65939	5.66644	4.82361	5.61634	4.66788	4.52579
Edem2	1.6854	1.66711	1.45551	1.62992	1.72934	1.81787	1.43294	1.53506	1.16393	1.47834	1.54034	1.20018	1.36157	1.12112	1.20173	1.75608	1.69774	1.66855	1.49894	1.51776	1.60473	1.74752	1.6064	2.07602	1.22489	0.987631	1.00228	1.03142	0.923766	1.56558	2.00255	1.33949	1.45118	1.96865	1.77856	2.05478	1.7289	1.32676	1.5152	1.51714	1.48288	1.92691	1.6241	1.66746
Edem3	2.19149	2.12966	2.13977	2.43259	2.07238	2.4014	1.81445	2.03939	1.88742	1.35921	2.00812	2.04994	1.68081	1.75696	1.86111	2.18147	1.93653	2.31924	2.09186	1.6481	2.38745	2.18021	2.38078	2.49268	2.16591	1.51571	1.40463	1.75934	1.2766	1.70932	2.39937	1.58205	1.9808	2.23241	1.89835	2.31294	2.22013	1.81091	2.16978	1.90102	1.74664	2.13796	2.29442	2.0987
Fuca1	2.69223	3.75167	3.53865	3.58543	3.35276	2.95303	3.16217	2.77329	2.09742	3.07127	2.67841	3.39619	2.12664	2.8645	2.48203	3.3837	2.11294	2.80824	2.48661	2.05972	2.83813	2.7499	4.23748	4.094	2.95504	2.48429	2.07741	2.42826	2.13221	3.66826	2.47936	2.6253	3.09648	3.70761	3.26112	2.71071	2.37695	2.07013	3.29739	3.15954	2.79897	3.94103	2.36181	3.40204
Fuca2	3.88191	4.72441	4.42589	4.56863	4.63269	4.59703	4.3731	4.70344	3.40584	2.8462	3.34803	4.89961	2.31462	3.88932	3.91128	4.72146	3.79201	4.14201	5.36847	3.1172	4.38249	3.74406	5.18191	4.89726	3.06223	1.56306	1.27272	1.87663	1.43801	4.34311	4.38392	3.64722	3.9381	4.77907	4.51282	5.04303	3.2772	3.75288	4.16849	4.80076	3.16602	5.01542	3.2248	4.43752
Fut11	0.505848	0.497453	0.551114	0.57658	0.573953	0.493995	0.452409	0.596917	0.545822	0.633042	0.588781	0.579697	0.401615	0.61576	0.466931	0.535204	0.476936	0.519773	0.459386	0.420818	0.527668	0.443653	0.597873	0.523562	0.568059	0.560422	0.788169	0.530235	1.03407	0.479793	0.461105	0.450868	0.506258	0.505613	0.499438	0.524458	0.513585	0.49397	0.614928	0.582169	0.522655	0.562285	0.489411	0.626002
Fut8	1.94104	2.27185	2.09807	2.05344	2.09759	1.68805	1.64132	1.69719	1.11423	1.75773	2.04187	1.05985	1.61066	1.2951	1.41933	2.03917	1.7836	1.90805	2.38881	1.68737	2.10726	2.13668	2.63547	2.39617	1.73069	1.43576	1.19074	1.47584	1.27153	1.5921	1.948	1.4509	1.68588	1.97811	1.8098	1.54355	1.9863	1.42494	1.80732	1.57016	1.69211	1.996	1.58604	1.8635
Galnt1	3.5428	3.75161	3.96764	3.77733	3.7067	3.95614	3.55527	3.90539	2.97186	3.04798	3.37249	3.96943	2.50759	3.58587	3.31865	3.4636	3.28036	3.46692	3.27744	3.04018	3.63821	2.94023	4.39805	3.73954	3.21085	2.27545	2.24214	2.29601	2.48022	3.30765	3.58921	2.87072	3.5759	3.71917	3.50612	4.00194	3.48186	3.01833	3.58031	3.40789	3.23284	3.79848	2.90609	3.51132
Galnt10	0.0156134	0.0134576	0.0146074	0.018507	0.0177125	0.011556	0.0089271	0.00925005	0.00426789	0.00384981	0.0070937	0.00430975	0.00547489	0.00510876	0.00281659	0.00730056	0.00994528	0.0120769	0.00833456	0.00813274	0.0110566	0.0149496	0.0074091	0.00845897	0.00533604	0.00395908	0.00299871	0.00359775	0.00365553	0.00995615	0.00996017	0.00700091	0.00639181	0.0132146	0.0141864	0.00507297	0.0070829	0.00731762	0.00583583	0.00468684	0.00417597	0.00686197	0.00906445	0.00468194
Galnt11	0.629016	0.674303	0.600653	0.692843	0.677351	0.593128	0.632208	0.662358	0.51309	0.195945	0.33364	0.568952	0.380483	0.677222	0.498574	0.817352	0.534327	0.590382	0.498844	0.418032	0.687261	0.52016	0.729469	0.416775	0.486	0.411612	0.50005	0.345596	0.644601	0.461355	0.46085	0.377601	0.479956	0.462951	0.510965	0.506359	0.457114	0.413552	0.465284	0.424158	0.424069	0.522623	0.41397	0.514336
Galnt12	1.43864	1.49014	1.60446	1.54845	1.6864	1.54151	1.33293	1.42038	1.26913	2.04428	1.70967	1.14821	1.59156	1.34192	1.30658	1.76517	1.33242	1.59182	1.10636	1.29422	1.58006	1.34349	1.51379	2.14649	1.73793	1.61131	1.33707	1.99838	0.967052	1.62377	1.27663	1.11584	1.52871	1.34597	1.52477	1.31944	1.7219	1.35941	1.77961	1.73776	1.49562	1.86957	1.31154	1.88244
Galnt13	0.0110775	0.0063969	0.0116173	0.00720589	0.00449042	0.00722617	0.0106718	0.00879521	0.00936073	0.00847545	0.0045239	0.00825635	0.00549588	0.00999002	0.00708235	0.00674948	0.00349721	0.0125173	0.00583958	0.0115735	0.00272425	0.00721332	0.0141016	0.00527058	0.00616503	0.00855341	0.0117771	0.00505687	0.0178359	0.00953102	0.0113285	0.00300911	0.00904791	0.00492098	0.00617337	0.00528566	0.00351057	0.00638436	0.0015089	0.00324615	0.00355007	0.0143022	0.00851505	0.0093196
Galnt14	0.00287752	0.00470691	0.001875	0.00259748	0.00656307	0.00244322	0.00175891	0.00250138	0.00393134	0.00074651	0.00134069	0.00364158	0.00318644	0.00482685	0.00106393	0.00214889	0.00191291	0.00393708	0.00232302	0.00070498	0.00401549	0.00181675	0.00789574	0.00074566	0.00214971	0.00196486	0.00479929	0.00246854	0.00454377	0.00745048	0.00250223	0.00225148	0.00354781	0.00078086	0.00757528	0.00283592	0.0006668	0.0012316	0.0254955	0.00336357	0.00194054	0.00598695	0.00371997	0.00353548
Galnt16	0.0435511	0.0662415	0.0503437	0.0433429	0.0394292	0.0361527	0.0284386	0.0676127	0.0542406	0.0691785	0.0731556	0.0584143	0.0529991	0.0588589	0.054725	0.0202432	0.0409737	0.0556655	0.0279924	0.0404711	0.0501869	0.0343435	0.0293238	0.0476874	0.0466621	0.0604977	0.0940511	0.0604167	0.214863	0.0433877	0.0359318	0.0251665	0.0436057	0.0256198	0.03476	0.0346922	0.0230381	0.031923	0.0351957	0.0343485	0.0318315	0.0360671	0.0337242	0.0419813
Galnt2	1.37045	1.40989	1.45388	1.51217	1.54025	1.56117	1.4996	1.52621	1.82133	2.06723	1.94369	2.24127	1.83178	2.05435	1.75426	1.71232	1.4264	1.5763	2.09691	1.39192	1.54918	1.43966	1.98116	2.16723	2.79441	3.9258	5.05506	2.82676	5.98322	1.20312	1.51448	1.16069	1.56489	1.6075	1.56247	1.5873	1.95142	1.22146	1.27637	1.25655	1.59715	1.71661	1.62355	1.5202
Galnt3	1.05608	1.2074	1.26727	1.29507	1.13062	1.19346	1.01771	1.13422	2.33185	2.90211	1.68088	2.12503	2.50298	2.56029	1.69985	1.15759	1.15851	1.30067	0.798347	1.10926	1.03446	0.980404	1.30937	1.31596	2.00704	2.24543	1.7173	2.28707	1.56362	1.48879	1.13441	1.27814	1.14365	1.21371	1.21707	1.18819	1.6995	1.43653	1.68577	1.4817	1.3209	1.39615	1.22515	1.66741
Galnt4	2.63211	2.47244	2.63536	2.85136	2.80217	2.69494	2.43395	2.51244	2.01552	2.453	2.54521	1.79375	2.48005	1.86341	2.01796	2.99792	2.32553	2.68531	2.66237	2.49439	2.56017	2.21495	2.52772	3.19084	2.65691	2.35942	1.7597	2.82175	1.63404	3.43196	2.92381	2.5895	2.79156	2.90846	2.79035	2.87354	3.54962	3.49825	3.7462	3.22782	2.7495	3.21316	2.51071	3.44664
Galnt5	0.297812	0.263559	0.257161	0.284136	0.317489	0.233361	0.214541	0.297249	0.242163	0.225544	0.30157	0.189434	0.353871	0.209261	0.200379	0.334685	0.290241	0.314226	0.165064	0.263374	0.249389	0.239007	0.312096	0.34631	0.186157	0.135182	0.0921397	0.166995	0.0492	0.314358	0.247451	0.219738	0.276848	0.268552	0.250364	0.276512	0.293276	0.244568	0.3725	0.226644	0.226959	0.267286	0.230768	0.345511
Galnt6	7.11744	6.19085	6.85105	7.49588	7.74198	7.66222	7.1559	6.78976	4.75786	5.81216	4.82065	7.07116	4.13645	5.2651	5.68529	7.32301	6.46746	6.81733	7.21856	6.46979	7.22919	7.03162	7.27807	6.88085	5.45719	3.04625	2.40867	4.21539	1.54849	6.86999	6.16032	5.81602	7.2762	6.49155	6.64242	5.41993	8.85469	6.04801	7.02528	7.17479	6.45149	8.81555	7.33708	6.86469
Galnt7	1.79203	1.70623	2.51429	2.31604	2.07783	2.03271	1.83212	2.10211	1.73876	2.17537	2.13579	1.69146	2.20628	1.58725	1.5601	1.92489	1.8274	1.91125	2.74765	1.62785	1.98764	1.79006	2.15793	2.7955	2.13813	1.66024	1.4178	2.14585	1.23903	2.83531	3.18034	2.23794	2.2531	2.73123	2.10133	3.13247	2.58959	3.2716	3.48375	3.01288	2.15935	3.09779	1.91183	3.08537
Galnt9	0.00950815	0.00986779	0.00675698	0.00589866	0.013875	0.00537993	0.00592082	0.00600007	0.0165957	0.00373086	0.00454583	0.0210062	0.00487129	0.0228466	0.00631574	0.00367937	0.0021235	0.00555137	0.00607832	0.00227341	0.00294945	0.00445757	0.00785225	0.00116604	0.00855779	0.0135879	0.0114925	0.00811176	0.0190579	0.00348579	0.00370238	0.00565409	0.00276074	0.00134628	0.00425329	0.00402404	0.0056099	0.00659767	0.00431837	0.00500213	0.0145474	0.00623364	0.00160422	0.00618239
Galntl6	0.00142671	0.00313471	0.0063356	0.00628829	0.00448093	0.00057275		0.00161159	0.00118592	0.00286967	0.00116658	0.00240232	0.00090101	0.00475797	0.00229616	0.0026745	0.00091186	0.00342998	0.00069239	0.00253665	0.003179		0.00382957	0.00077477	0.00164995	0.00124121	0.00270133	0.00327416	0.00511095	0.00637704	0.00146596	0.00088896	0.00625854	0.00143414	0.00209833		0.00067531	0.00195231	0.00095227	0.00285365	0.00281797		0.00078956	0.00403541
Ganab	5.17112	5.11332	5.33101	5.9597	5.53859	5.46648	4.97367	4.49718	3.93693	5.40962	5.1034	4.45746	4.71635	4.04395	4.77041	5.81288	4.63004	4.64416	5.50487	4.62676	5.42614	4.92681	5.56842	5.7376	4.72822	4.35645	3.5005	4.12702	4.40192	5.36323	5.83823	4.66778	5.05497	5.67725	5.25865	5.73338	6.33514	5.57937	4.35458	5.51103	5.32339	6.54817	5.39841	5.93962
Gcnt1	0.147062	0.164547	0.179776	0.0888368	0.2073	0.0934003	0.0889203	0.103689	0.543222	0.173639	0.597585	0.403589	0.754029	0.525541	0.202058	0.157125	0.0993241	0.0967518	0.115814	0.0888011	0.0769678	0.110848	0.0489938	0.22541	0.435853	0.508273	0.510373	0.436369	0.489905	0.643414	0.0970463	0.101714	0.150397	0.147152	0.110651	0.39046	0.112155	0.257483	0.205827	0.429479	0.175057	0.137363	0.0727775	0.289857
Gcnt3	2.05005	2.45618	2.43325	2.64033	2.71348	2.42313	1.83497	2.38772	5.16767	7.20635	5.81414	4.45088	4.76557	4.93184	3.13534	2.92609	2.06137	2.8389	1.36685	1.67193	2.52835	2.28447	3.10321	3.23194	4.32352	4.04359	2.46113	3.79854	1.82145	2.42279	1.78668	1.92811	2.09296	1.94195	2.05925	2.15636	2.75356	2.48148	3.3179	2.4512	2.59136	2.82723	2.162	3.83898
Glb1	0.917497	1.09197	1.12959	1.20213	1.00777	0.971327	0.982596	0.988709	0.668171	0.765214	0.929748	0.67419	0.538	0.702195	0.672469	1.00213	0.742704	0.932241	0.74366	0.701088	0.988896	0.893196	1.06119	1.10864	0.835829	0.516664	0.57445	0.60947	0.764714	0.796759	0.722493	0.638142	0.778278	0.791943	0.857416	0.74698	0.693642	0.690539	0.911174	0.934137	0.692141	0.938739	0.75211	1.06064
Gnptab	0.903286	0.852644	0.823762	0.891854	0.919509	0.779764	0.778201	0.777502	0.82382	0.961301	0.913719	0.813892	0.610639	0.811248	0.849099	0.923244	0.857827	0.898291	1.18735	0.733253	0.960616	1.09054	1.15032	0.878584	0.801248	0.789357	0.852877	0.887957	1.58806	0.716688	1.02537	0.69449	0.800415	0.964752	0.937991	0.84883	0.968827	0.745212	0.775763	0.791035	0.741748	0.948738	0.830329	0.881909
Gnptg	0.571296	0.666916	0.667525	0.604657	0.715296	0.579722	0.532252	0.488589	0.487296	0.613079	0.52544	0.443332	0.414262	0.54464	0.468509	0.783323	0.524284	0.5688	0.558292	0.484333	0.602857	0.552938	0.689066	0.63911	0.519389	0.34541	0.430217	0.409389	0.58119	0.653844	0.584346	0.476524	0.571362	0.613687	0.633918	0.597732	0.480589	0.481206	0.596381	0.566603	0.474856	0.708593	0.510911	0.627901
Hexa	3.84672	4.46136	3.9945	4.61513	4.03581	3.97647	3.5044	4.32864	4.141	2.9665	3.03197	4.60179	2.83849	3.94675	3.70078	3.74271	3.48717	3.47358	3.91247	3.18226	4.17397	3.69213	4.05028	4.06297	3.65001	2.75747	2.6577	2.99341	3.16118	3.67874	3.66188	3.04334	3.52465	3.80108	4.00657	3.63141	3.73762	4.07429	4.38664	4.21088	3.37961	4.7666	3.30209	4.53892
Hexb	7.01164	7.40929	8.98649	9.29414	8.53295	8.03055	8.34538	7.91638	4.83043	2.1918	5.10399	6.56754	1.9867	5.85267	6.39815	7.70726	5.07569	6.71754	6.34228	4.75775	7.64287	7.23899	7.37088	5.33869	3.55343	1.20518	1.5055	1.71392	1.64494	5.14434	5.98368	5.39747	6.03028	5.59882	6.57774	5.47262	4.54166	4.6607	6.04228	6.34275	4.74075	7.20737	4.52479	5.38607
Man1a	4.51078	5.08854	5.08594	5.88275	4.81808	4.68327	4.90996	5.01642	3.02413	3.33115	4.31416	4.31203	2.44539	4.14331	3.87036	4.33434	3.60298	4.31729	4.82548	3.78044	4.93846	4.56483	5.85381	3.79051	2.69541	1.48558	1.79916	1.60063	1.76695	3.5019	4.60052	3.94806	4.21856	4.66829	5.35687	4.94205	3.33485	3.15217	3.75834	3.96619	3.38762	5.11397	3.70548	3.66903
Man1a2	1.32944	1.3706	1.39896	1.42912	1.21789	1.23435	1.09453	1.33974	1.10584	2.13707	1.39046	1.14089	1.1377	1.27585	1.27456	0.909998	1.1933	1.15799	1.36836	1.2834	1.20998	1.12192	1.30191	1.56375	1.48279	1.34418	1.27211	1.25009	1.63668	1.25698	1.51386	1.15254	1.34999	1.33834	1.37827	1.38858	1.381	1.40579	1.41216	1.40087	1.34071	1.5278	1.27674	1.36973
Man1b1	2.08843	1.93945	2.08567	1.93008	2.20109	2.17615	1.8909	1.91219	1.3867	1.99751	1.65471	1.56018	1.52763	1.3762	1.59424	2.15609	1.93233	1.67299	2.02803	1.86277	2.1299	2.04321	1.53507	2.34115	1.64526	1.2402	1.24893	1.33933	1.23882	2.52472	2.48605	1.84571	1.96245	2.3637	2.09802	2.22375	1.98703	2.12397	2.18335	1.86033	1.77811	2.38139	1.94707	2.21903
Man1c1	0.205867	0.20599	0.189192	0.16532	0.185637	0.189166	0.181019	0.194133	0.539907	0.176438	0.217367	0.489787	0.2649	0.365984	0.271872	0.146334	0.18578	0.17375	0.159845	0.126764	0.186352	0.175544	0.157941	0.154797	0.248762	0.40879	0.456312	0.262862	0.719127	0.127344	0.154868	0.120686	0.131877	0.165063	0.13654	0.164816	0.173483	0.203564	0.152487	0.146397	0.210257	0.18131	0.174358	0.170408
Man2a1	2.13167	2.40023	2.40032	2.64057	2.26995	2.15653	2.02075	2.37668	2.41569	3.2245	3.34257	2.50141	1.85083	2.79041	2.25437	2.39738	2.13168	2.53629	2.11493	2.11136	2.23497	1.95726	2.64325	2.90197	2.72896	2.88216	3.13404	2.62091	5.80465	1.89873	2.25102	1.97322	2.29011	2.18671	2.11779	2.28373	2.40819	2.38903	1.25108	2.19417	2.1452	2.36314	2.39116	2.09602
Man2a2	0.306949	0.277945	0.300264	0.329515	0.307377	0.280246	0.239493	0.279095	0.718364	0.397976	0.407063	0.636072	0.416248	0.667905	0.407665	0.255207	0.28446	0.320486	0.272167	0.246297	0.290109	0.250737	0.289575	0.278999	0.487116	0.626002	0.927803	0.503947	1.28356	0.2382	0.298338	0.255522	0.295955	0.292203	0.276802	0.358922	0.29415	0.315185	0.30525	0.265804	0.35531	0.249563	0.32394	0.324879
Man2b1	2.11181	2.76236	2.21307	2.3559	2.28259	2.34496	1.85861	2.51732	2.96311	2.10183	1.91522	3.1227	1.84772	3.05153	2.31115	2.4286	1.96562	2.05362	2.06723	1.93095	2.15215	2.19354	1.54138	2.4166	2.06889	2.03918	1.98406	1.70668	2.9365	2.11043	2.01644	1.48353	1.87802	2.03312	2.0073	2.18	2.13288	1.70161	1.62394	1.95971	1.85863	2.18115	2.01949	2.09958
Manba	0.651021	0.830566	0.748438	0.703678	0.753734	0.690182	0.561631	0.686236	0.888684	0.742281	0.716107	0.838202	0.568186	0.846103	0.753232	0.70294	0.532001	0.70429	0.604517	0.572433	0.697845	0.696089	0.626932	0.709166	0.738796	0.602027	0.630095	0.546132	0.805616	0.501781	0.532791	0.485206	0.525829	0.585515	0.532891	0.5709	0.647113	0.588947	0.755365	0.711539	0.595059	0.760207	0.56898	0.774888
Mgat1	1.90087	1.84685	1.77063	1.59443	1.68555	1.60754	1.51339	1.86565	1.45276	1.40622	1.03267	1.83234	1.09835	1.47892	1.35986	2.00672	1.42791	1.45633	1.5359	1.32671	1.46039	1.66089	1.88772	1.71987	1.15755	1.01252	1.10927	0.992218	1.50692	1.73888	1.57134	1.14698	1.5547	1.47984	1.46391	1.5757	1.45109	1.50524	1.74786	1.74177	1.35895	1.67023	1.25208	1.76769
Mgat2	0.894019	0.83582	0.822902	0.793049	0.974604	0.911011	0.759722	0.7538	0.876363	0.656633	0.740599	0.781811	0.798573	0.728789	0.677639	0.959226	0.925576	0.92016	1.03559	0.812849	0.778202	0.977756	0.852227	0.759414	0.825563	0.967854	0.932228	0.808345	1.1225	0.814062	0.874145	0.866905	0.781175	1.06407	0.97477	0.893713	0.820426	0.692006	0.778493	0.940188	0.808851	0.880088	0.959878	0.83878
Mgat3	0.467275	0.331384	0.470647	0.486217	0.447738	0.403779	0.356994	0.403146	0.181716	0.0748127	0.181304	0.1796	0.190168	0.155415	0.194845	0.372784	0.283804	0.388487	0.448545	0.298039	0.356889	0.358837	0.343516	0.232969	0.166386	0.0857082	0.0699026	0.0953708	0.0562525	0.344874	0.410314	0.265165	0.350318	0.321615	0.384193	0.324607	0.220125	0.420472	0.417034	0.38512	0.206291	0.324729	0.298048	0.368822
Mgat4a	8.23585	9.44868	8.41804	10.8596	9.61614	9.47188	8.72041	9.31159	6.40745	6.0311	7.05103	6.5734	4.55425	6.63344	7.68704	9.3118	7.75762	8.54944	8.42891	6.60286	9.61682	6.71361	11.0207	10.3122	8.3738	4.51322	3.50288	6.02578	3.14587	7.41468	9.90487	6.70475	8.29524	8.38146	8.70815	8.95888	10.4267	8.38489	9.05656	8.23534	7.50724	9.81858	8.52272	9.06387
Mgat4b	2.59599	2.91987	3.38712	3.17353	3.07089	2.99432	2.94024	2.83771	2.63906	5.33887	3.52352	2.56193	2.53072	2.72352	2.55679	3.05701	2.21232	2.9011	2.05761	2.06605	2.61888	2.32222	2.9341	3.72157	3.17265	3.4653	2.62964	3.30743	2.80951	3.62256	2.44976	2.31583	2.438	2.52175	2.55703	3.25474	2.84995	2.88598	3.73666	3.74756	2.71506	3.71854	2.35889	3.82576
Mgat4c	8.6458	9.26258	9.88873	7.6173	9.79464	7.85167	6.54683	8.68172	3.60785	2.05949	3.58549	2.23674	5.95442	3.24866	5.185	7.24889	6.30078	7.68096	0.781954	5.34537	5.96173	4.90919	6.27889	5.07551	6.31722	3.55349	2.23778	3.8146	0.760738	9.97779	7.52119	5.32718	6.74663	5.69549	6.75056	8.14238	6.90311	9.47026	9.16565	7.80815	6.39183	8.28339	5.65197	9.44576
Mgat5	1.4558	1.39021	1.80276	1.63636	1.75467	1.49915	1.45804	1.39039	2.63627	2.60475	1.70338	2.33367	1.49875	2.4747	2.12004	1.76514	1.30407	1.57384	1.39443	1.16952	1.60783	1.39921	1.67674	1.86933	1.76747	1.40131	1.2052	1.63752	1.20338	1.58743	1.45086	1.14371	1.49096	1.36264	1.34338	1.45835	1.80165	1.66223	1.94139	1.6902	1.52657	1.78876	1.43993	2.09462
Mgat5b	0.00238699	0.00323868	0.00134029	0.00213484	0.00074561	0.00180635	0.00339508	0.00048791	0.00339255	0.00135415		0.00109956	0.0009482	0.00425489	0.00172127	0.00240617	0.00055519	0.00483179		0.004935	0.00144252	0.0012858	0.00283249	0.00069846	0.00054684	0.00393381	0.00401455	0.00174605	0.00241688	0.00693448	0.00118076	0.00370686	0.00227135	0.00099584	0.00247733		0.0005677	0.00301439	0.00309632		0.00103918	0.00273187	0.00138173	0.00496207
Mogs	1.42212	1.29322	1.09708	1.12126	1.35032	1.35831	1.07472	1.09029	0.823088	1.4037	1.09271	0.855677	1.23564	0.653262	0.906224	1.27193	1.18463	1.12333	1.19688	1.17594	1.1145	1.11246	0.778897	1.10039	0.914246	1.24141	1.07856	1.15999	0.923588	1.45299	1.12791	1.19899	1.11227	1.32627	1.25078	1.16004	1.2337	1.1135	1.02828	1.15294	1.04325	1.11753	1.09863	1.01559
Nagpa	0.488652	0.463607	0.496279	0.548691	0.523748	0.508097	0.376872	0.504166	0.684307	0.579934	0.562026	0.648057	0.487247	0.526027	0.492734	0.472228	0.517506	0.500309	0.56344	0.47791	0.487789	0.467261	0.441321	0.464044	0.595588	0.555056	0.583546	0.578254	0.686751	0.508983	0.548075	0.400439	0.448314	0.610902	0.47942	0.53777	0.590381	0.529081	0.554557	0.472913	0.453871	0.512965	0.507037	0.500937
Neu1	3.74147	3.5365	7.19012	5.2743	5.67512	4.19429	3.13674	5.69549	6.86523	1.80303	2.80164	2.75316	4.77883	4.09514	4.41607	4.6999	2.20413	3.66305	1.04141	1.26833	3.32573	2.44131	3.58805	2.67878	2.3761	1.18663	1.0699	1.18985	1.30658	4.58414	2.42838	1.66828	1.92456	1.94039	2.23802	4.1065	1.45511	4.22476	5.79876	7.05206	1.91326	4.11678	1.81019	7.69451
Neu2	0.034914	0.0249817	0.0309959	0.0263762	0.046648	0.0387095	0.0280864	0.0317883	0.0207995	0.044982	0.0285856	0.0133338	0.0232131	0.0131255	0.0288292	0.0396138	0.0444257	0.0532462	0.0329651	0.0405688	0.0404193	0.0336694	0.0325503	0.0399416	0.0200308	0.00968809	0.011721	0.0129346	0.00149253	0.0287879	0.0366749	0.0177415	0.0330274	0.0203291	0.0315125	0.0273791	0.0298251	0.0205452	0.0325124	0.0251032	0.0235057	0.0254451	0.0222992	0.029173
Neu3	0.0402253	0.0341572	0.052119	0.0520958	0.045045	0.0393905	0.0423658	0.0346677	0.0780173	0.0165142	0.0468651	0.0830075	0.0326626	0.0546314	0.0418826	0.0531082	0.0515906	0.0413641	0.0939915	0.0414024	0.0439281	0.0440664	0.0621355	0.0411226	0.0478789	0.0448195	0.0532378	0.0532017	0.138871	0.0425125	0.0453472	0.0338065	0.0369029	0.0700029	0.0549253	0.0409415	0.040301	0.043099	0.0336242	0.0308445	0.0485145	0.0454754	0.0404866	0.0614273
Ogt	1.83288	1.34878	1.78881	1.47818	2.36417	2.02229	1.42174	1.58296	1.70743	0.74469	1.24091	1.41388	1.1882	1.20786	1.53711	2.07135	1.76549	1.71935	1.97087	1.47293	2.12695	1.63836	2.19816	1.71531	1.33452	1.19081	1.3168	1.11305	0.699495	1.64631	2.72888	1.08498	1.45237	1.7221	1.42494	2.02564	2.37867	1.87188	1.69961	2.02792	1.40102	1.70345	2.04048	1.92751
Pofut1	0.749247	0.618305	0.663912	0.70402	0.816541	0.670039	0.623449	0.64359	0.585956	0.556654	0.650647	0.629362	0.586751	0.518987	0.691458	0.778968	0.576249	0.698157	0.699657	0.656399	0.687091	0.638433	0.573591	0.689135	0.645786	0.642206	0.597607	0.526779	0.64553	0.753124	0.772083	0.662324	0.762246	0.804271	0.739092	0.740269	0.854731	0.83225	0.800456	0.73622	0.71191	0.895206	0.69039	0.859419
Pofut2	1.05836	0.915777	0.892371	0.821353	0.99229	1.11156	0.789035	1.01142	1.64213	1.04768	1.06108	1.52584	1.10553	1.42385	1.10348	0.997875	1.08041	1.05175	0.965633	1.06243	1.10557	1.01999	0.969471	1.101	1.2381	1.83529	2.12993	1.24626	3.37054	1.10979	1.12229	0.932367	0.907577	1.03654	0.789873	1.1114	1.03218	1.25745	0.972499	0.686742	1.1061	1.04739	1.0418	0.967816
Pomgnt1	0.624592	0.693027	0.733327	0.746206	0.715306	0.684099	0.628802	0.652356	0.904287	0.883021	0.734974	0.938323	1.01734	0.891968	0.74007	0.530259	0.680377	0.632085	0.571281	0.555255	0.680494	0.566556	0.674784	0.767506	0.831422	1.06366	1.1256	1.00784	1.47413	0.71278	0.652976	0.584053	0.610287	0.647224	0.720614	0.70668	0.840214	0.856007	0.77196	0.639606	0.729436	0.910778	0.692075	0.911011
Pomt1	0.342972	0.364336	0.344341	0.361225	0.377006	0.345517	0.298461	0.352732	0.213772	0.372454	0.354938	0.187048	0.296564	0.193323	0.309035	0.378647	0.300285	0.342132	0.325988	0.296536	0.353836	0.274219	0.369233	0.412822	0.284476	0.281046	0.249364	0.299994	0.205821	0.380304	0.368255	0.315383	0.345348	0.361009	0.341789	0.376853	0.402559	0.348704	0.401621	0.346214	0.318172	0.464117	0.298025	0.379194
Pomt2	0.368746	0.392312	0.338079	0.409905	0.379117	0.374244	0.367221	0.31004	0.424621	0.317909	0.291638	0.476617	0.41394	0.427262	0.406873	0.356904	0.351845	0.330673	0.371658	0.28514	0.342299	0.304592	0.372701	0.340395	0.378307	0.443209	0.463683	0.349323	0.441037	0.368141	0.335891	0.341786	0.387358	0.38587	0.3643	0.339309	0.364152	0.41714	0.38624	0.398727	0.35127	0.413677	0.34749	0.280316
Prkcsh	2.54699	2.66845	2.94921	3.39892	2.99681	2.83342	2.74724	3.00461	2.65677	3.85936	3.40678	3.02117	2.45803	3.12506	3.28765	3.21171	2.76548	3.39095	3.00421	2.55409	2.85636	2.64799	3.18958	3.4693	3.12194	2.4291	2.33495	2.49236	2.80154	2.62448	2.94283	2.64684	2.85911	2.99413	3.19886	3.37367	3.11309	3.5256	4.0495	3.97829	3.30548	3.49827	3.09864	3.95149
St3gal1	0.946897	0.701775	0.521796	0.812719	0.867582	0.720339	1.05097	0.81979	1.94713	0.669549	1.07473	2.15313	0.982951	2.00748	1.20459	1.02262	1.31125	0.9508	2.1519	1.39724	0.811571	1.06852	0.920293	0.877005	1.79778	2.5606	3.97639	1.62504	5.80657	0.915651	0.793654	1.60016	1.42438	0.778589	1.27914	1.07783	2.0645	1.38442	1.16788	1.16751	1.39831	0.95475	1.33786	0.984646
St3gal2	0.0568336	0.0594859	0.0677601	0.0612902	0.0639107	0.0660206	0.0470132	0.058081	0.111553	0.0463732	0.0604699	0.0979788	0.0884569	0.109099	0.0639856	0.0683362	0.0554386	0.0523207	0.0510298	0.0482844	0.0502867	0.0531073	0.0372629	0.0568487	0.0741873	0.127797	0.15855	0.0845672	0.279317	0.0515601	0.0546439	0.0391734	0.0458185	0.0448562	0.0512582	0.0477516	0.0525189	0.0485052	0.0521037	0.0487247	0.0571215	0.0544197	0.0488661	0.0581199
St6gal1	0.432384	0.386251	0.442706	0.290214	0.551906	0.273779	0.249386	0.317192	0.301948	0.158399	0.276229	0.296252	0.213137	0.401657	0.25708	0.440997	0.392402	0.272194	0.336106	0.316069	0.322994	0.350622	0.207646	0.228907	0.301564	0.250055	0.51713	0.306493	0.826	0.33391	0.380027	0.29228	0.495331	0.357768	0.445853	0.667756	0.311638	0.315238	0.400245	0.531434	0.463509	0.387479	0.332745	0.39577
St8sia2	0.0129605	0.0210966	0.0193239	0.0136724	0.0162413	0.0163271	0.0137977	0.0189117	0.0128876	0.00411578	0.0037552	0.00904257	0.00952105	0.0192497	0.00962064	0.0191169	0.008134	0.0205166	0.0192606	0.015742	0.0118546	0.0133456	0.0320339	0.00943389	0.0121757	0.00979264	0.011096	0.00537708	0.00534044	0.0169202	0.0149565	0.0074332	0.0174416	0.0253106	0.014593	0.00991399	0.00802596	0.00489717	0.0240151	0.0115999	0.0114124	0.00910772	0.0173986	0.0192006
St8sia3	0.0157174	0.0111935	0.0112794	0.0145484	0.0212556	0.0139084	0.00847699	0.0104498	0.0271333	0.0162714	0.0159637	0.0257764	0.0153691	0.0195452	0.0104576	0.0136716	0.00714936	0.0118188	0.0215879	0.0153833	0.0170771	0.0134768	0.0191246	0.0110453	0.0198835	0.0405755	0.0486766	0.030261	0.0783809	0.0102827	0.0222713	0.0075246	0.00988418	0.0171806	0.0138323	0.0164944	0.0169187	0.0192831	0.0138145	0.0154285	0.0195481	0.0263176	0.0142001	0.0230592
St8sia4	0.348313	0.291358	0.421617	0.286318	0.493692	0.227193	0.222087	0.311655	0.349912	0.156718	0.27698	0.306935	0.176637	0.364876	0.280194	0.35463	0.321374	0.240671	0.354028	0.232368	0.273834	0.294468	0.260207	0.197833	0.23508	0.210177	0.435416	0.200888	0.372569	0.207367	0.280892	0.256891	0.368806	0.257552	0.320963	0.38054	0.24117	0.175911	0.271745	0.254795	0.261438	0.225033	0.23602	0.221825
St8sia6	0.0816394	0.068595	0.0913096	0.047948	0.0957308	0.0494462	0.0381065	0.0653011	0.108801	0.0829636	0.078937	0.107528	0.0580323	0.141625	0.0706655	0.0598327	0.0678848	0.0537405	0.0931408	0.0898057	0.0687083	0.0732069	0.0678379	0.0474528	0.0846536	0.13734	0.209441	0.102441	0.171801	0.0616649	0.0873161	0.0686417	0.0990057	0.0803794	0.0855918	0.102694	0.107658	0.0587336	0.0731945	0.0897377	0.10248	0.0650928	0.0695629	0.0703666
Uggt1	2.00941	1.96899	1.71573	2.39594	2.11921	2.15131	1.86831	2.17416	1.88161	2.26426	2.24513	2.19747	2.49364	1.96711	1.94445	1.47094	1.88257	1.94183	1.78588	1.87788	1.79809	1.81325	2.04226	2.03321	2.31136	2.21711	2.22113	2.14954	2.50283	2.11911	2.00017	1.98432	2.05304	2.27607	1.94636	2.51161	2.37387	2.41297	2.49025	2.17918	2.07062	2.45273	2.10439	2.45211
Uggt2	0.0317342	0.0337148	0.0500183	0.0431098	0.03468	0.0353925	0.0306007	0.0488954	0.128998	0.0521326	0.0471951	0.099789	0.0613	0.084845	0.0569611	0.0399584	0.0307083	0.0415816	0.0184897	0.018674	0.0310925	0.0358049	0.0502635	0.0321038	0.0616717	0.101737	0.116402	0.0646272	0.185671	0.0327763	0.0330234	0.0237139	0.0233707	0.0292032	0.0254676	0.0284088	0.049935	0.0382666	0.0385409	0.0459625	0.0370526	0.0578019	0.0354926	0.0378361
Wbscr17	0.0529743	0.0621797	0.0626411	0.0732145	0.0690294	0.0531708	0.0538327	0.0583801	0.0865357	0.117545	0.103036	0.0703433	0.0645733	0.118358	0.072178	0.0470448	0.0437555	0.0621169	0.0371655	0.0438664	0.0486576	0.0571847	0.0483454	0.0486804	0.0452451	0.0612931	0.0838812	0.0420223	0.285727	0.0616467	0.0537281	0.0346502	0.0462551	0.039646	0.047308	0.0478979	0.0500589	0.0656553	0.0597726	0.0553453	0.0556661	0.0683869	0.0417932	0.0575766
1Sample nomenclature : Dose of irradiation_Day post-irradiation_Technical replicate

## Sheet: FC at each time
Supplementary Table S4 (continued). Gene expression data (mouse intestine) (fold changes and p-values for 0 Gy (sham-IR) vs 19 Gy at each time post-irradiation).
Assay	D3								D7								D42
	Sham-IR (0 Gy)			19 Gy			Student's t-test1		Sham-IR (0 Gy)			19 Gy			Student's t-test1		Sham-IR (0 Gy)			19 Gy			Student's t-test1
	Mean	SD	SEM	Mean	SD	SEM	p-value	Adjusted p-value	Mean	SD	SEM	Mean	SD	SEM	p-value	Adjusted p-value	Mean	SD	SEM	Mean	SD	SEM	p-value	Adjusted p-value
A4gnt	1	0.238361	0.0842734	1.05575	1.0319	0.147414	0.8931	0.9042	1	0.366493	0.14962	1.51154	1.07592	0.179321	0.3093	0.4246	1	0.190583	0.0720337	1.47955	0.238858	0.0298572	0.0008	0.0342
Aga	1	0.15197	0.0537297	0.986702	0.282249	0.0403213	0.9138	0.9138	1	0.200592	0.0758166	1.10262	0.150817	0.0251362	0.296	0.4134	1	0.188154	0.0711157	1.17358	0.231674	0.0289593	0.1337	0.3928
B3galtl	1	0.0830309	0.0293558	1.01652	0.23835	0.03405	0.8663	0.8957	1	0.166385	0.0628877	0.871095	0.199988	0.0333314	0.23	0.3451	1	0.170399	0.0644048	0.9507	0.139598	0.0174497	0.5551	0.7687
B3gnt2	1	0.0631523	0.0223277	1.07189	0.226353	0.0323361	0.4436	0.5284	1	0.118003	0.044601	0.974816	0.251945	0.0419908	0.8273	0.8703	1	0.0689604	0.0260646	0.986745	0.115235	0.0144044	0.7888	0.852
B3gnt3	1	0.0884668	0.0312777	1.12311	0.112401	0.0160573	0.0389	0.0716	1	0.0695973	0.0263053	1.0358	0.215526	0.035921	0.7092	0.7909	1	0.0924236	0.0349328	0.951468	0.0975845	0.0121981	0.3411	0.6778
B3gnt4	1	0.237779	0.0840676	1.05424	0.514613	0.0735161	0.8043	0.846	1	0.110877	0.0419076	1.06833	0.179398	0.0298997	0.4351	0.5685	1	0.0974545	0.0368343	1.06987	0.247458	0.0309323	0.4798	0.762
B3gnt8	1	0.249657	0.088267	1.2466	0.524714	0.0749592	0.2876	0.3858	1	0.128226	0.0484648	1.38077	0.694286	0.115714	0.2394	0.3525	1	0.281959	0.10657	0.936284	0.133518	0.0166897	0.599	0.7692
B4galt1	1	0.0668377	0.0236307	1.43159	0.297813	0.0425447	0.0081	0.0313	1	0.108842	0.0411384	1.26729	0.310438	0.0517397	0.0907	0.1604	1	0.194021	0.0733332	0.922929	0.104953	0.0131192	0.373	0.6778
B4galt2	1	0.224615	0.0794132	1.39702	0.337034	0.0481478	0.0241	0.0561	1	0.15052	0.056891	3.24141	2.18925	0.364874	0.0539	0.1456	1	0.205275	0.0775866	1.30602	0.397243	0.0496554	0.0835	0.2907
B4galt3	1	0.0923747	0.0326594	0.884714	0.207009	0.0295728	0.2107	0.3103	1	0.11886	0.044925	1.10084	0.123052	0.0205086	0.1527	0.2425	1	0.11132	0.0420751	0.931791	0.164266	0.0205332	0.3598	0.6778
B4galt5	1	0.134275	0.0474735	0.554772	0.166948	0.0238497	0.0001	0.0017	1	0.159641	0.0603387	0.348599	0.10551	0.017585	<0,0001	0.0001	1	0.287188	0.108547	0.861422	0.159768	0.019971	0.2863	0.6626
C1galt1	1	0.0776178	0.027442	1.351	0.308775	0.0441107	0.0234	0.0561	1	0.089902	0.0339798	1.29297	0.148132	0.0246886	0.0029	0.0292	1	0.0636969	0.0240752	1.00703	0.112272	0.014034	0.8823	0.9046
C1galt1c1	1	0.11754	0.0415565	0.879634	0.0518679	0.0074097	0.0258	0.0581	1	0.128914	0.048725	0.891288	0.383355	0.0638925	0.5302	0.6448	1	0.110853	0.0418986	1.16323	0.163126	0.0203907	0.0404	0.2495
Edem1	1	0.0431948	0.0152717	0.795584	0.125088	0.0178696	0.0042	0.0211	1	0.109248	0.0412919	0.739772	0.158412	0.026402	0.008	0.0496	1	0.0545855	0.0206314	0.942855	0.0980124	0.0122516	0.1837	0.496
Edem2	1	0.0831767	0.0294074	0.8	0.101901	0.0145573	0.0015	0.0105	1	0.0594589	0.0224734	0.737635	0.267161	0.0445268	0.061	0.1498	1	0.165499	0.0625526	0.920226	0.104574	0.0130718	0.2983	0.6675
Edem3	1	0.0922589	0.0326185	0.836417	0.108534	0.0155049	0.0089	0.0328	1	0.117163	0.0442833	0.826433	0.221161	0.0368601	0.1235	0.2	1	0.154111	0.0582486	1.01536	0.0999737	0.0124967	0.8261	0.869
Fuca1	1	0.122191	0.043201	0.828782	0.148902	0.0212717	0.0332	0.0673	1	0.250162	0.0945522	0.950826	0.265809	0.0443016	0.7323	0.7909	1	0.161167	0.0609153	0.950485	0.206101	0.0257626	0.611	0.7692
Fuca2	1	0.0610758	0.0215936	0.783447	0.18512	0.0264457	0.0207	0.0541	1	0.177608	0.0671295	0.546108	0.325632	0.0542721	0.017	0.0763	1	0.108346	0.0409511	0.909141	0.167598	0.0209498	0.231	0.5736
Fut11	1	0.0954283	0.033739	1.03078	0.158477	0.0226396	0.6643	0.7474	1	0.116568	0.0440587	1.34111	0.411653	0.0686089	0.0996	0.1716	1	0.0543807	0.020554	1.12453	0.109325	0.0136656	0.0166	0.1343
Fut8	1	0.121028	0.0427899	0.759917	0.183532	0.0262188	0.0144	0.0431	1	0.149521	0.0565136	0.759159	0.210853	0.0351421	0.0421	0.1322	1	0.118416	0.0447571	1.01476	0.120694	0.0150868	0.8151	0.8688
Galnt1	1	0.0441727	0.0156174	0.862891	0.124373	0.0177676	0.0266	0.0582	1	0.130998	0.0495124	0.787455	0.181298	0.0302164	0.0385	0.1322	1	0.100457	0.0379691	0.959271	0.0847438	0.010593	0.4164	0.7027
Galnt10	1	0.263003	0.0929856	0.343192	0.099281	0.014183	0.0001	0.0016	1	0.270246	0.102143	0.471451	0.203402	0.0339004	0.0013	0.0149	1	0.367622	0.138948	0.661175	0.177576	0.022197	0.0554	0.2495
Galnt11	1	0.0573093	0.0202619	0.701387	0.249092	0.0355845	0.0188	0.0508	1	0.223571	0.084502	0.779742	0.172267	0.0287111	0.0595	0.1498	1	0.0948863	0.0358637	0.975669	0.0943319	0.0117915	0.6278	0.7692
Galnt12	1	0.0740818	0.0261919	0.986386	0.207421	0.0296316	0.8736	0.8957	1	0.145409	0.0549595	1.13333	0.300868	0.0501447	0.3512	0.4741	1	0.126935	0.0479768	1.18264	0.161817	0.0202271	0.0296	0.2176
Galnt13	1	0.300343	0.106187	0.900733	0.237928	0.0339897	0.4883	0.5651	1	0.527197	0.199262	1.13489	0.618911	0.103152	0.6767	0.772	1	0.422808	0.159806	0.893465	0.601703	0.0752129	0.6956	0.8166
Galnt14	1	0.519531	0.183682	0.845622	0.507753	0.0725361	0.5712	0.6517	1	0.720954	0.272495	0.897969	0.510682	0.0851136	0.762	0.8121	1	0.685329	0.25903	1.4919	2.11842	0.264802	0.5508	0.7687
Galnt16	1	0.296281	0.104751	1.28441	0.167655	0.0239506	0.0398	0.0716	1	0.315845	0.119378	2.33591	1.73198	0.288663	0.1182	0.1954	1	0.213374	0.0806477	0.964764	0.152673	0.0190841	0.7236	0.8214
Galnt2	1	0.0450027	0.0159109	1.31999	0.115975	0.0165679	0.0002	0.0019	1	0.160608	0.060704	2.30279	0.899956	0.149993	0.0159	0.0759	1	0.130792	0.0494346	1.04338	0.17579	0.0219737	0.5944	0.7692
Galnt3	1	0.0832773	0.029443	1.94161	0.390037	0.0557195	0.0006	0.0058	1	0.152907	0.0577936	1.67807	0.351707	0.0586178	0.0038	0.0307	1	0.0976512	0.0369087	1.20314	0.144581	0.0180726	0.0071	0.0721
Galnt4	1	0.0574942	0.0203273	0.824154	0.120216	0.0171737	0.0072	0.0306	1	0.0931173	0.035195	0.939509	0.238868	0.0398113	0.5777	0.6881	1	0.0894927	0.033825	1.11768	0.14476	0.018095	0.0796	0.2907
Galnt5	1	0.12944	0.0457638	0.908994	0.22264	0.0318058	0.3659	0.456	1	0.200919	0.0759403	0.600212	0.379537	0.0632562	0.0509	0.1456	1	0.112145	0.0423867	1.04194	0.213569	0.0266961	0.6378	0.7692
Galnt6	1	0.0724944	0.0256307	0.752789	0.133109	0.0190156	0.0018	0.0111	1	0.0507334	0.0191754	0.562534	0.285757	0.0476261	0.0128	0.0648	1	0.0993542	0.0375524	1.14714	0.159782	0.0199728	0.0511	0.2495
Galnt7	1	0.133456	0.0471839	0.914029	0.141337	0.0201909	0.2501	0.3554	1	0.17034	0.0643825	0.951217	0.287331	0.0478885	0.7215	0.7909	1	0.168232	0.0635856	1.07113	0.209691	0.0262114	0.4794	0.762
Galnt9	1	0.374693	0.132474	1.4449	1.06468	0.152097	0.3272	0.4207	1	0.460733	0.174141	2.36326	1.37348	0.228913	0.0594	0.1498	1	0.369394	0.139618	1.7376	1.02895	0.128619	0.091	0.2947
Galntl6	1	0.69126	0.261272	0.653218	0.394145	0.0563064	0.277	0.3803	1	0.494295	0.201795	0.997516	0.647356	0.107893	0.994	0.994	1	0.820126	0.334815	0.651383	0.415241	0.0593201	0.3765	0.6778
Ganab	1	0.0822384	0.0290757	0.881598	0.101639	0.0145198	0.0308	0.064	1	0.0948677	0.0358566	0.870253	0.144171	0.0240286	0.0911	0.1604	1	0.0779126	0.0294482	1.04715	0.126423	0.0158029	0.396	0.6973
Gcnt1	1	0.347378	0.122817	3.40629	1.57573	0.225104	0.0063	0.0285	1	0.315992	0.119434	4.37302	1.08425	0.180708	0.0004	0.0082	1	0.884816	0.334429	0.895885	0.488336	0.061042	0.7883	0.852
Gcnt3	1	0.123068	0.0435111	2.1405	0.527733	0.0753904	0.001	0.0083	1	0.263758	0.0996912	1.39715	0.414785	0.0691308	0.0741	0.1583	1	0.0988868	0.0373757	1.36368	0.261622	0.0327028	0.0052	0.0699
Glb1	1	0.0919659	0.0325149	0.682274	0.115085	0.0164408	0.0001	0.0016	1	0.15542	0.0587433	0.832215	0.248007	0.0413345	0.1839	0.2864	1	0.0906401	0.0342587	1.09508	0.189228	0.0236535	0.2337	0.5736
Gnptab	1	0.0707725	0.0250219	0.982671	0.13144	0.0187771	0.7625	0.8236	1	0.159861	0.0604217	0.990943	0.315012	0.052502	0.9504	0.9623	1	0.147754	0.0558457	0.976552	0.103863	0.0129828	0.7326	0.8214
Gnptg	1	0.126089	0.0445791	0.827986	0.111484	0.0159263	0.0149	0.0431	1	0.162349	0.0613623	0.818576	0.187529	0.0312549	0.0873	0.1604	1	0.0975324	0.0368638	0.941848	0.143334	0.0179168	0.3712	0.6778
Hexa	1	0.0874301	0.0309112	0.879991	0.16472	0.0235314	0.1189	0.1851	1	0.0885562	0.0334711	0.865243	0.146486	0.0244143	0.0824	0.1604	1	0.0820137	0.0309983	1.11833	0.147567	0.0184459	0.0767	0.2907
Hexb	1	0.0933633	0.0330089	0.574356	0.231286	0.0330409	0.0021	0.0111	1	0.172707	0.0652772	0.377439	0.24577	0.0409617	0.0006	0.0082	1	0.0843697	0.0318888	0.945544	0.174659	0.0218324	0.4508	0.7452
Man1a	1	0.08197	0.0289808	0.726949	0.1441	0.0205857	0.0016	0.0105	1	0.156469	0.0591399	0.483677	0.197379	0.0328965	0.0004	0.0082	1	0.139895	0.0528754	0.842826	0.135942	0.0169927	0.0471	0.2495
Man1a2	1	0.0857034	0.0303007	1.03836	0.277083	0.0395833	0.7353	0.8159	1	0.117418	0.0443798	1.19406	0.134024	0.0223373	0.0179	0.0764	1	0.0841067	0.0317894	1.03699	0.053224	0.006653	0.3406	0.6778
Man1b1	1	0.0613976	0.0217073	0.781713	0.103029	0.0147184	0.0007	0.0065	1	0.114658	0.0433368	0.785892	0.227344	0.0378906	0.0729	0.1583	1	0.11736	0.0443578	0.930074	0.0911468	0.0113933	0.2278	0.5736
Man1c1	1	0.0700202	0.0247559	1.7533	0.729573	0.104225	0.0341	0.0673	1	0.12525	0.04734	2.28671	1.22887	0.204812	0.0502	0.1456	1	0.128032	0.0483914	1.23426	0.154739	0.0193423	0.0069	0.0721
Man2a1	1	0.0853701	0.0301829	1.14181	0.231299	0.0330427	0.1666	0.25	1	0.104663	0.0395587	1.47644	0.537213	0.0895354	0.0821	0.1604	1	0.0723285	0.0273376	1.00546	0.179874	0.0224843	0.9388	0.9388
Man2a2	1	0.0936432	0.0331079	1.79798	0.498931	0.0712758	0.0052	0.0246	1	0.0908084	0.0343224	2.47916	1.31323	0.218872	0.0398	0.1322	1	0.133568	0.0504839	1.05649	0.118203	0.0147753	0.4054	0.6987
Man2b1	1	0.116368	0.0411423	1.07264	0.241663	0.0345233	0.4881	0.5651	1	0.124755	0.0471531	1.07364	0.210332	0.0350553	0.4685	0.5957	1	0.117095	0.0442576	0.994239	0.104016	0.013002	0.9219	0.9334
Manba	1	0.112804	0.0398823	1.08746	0.152519	0.0217884	0.2381	0.3445	1	0.105638	0.0399272	1.04647	0.149683	0.0249471	0.5334	0.6448	1	0.066274	0.0250492	1.26558	0.159732	0.0199665	0.0017	0.0465
Mgat1	1	0.0834664	0.0295098	0.800967	0.153681	0.0219544	0.0137	0.0431	1	0.149894	0.0566547	0.78337	0.185522	0.0309204	0.0424	0.1322	1	0.120461	0.0455299	1.03815	0.131429	0.0164287	0.5677	0.7687
Mgat2	1	0.0922991	0.0326327	0.891321	0.0890415	0.0127202	0.0376	0.0716	1	0.0960763	0.0363134	0.994439	0.146829	0.0244716	0.9376	0.9614	1	0.107568	0.0406568	0.937792	0.0972135	0.0121517	0.2648	0.6309
Mgat3	1	0.134152	0.04743	0.392991	0.0994234	0.0142033	<0,0001	<0,0001	1	0.144793	0.0547267	0.330464	0.191311	0.0318851	0.0001	0.0021	1	0.136426	0.0515641	0.962299	0.243244	0.0304055	0.7139	0.8214
Mgat4a	1	0.0895864	0.0316736	0.693249	0.105301	0.015043	0.0001	0.0016	1	0.175675	0.0663989	0.703389	0.336142	0.0560237	0.0893	0.1604	1	0.124838	0.0471845	1.06461	0.111135	0.0138918	0.3131	0.6675
Mgat4b	1	0.0783118	0.0276874	1.04514	0.34678	0.04954	0.7467	0.8174	1	0.162058	0.0612522	1.26305	0.161705	0.0269508	0.012	0.0648	1	0.18147	0.0685892	1.18001	0.214149	0.0267686	0.1016	0.3164
Mgat4c	1	0.134626	0.0475973	0.433076	0.16804	0.0240057	<0,0001	0.0006	1	0.38357	0.144976	0.651851	0.355161	0.0591935	0.1064	0.1795	1	0.219747	0.0830565	1.10105	0.203828	0.0254785	0.3756	0.6778
Mgat5	1	0.104745	0.037033	1.41818	0.287871	0.0411245	0.0076	0.0307	1	0.136	0.051403	1.01863	0.192731	0.0321218	0.8446	0.8771	1	0.100415	0.0379532	1.2404	0.151314	0.0189142	0.0031	0.0562
Mgat5b	1	0.548918	0.194072	1.09602	0.703668	0.117278	0.7879	0.8397	1	0.658716	0.26892	0.852027	0.58135	0.0968917	0.6754	0.772	1	0.749542	0.305999	0.819408	0.517672	0.0739531	0.6313	0.7692
Mogs	1	0.117336	0.0414846	0.812256	0.212743	0.0303918	0.0676	0.1117	1	0.131914	0.0498588	0.955242	0.115866	0.0193109	0.5136	0.6401	1	0.0990803	0.0374488	0.89266	0.0587015	0.00733769	0.0322	0.2176
Nagpa	1	0.105565	0.037323	1.16338	0.154151	0.0220215	0.0389	0.0716	1	0.0754371	0.0285126	1.17564	0.145955	0.0243258	0.031	0.1257	1	0.137618	0.0520146	1.02055	0.0860762	0.0107595	0.7403	0.8214
Neu1	1	0.287435	0.101624	0.817905	0.348021	0.0497172	0.2953	0.3858	1	0.454575	0.171813	0.588213	0.252665	0.0421108	0.0535	0.1456	1	0.429439	0.162313	1.57792	0.900713	0.112589	0.1361	0.3928
Neu2	1	0.218569	0.0772759	0.752626	0.334797	0.0478282	0.1259	0.1924	1	0.175616	0.0663766	0.402399	0.331926	0.0553211	0.005	0.0367	1	0.243743	0.0921263	0.933003	0.146966	0.0183708	0.5413	0.7687
Neu3	1	0.1632	0.0577	1.18828	0.559318	0.0799026	0.4191	0.5134	1	0.327908	0.123937	1.17128	0.692838	0.115473	0.5935	0.6968	1	0.267829	0.10123	0.927142	0.203932	0.0254915	0.5694	0.7687
Ogt	1	0.198687	0.0702466	0.746507	0.177777	0.0253967	0.0217	0.0549	1	0.13844	0.0523254	0.65671	0.177418	0.0295697	0.0033	0.0297	1	0.306343	0.115787	1.0897	0.168408	0.021051	0.5081	0.7687
Pofut1	1	0.0991577	0.0350576	0.878586	0.0852949	0.012185	0.0242	0.0561	1	0.103115	0.0389739	0.941135	0.0843361	0.014056	0.2635	0.3811	1	0.0584411	0.0220887	1.0668	0.101647	0.0127058	0.1406	0.3928
Pofut2	1	0.119711	0.0423241	1.34117	0.26357	0.0376529	0.0133	0.0431	1	0.0500931	0.0189334	1.76436	0.832181	0.138697	0.0743	0.1583	1	0.127629	0.0482391	1.01258	0.160542	0.0200678	0.8686	0.902
Pomgnt1	1	0.0674655	0.0238527	1.27477	0.149965	0.0214235	0.002	0.0111	1	0.102208	0.0386311	1.70927	0.410537	0.0684228	0.0075	0.0496	1	0.080538	0.0304405	1.19906	0.153381	0.0191727	0.0086	0.0772
Pomt1	1	0.0669219	0.0236605	0.790371	0.221344	0.0316205	0.0469	0.0826	1	0.113065	0.0427344	0.875226	0.20999	0.0349983	0.2277	0.3451	1	0.0645911	0.0244131	1.04011	0.14991	0.0187388	0.5078	0.7687
Pomt2	1	0.0845894	0.0299069	1.07257	0.17811	0.0254442	0.3523	0.4459	1	0.0921556	0.0348315	1.18612	0.156737	0.0261228	0.0335	0.1294	1	0.0603985	0.0228285	1.02635	0.124775	0.0155968	0.6069	0.7692
Prkcsh	1	0.0902523	0.031909	1.07714	0.162087	0.0231552	0.2926	0.3858	1	0.100308	0.037913	0.939822	0.151187	0.0251978	0.4219	0.5602	1	0.0928318	0.0350871	1.20908	0.131352	0.016419	0.0035	0.0562
St3gal1	1	0.200718	0.0709647	1.78113	0.730997	0.104428	0.0299	0.0636	1	0.357463	0.135108	2.30338	1.51117	0.251861	0.0889	0.1604	1	0.284786	0.107639	1.16303	0.31104	0.03888	0.3087	0.6675
St3gal2	1	0.108296	0.0382885	1.37486	0.427819	0.0611169	0.0605	0.1033	1	0.164905	0.0623283	2.50366	1.57727	0.262879	0.0667	0.1545	1	0.107856	0.0407659	1.0978	0.0790349	0.00987937	0.0736	0.2907
St6gal1	1	0.282155	0.0997569	0.739448	0.207279	0.0296113	0.0612	0.1033	1	0.215063	0.081286	1.2278	0.698192	0.116365	0.4707	0.5957	1	0.29902	0.113019	0.923602	0.179141	0.0223927	0.5691	0.7687
St8sia2	1	0.181116	0.0640342	0.588934	0.320219	0.0457456	0.0145	0.0431	1	0.413175	0.156166	0.506802	0.165039	0.0275065	0.0124	0.0648	1	0.378185	0.142941	0.867515	0.421916	0.0527395	0.5325	0.7687
St8sia3	1	0.298131	0.105405	1.39626	0.447549	0.0639356	0.0742	0.1202	1	0.300612	0.11362	2.55762	1.60555	0.267592	0.0633	0.1509	1	0.367871	0.139042	1.33373	0.316495	0.0395619	0.0861	0.2907
St8sia4	1	0.287686	0.101712	0.839829	0.245888	0.0351268	0.2659	0.3714	1	0.164899	0.0623259	0.944689	0.351573	0.0585954	0.7321	0.7909	1	0.214285	0.0809922	0.796883	0.100791	0.0125989	0.0498	0.2495
St8sia6	1	0.314971	0.111359	1.3775	0.422463	0.0603518	0.0785	0.1247	1	0.189263	0.0715348	1.74895	0.827173	0.137862	0.0776	0.1604	1	0.178395	0.067427	0.95204	0.216148	0.0270185	0.6457	0.7692
Uggt1	1	0.101487	0.035881	1.04466	0.107173	0.0153104	0.4247	0.5134	1	0.0913022	0.034509	1.22589	0.0869044	0.0144841	0.0006	0.0082	1	0.0949439	0.0358854	1.08921	0.0802581	0.0100323	0.0752	0.2907
Uggt2	1	0.200453	0.0708709	1.9702	0.781067	0.111581	0.0161	0.045	1	0.33105	0.125125	2.81206	1.62744	0.27124	0.0409	0.1322	1	0.142792	0.0539702	1.5221	0.281735	0.0352168	0.0008	0.0342
Wbscr17	1	0.124715	0.0440935	1.48929	0.37427	0.0534671	0.0127	0.0431	1	0.162566	0.0614442	1.94725	1.95671	0.179321	0.2896	0.4115	1	0.18654	0.0705055	1.20035	0.177974	0.0222468	0.0546	0.2495
1Adjusted Student’s t-test p-values were detremined using the Benjamini-Hochberg false discovery rate (FDR) method

## Sheet: FC at early times
Supplementary Table S4 (continued). Gene expression data (mouse intestine) (fold changes and p-values for 0 Gy (sham-IR) vs 19 Gy at early (D3+D7) times post-irradiation).
Assay	D3+D7
	Sham-IR (0 Gy)			19 Gy			Student's t-test1
	Mean	SD	SEM	Mean	SD	SEM	p-value	Adjusted p-value
A4gnt	1	0.293847	0.0758709	1.26717	1.03637	0.079721	0.3844	0.4512
Aga	1	0.182971	0.0457428	1.04172	0.231967	0.0178436	0.6023	0.6593
B3galtl	1	0.127086	0.0317714	0.949299	0.22504	0.0173108	0.4784	0.5458
B3gnt2	1	0.101849	0.0254622	1.03317	0.249672	0.0192055	0.6593	0.712
B3gnt3	1	0.0803864	0.0200966	1.07978	0.163255	0.0125581	0.1261	0.1761
B3gnt4	1	0.187582	0.0468955	1.06353	0.395011	0.0303855	0.6012	0.6593
B3gnt8	1	0.221435	0.0553588	1.31151	0.576657	0.0443583	0.0857	0.1262
B4galt1	1	0.0914649	0.0228662	1.36131	0.317766	0.0244436	0.0015	0.0045
B4galt2	1	0.26558	0.0663949	2.12147	1.32319	0.101784	0.0103	0.0231
B4galt3	1	0.131766	0.0329414	0.981869	0.17655	0.0135808	0.7616	0.8117
B4galt5	1	0.149381	0.0373451	0.454116	0.160172	0.0123209	<0,0001	<0,0001
C1galt1	1	0.0820023	0.0205006	1.32283	0.23716	0.0182431	0.0003	0.0019
C1galt1c1	1	0.128076	0.0320191	0.887899	0.241862	0.0186047	0.1495	0.2018
Edem1	1	0.0809638	0.020241	0.771182	0.141121	0.0108554	0.0001	0.0006
Edem2	1	0.0699563	0.0174891	0.770715	0.189698	0.0145921	0.0009	0.0036
Edem3	1	0.101847	0.0254619	0.832001	0.162009	0.0124622	0.0041	0.0104
Fuca1	1	0.194684	0.0486711	0.88559	0.195797	0.0150613	0.1289	0.1769
Fuca2	1	0.128018	0.0320045	0.677424	0.281269	0.0216361	0.0015	0.0045
Fut11	1	0.107651	0.0269128	1.17193	0.306841	0.0236031	0.074	0.1111
Fut8	1	0.137981	0.0344954	0.757378	0.190733	0.0146717	0.0009	0.0036
Galnt1	1	0.10271	0.0256774	0.832738	0.164636	0.0126643	0.0047	0.0116
Galnt10	1	0.308536	0.077134	0.397104	0.137033	0.010541	<0,0001	<0,0001
Galnt11	1	0.157262	0.0393155	0.738205	0.212067	0.0163129	0.0013	0.0043
Galnt12	1	0.112484	0.0281211	1.05439	0.247292	0.0190224	0.4737	0.5458
Galnt13	1	0.410143	0.102536	1.00784	0.436577	0.0335829	0.961	0.961
Galnt14	1	0.605027	0.151257	0.870247	0.488208	0.0375544	0.5281	0.5941
Galnt16	1	0.317629	0.0794073	1.7262	1.05515	0.0811656	0.0314	0.053
Galnt2	1	0.130552	0.0326379	1.79187	0.86519	0.0665531	0.0064	0.0148
Galnt3	1	0.120158	0.0300396	1.82674	0.403281	0.0310216	<0,0001	0.0001
Galnt4	1	0.0756331	0.0189083	0.877533	0.181101	0.0139309	0.0371	0.0601
Galnt5	1	0.163316	0.0408289	0.766343	0.332204	0.0255542	0.0334	0.0552
Galnt6	1	0.0616013	0.0154003	0.66649	0.231426	0.017802	0.0002	0.0013
Galnt7	1	0.147948	0.0369871	0.931848	0.209397	0.0161074	0.3336	0.4094
Galnt9	1	0.497168	0.124292	1.7788	1.16063	0.0892789	0.0388	0.0616
Galntl6	1	0.635784	0.16992	0.794687	0.478924	0.0368403	0.3506	0.4239
Ganab	1	0.086383	0.0215957	0.877162	0.118329	0.00910226	0.005	0.0119
Gcnt1	1	0.363153	0.0907883	3.82497	1.41581	0.108908	<0,0001	0.0001
Gcnt3	1	0.198343	0.0495858	1.79954	0.605195	0.0465535	0.0004	0.0021
Glb1	1	0.144742	0.0361855	0.750142	0.172182	0.0132447	0.0004	0.0019
Gnptab	1	0.146968	0.0367421	0.981179	0.248009	0.0190777	0.8119	0.8325
Gnptg	1	0.140363	0.0350908	0.824085	0.144456	0.011112	0.0028	0.0077
Hexa	1	0.0988662	0.0247165	0.876819	0.16031	0.0123315	0.0256	0.0453
Hexb	1	0.168255	0.0420638	0.497931	0.277286	0.0213297	<0,0001	0.0002
Man1a	1	0.128047	0.0320117	0.623008	0.225533	0.0173487	<0,0001	0.0005
Man1a2	1	0.107865	0.0269661	1.11057	0.222647	0.0171267	0.1197	0.1701
Man1b1	1	0.0919687	0.0229922	0.785233	0.162414	0.0124934	0.0005	0.0022
Man1c1	1	0.120339	0.0300849	1.99146	0.929198	0.0714768	0.0023	0.0065
Man2a1	1	0.0924466	0.0231117	1.29576	0.415202	0.0319386	0.0257	0.0453
Man2a2	1	0.092777	0.0231943	2.10802	0.95048	0.0731139	0.0012	0.0043
Man2b1	1	0.132125	0.0330312	1.07809	0.231578	0.0178137	0.2938	0.3661
Manba	1	0.115897	0.0289743	1.0732	0.162273	0.0124825	0.1859	0.2428
Mgat1	1	0.121579	0.0303947	0.795531	0.166306	0.0127927	0.0013	0.0043
Mgat2	1	0.0988452	0.0247113	0.93814	0.14616	0.0112431	0.2072	0.2663
Mgat3	1	0.159471	0.0398677	0.369038	0.150554	0.011581	<0,0001	<0,0001
Mgat4a	1	0.138644	0.0346609	0.700011	0.223223	0.017171	0.0004	0.0021
Mgat4b	1	0.146107	0.0365269	1.144	0.282911	0.0217624	0.1144	0.1654
Mgat4c	1	0.320272	0.080068	0.519784	0.231211	0.0177855	0.0001	0.0006
Mgat5	1	0.118574	0.0296436	1.23977	0.335217	0.0257859	0.0272	0.0469
Mgat5b	1	0.620458	0.160202	0.965537	0.611279	0.0509399	0.8862	0.8973
Mogs	1	0.128856	0.032214	0.878091	0.175762	0.0135201	0.049	0.0764
Nagpa	1	0.0886015	0.0221504	1.16885	0.144315	0.0111011	0.0015	0.0045
Neu1	1	0.435714	0.108928	0.757029	0.458478	0.0352676	0.1591	0.2112
Neu2	1	0.21236	0.0530901	0.570179	0.341398	0.0262614	0.0008	0.0035
Neu3	1	0.295713	0.0739283	1.16866	0.624807	0.0480621	0.3837	0.4512
Ogt	1	0.168202	0.0420505	0.701205	0.170538	0.0131183	0.0001	0.0006
Pofut1	1	0.0991906	0.0247977	0.908102	0.0830863	0.00639125	0.0114	0.0248
Pofut2	1	0.0962711	0.0240678	1.54034	0.653666	0.050282	0.0117	0.0248
Pomgnt1	1	0.10062	0.0251551	1.46951	0.306692	0.0235917	0.0001	0.0008
Pomt1	1	0.0928558	0.0232139	0.830116	0.208957	0.0160736	0.0152	0.03
Pomt2	1	0.0945282	0.0236321	1.12617	0.163526	0.0125789	0.0237	0.0446
Prkcsh	1	0.0928743	0.0232186	1.01228	0.162065	0.0124665	0.8109	0.8325
St3gal1	1	0.3739	0.0934751	2.04282	1.42027	0.109251	0.0226	0.0437
St3gal2	1	0.150711	0.0376777	1.86605	1.09225	0.0840192	0.0146	0.0296
St6gal1	1	0.252567	0.0631418	0.955641	0.494475	0.0380365	0.7725	0.8126
St8sia2	1	0.315473	0.0788682	0.548683	0.247238	0.0190183	0.0002	0.0013
St8sia3	1	0.295328	0.0738321	1.95589	1.34063	0.103125	0.0256	0.0453
St8sia4	1	0.239837	0.0599592	0.889115	0.282236	0.0217104	0.272	0.3443
St8sia6	1	0.249564	0.0623911	1.55107	0.669051	0.0514655	0.0133	0.0275
Uggt1	1	0.111291	0.0278227	1.12811	0.0994822	0.00765248	0.003	0.0077
Uggt2	1	0.266751	0.0666878	2.34161	1.16904	0.0899263	0.0014	0.0044
Wbscr17	1	0.1787	0.0446749	1.68987	1.16094	0.0893035	0.0545	0.0833
1Adjusted Student’s t-test p-values were detremined using the Benjamini-Hochberg false discovery rate (FDR) method

## Sheet: FC at early times 25 genes
Supplementary Table S4 (continued). Expression data of the 25 selected genes (mouse intestine) (fold changes and p-values for 0 Gy (sham-IR) vs 19 Gy at early (D3+D7) times post-irradiation).
Assay	D3+D7
	Sham-IR (0 Gy)			19 Gy			Student's t-test1
	Mean	SD	SEM	Mean	SD	SEM	p-value	Adjusted p-value
B4galt2	1	0.26558	0.0663949	2.12147	1.32319	0.101784	0.0103	0.0231
B4galt5	1	0.149381	0.0373451	0.454116	0.160172	0.0123209	<0,001	<0,001
Galnt10	1	0.308536	0.077134	0.397104	0.137033	0.010541	<0,001	<0,001
Galnt2	1	0.130552	0.0326379	1.79187	0.86519	0.0665531	0.0064	0.0148
Galnt3	1	0.120158	0.0300396	1.82674	0.403281	0.0310216	<0,001	0.0001
Galnt6	1	0.0616013	0.0154003	0.66649	0.231426	0.017802	0.0002	0.0013
Gcnt1	1	0.363153	0.0907883	3.82497	1.41581	0.108908	<0,001	0.0001
Gcnt3	1	0.198343	0.0495858	1.79954	0.605195	0.0465535	0.0004	0.0021
Hexb	1	0.168255	0.0420638	0.497931	0.277286	0.0213297	<0,001	0.0002
Man1a	1	0.128047	0.0320117	0.623008	0.225533	0.0173487	<0,001	0.0005
Man1b1	1	0.0919687	0.0229922	0.785233	0.162414	0.0124934	0.0005	0.0022
Man1c1	1	0.120339	0.0300849	1.99146	0.929198	0.0714768	0.0023	0.0065
Man2a2	1	0.092777	0.0231943	2.10802	0.95048	0.0731139	0.0012	0.0043
Mgat3	1	0.159471	0.0398677	0.369038	0.150554	0.011581	<0,001	<0,001
Mgat4c	1	0.320272	0.080068	0.519784	0.231211	0.0177855	0.0001	0.0006
Neu2	1	0.21236	0.0530901	0.570179	0.341398	0.0262614	0.0008	0.0035
Ogt	1	0.168202	0.0420505	0.701205	0.170538	0.0131183	0.0001	0.0006
Pofut2	1	0.0962711	0.0240678	1.54034	0.653666	0.050282	0.0117	0.0248
Pomgnt1	1	0.10062	0.0251551	1.46951	0.306692	0.0235917	0.0001	0.0008
St3gal1	1	0.3739	0.0934751	2.04282	1.42027	0.109251	0.0226	0.0437
St3gal2	1	0.150711	0.0376777	1.86605	1.09225	0.0840192	0.0146	0.0296
St8sia2	1	0.315473	0.0788682	0.548683	0.247238	0.0190183	0.0002	0.0013
St8sia3	1	0.295328	0.0738321	1.95589	1.34063	0.103125	0.0256	0.0453
St8sia6	1	0.249564	0.0623911	1.55107	0.669051	0.0514655	0.0133	0.0275
Uggt2	1	0.266751	0.0666878	2.34161	1.16904	0.0899263	0.0014	0.0044
1Adjusted Student’s t-test p-values were detremined using the Benjamini-Hochberg false discovery rate (FDR) method
