# Supplementary material for: Radiation-induced changes in the glycome of endothelial cells with functional consequences
Source: Sci Rep. 2017 Jul 13;7:5290. doi: 10.1038/s41598-017-05563-y (PMC5509684; doi:10.1038/s41598-017-05563-y)
Supplement: Supplementary file 6 — Supplementary Table S5 [file 41598_2017_5563_MOESM6_ESM.xls]

## Sheet: Genes Neighbors Radiation
Supplementary Table S5. Pathway analysis of differentially expressed glycosylation genes. Relationships of the 24 selected HUVEC genes and the 25 selected mouse genes to “Radiation” and to genes/proteins commonly involved in the response to ionizing radiation (CXCL8, CXCL12, IFNg, IL-1a, IL-1b, IL-6, IL-10, NFkB1, PTGS2, REL, RELA, RELB, TNFa and TP53) established with Pathway Studio software.
HUVECs
Relation Symbolic Name	Object Type	Effect	Relation Number Of References	Relation Confidence Level
Binding: REL ---- OGT	Binding		1	1
Expression: IL1A ---> OGT	Expression		2	2
negative Expression: IFNG ---| ST6GAL1	Expression	negative	1	1
Expression: OGT ---> TNF	Expression		2	2
positive Expression: IFNG --+> FUCA1	Expression	positive	1	1
Expression: radiation ---> IL10	Expression		18	3
positive Expression: TNF --+> GCNT3	Expression	positive	3	3
Expression: IL6 ---> FUT11	Expression		2	2
positive Expression: radiation --+> TNF	Expression	positive	132	3
positive Expression: radiation --+> IL1A	Expression	positive	15	3
positive Expression: OGT --+> IL10	Expression	positive	1	1
positive Expression: OGT --+> CXCL8	Expression	positive	1	1
positive Expression: radiation --+> TP53	Expression	positive	196	3
positive Expression: CXCL8 --+> GALNT14	Expression	positive	1	1
positive Expression: radiation --+> RELA	Expression	positive	4	3
positive Expression: radiation --+> IL1B	Expression	positive	45	3
negative Expression: TNF ---| MAN1C1	Expression	negative	1	1
positive Expression: radiation --+> ST6GAL1	Expression	positive	6	3
Expression: CXCL8 ---> FUT11	Expression		2	2
Expression: GNPTAB ---> IL6	Expression		1	1
Expression: IL1B ---> ST6GAL1	Expression		3	3
Expression: radiation ---> IFNG	Expression		21	3
positive Expression: radiation --+> CXCL8	Expression	positive	21	3
positive Expression: radiation --+> IL6	Expression	positive	79	3
positive Expression: OGT --+> IL6	Expression	positive	1	1
Expression: TNF ---> ST6GAL1	Expression		8	3
positive MolTransport: radiation --+> IL10	MolTransport	positive	5	3
positive MolTransport: radiation --+> TNF	MolTransport	positive	25	3
positive MolTransport: radiation --+> RELA	MolTransport	positive	6	3
positive MolTransport: radiation --+> IL6	MolTransport	positive	18	3
positive MolTransport: radiation --+> REL	MolTransport	positive	2	2
positive PromoterBinding: TP53 --+> FUCA1	PromoterBinding	positive	1	1
PromoterBinding: REL ---> MGAT4A	PromoterBinding		1	1
negative Regulation: IL6 ---| MGAT4A	Regulation	negative	1	1
positive Regulation: IL6 --+> ST6GAL1	Regulation	positive	1	1
positive Regulation: IFNG --+> GCNT1	Regulation	positive	2	2
positive Regulation: TP53 --+> FUCA1	Regulation	positive	1	1
Regulation: OGT ---> TP53	Regulation		9	3
negative Regulation: IL1B ---| MAN1C1	Regulation	negative	1	1
Regulation: OGT ---> RELA	Regulation		5	3
Regulation: OGT ---> REL	Regulation		1	1
Regulation: GALNT2 ---> TNF	Regulation		1	1
positive Regulation: TNF --+> GCNT1	Regulation	positive	6	3
Mouse
Relation Symbolic Name	Object Type	Effect	Relation Number Of References	Relation Confidence Level
Binding: REL ---- OGT	Binding		1	1
Expression: IL1A ---> OGT	Expression		2	2
Expression: OGT ---> TNF	Expression		2	2
Expression: radiation ---> IL10	Expression		18	3
positive Expression: TNF --+> GCNT3	Expression	positive	3	3
Expression: TNF ---> GALNT3	Expression		2	2
positive Expression: RELB --+> ST3GAL2	Expression	positive	2	2
positive Expression: radiation --+> TNF	Expression	positive	132	3
positive Expression: radiation --+> IL1A	Expression	positive	15	3
positive Expression: OGT --+> IL10	Expression	positive	1	1
negative Expression: IL1B ---| HEXB	Expression	negative	1	1
positive Expression: OGT --+> CXCL8	Expression	positive	1	1
positive Expression: radiation --+> TP53	Expression	positive	196	3
positive Expression: radiation --+> RELA	Expression	positive	4	3
positive Expression: radiation --+> IL1B	Expression	positive	45	3
negative Expression: TNF ---| MAN1C1	Expression	negative	1	1
positive Expression: TNF --+> ST3GAL1	Expression	positive	3	3
positive Expression: radiation --+> PTGS2	Expression	positive	59	3
negative Expression: MAN1A1 ---| IFNG	Expression	negative	1	1
positive Expression: PTGS2 --+> ST3GAL1	Expression	positive	1	1
negative Expression: TNF ---| HEXB	Expression	negative	1	1
positive Expression: RELB --+> ST3GAL1	Expression	positive	3	3
positive Expression: IL1B --+> ST3GAL1	Expression	positive	2	2
Expression: radiation ---> IFNG	Expression		21	3
positive Expression: radiation --+> CXCL8	Expression	positive	21	3
positive Expression: radiation --+> IL6	Expression	positive	79	3
positive Expression: OGT --+> IL6	Expression	positive	1	1
positive Expression: radiation --+> RELB	Expression	positive	2	2
positive MolTransport: radiation --+> IL10	MolTransport	positive	5	3
positive MolTransport: radiation --+> TNF	MolTransport	positive	25	3
positive MolTransport: radiation --+> RELA	MolTransport	positive	6	3
positive MolTransport: radiation --+> IL6	MolTransport	positive	18	3
positive MolTransport: radiation --+> REL	MolTransport	positive	2	2
positive Regulation: IFNG --+> GCNT1	Regulation	positive	2	2
Regulation: GALNT10 ---> TP53	Regulation		1	1
Regulation: OGT ---> TP53	Regulation		9	3
negative Regulation: IL1B ---| MAN1C1	Regulation	negative	1	1
negative Regulation: IL6 ---| MGAT3	Regulation	negative	1	1
Regulation: OGT ---> RELA	Regulation		5	3
Regulation: OGT ---> REL	Regulation		1	1
negative Regulation: IL1B ---| MGAT3	Regulation	negative	1	1
Regulation: GALNT2 ---> TNF	Regulation		1	1
positive Regulation: TNF --+> GCNT1	Regulation	positive	6	3

## Sheet: Subnetworks Cell Processes
Supplementary Table S5 (continued). Pathway analysis of differentially expressed glycosylation genes. Enrichment analysis of differentially expressed genes. Regulating cell process subnetworks enriched with the 24 selected HUVEC genes and the 25 selected mouse genes.
HUVECs
Name	Total # of Neighbors	Gene Set Seed	Overlap	Percent Overlap	Overlapping Entities	p-value	Jaccard similarity	Hit type
Proteins/Chemicals Regulating Cell Processes of cell adhesion	4880	cell adhesion	11	0	GALNT2;MGAT5B;ST6GAL1;B4GALT5;OGT;GCNT3;FUCA1;MGAT4A;ST6GALNAC1;MGAT4C;GCNT1	1.57089e-06	0.00224949	Proteins/Chemicals Regulating Cell Processes
Proteins/Chemicals Regulating Cell Processes of protein processing	1614	protein processing	6	0	GCNT4;ST6GAL1;OGT;GALNT14;ST8SIA2;GCNT1	5.00872e-05	0.00368324	Proteins/Chemicals Regulating Cell Processes
Proteins/Chemicals Regulating Cell Processes of signal complex formation	179	signal complex formation	3	1	ST6GAL1;OGT;GALNT14	6.44045e-05	0.0152284	Proteins/Chemicals Regulating Cell Processes
Proteins/Chemicals Regulating Cell Processes of antigen expression	387	antigen expression	3	0	GALNT2;GCNT3;GCNT1	0.000619518	0.00740741	Proteins/Chemicals Regulating Cell Processes
Proteins/Chemicals Regulating Cell Processes of chemosensitivity	1084	chemosensitivity	4	0	ST8SIA4;ST6GAL1;B4GALT5;ST8SIA2	0.00113589	0.00363306	Proteins/Chemicals Regulating Cell Processes
Proteins/Chemicals Regulating Cell Processes of cell-cell adhesion	1258	cell-cell adhesion	4	0	MGAT5B;OGT;GCNT1;MGAT4C	0.00196226	0.00313725	Proteins/Chemicals Regulating Cell Processes
Proteins/Chemicals Regulating Cell Processes of lymphocyte homing	156	lymphocyte homing	2	1	GCNT4;B3GNT2	0.00211309	0.0114286	Proteins/Chemicals Regulating Cell Processes
Proteins/Chemicals Regulating Cell Processes of N-glycan biosynthesis (ER)	156	N-Glycan biosynthesis (ER)	2	1	ST6GAL1;OGT	0.00211309	0.0114286	Proteins/Chemicals Regulating Cell Processes
Proteins/Chemicals Regulating Cell Processes of cell behavior	5849	cell behavior	8	0	GALNT2;ST6GAL1;OGT;B4GALT5;GCNT3;GALNT14;MGAT4A;GCNT1	0.00224626	0.00136472	Proteins/Chemicals Regulating Cell Processes
Proteins/Chemicals Regulating Cell Processes of cell motility	3343	cell motility	6	0	MGAT5B;ST6GAL1;OGT;GCNT3;MGAT4C;ST6GALNAC1	0.00246629	0.00178678	Proteins/Chemicals Regulating Cell Processes
Proteins/Chemicals Regulating Cell Processes of trophoblast migration	234	trophoblast migration	2	0	GALNT2;ST8SIA4	0.00466799	0.00790514	Proteins/Chemicals Regulating Cell Processes
Proteins/Chemicals Regulating Cell Processes of neuronal plasticity	862	neuronal plasticity	3	0	ST8SIA4;OGT;ST8SIA2	0.00601754	0.00340909	Proteins/Chemicals Regulating Cell Processes
Proteins/Chemicals Regulating Cell Processes of cell invasion	5401	cell invasion	7	0	GALNT2;ST6GAL1;B4GALT5;OGT;GCNT3;GALNT14;GCNT1	0.00629982	0.00129271	Proteins/Chemicals Regulating Cell Processes
Proteins/Chemicals Regulating Cell Processes of cell migration	7797	cell migration	8	0	GALNT2;MGAT5B;ST6GAL1;OGT;GALNT14;MGAT4A;ST8SIA2;MGAT4C	0.0133143	0.00102433	Proteins/Chemicals Regulating Cell Processes
Proteins/Chemicals Regulating Cell Processes of oligodendrocyte differentiation	418	oligodendrocyte differentiation	2	0	MGAT5B;ST8SIA2	0.0142206	0.00457666	Proteins/Chemicals Regulating Cell Processes
Proteins/Chemicals Regulating Cell Processes of axon guidance	450	axon guidance	2	0	ST8SIA2;B3GNT2	0.0163466	0.00426439	Proteins/Chemicals Regulating Cell Processes
Proteins/Chemicals Regulating Cell Processes of stem cell survival	538	stem cell survival	2	0	ST6GAL1;OGT	0.0228422	0.00359066	Proteins/Chemicals Regulating Cell Processes
Proteins/Chemicals Regulating Cell Processes of B-cell activation	558	B-cell activation	2	0	ST6GAL1;OGT	0.0244457	0.0034662	Proteins/Chemicals Regulating Cell Processes
Proteins/Chemicals Regulating Cell Processes of synaptic plasticity	1596	synaptic plasticity	3	0	ST8SIA4;OGT;ST8SIA2	0.0311512	0.00185874	Proteins/Chemicals Regulating Cell Processes
Proteins/Chemicals Regulating Cell Processes of apoptosis	15319	apoptosis	11	0	GALNT12;GNPTAB;ST6GAL1;OGT;B4GALT5;GCNT3;GALNT14;FUCA1;ST8SIA2;GCNT1;ST6GALNAC1	0.0409566	0.000717594	Proteins/Chemicals Regulating Cell Processes
Proteins/Chemicals Regulating Cell Processes of cell differentiation	11522	cell differentiation	9	0	ST8SIA4;MGAT5B;ST6GAL1;OGT;GCNT3;FUCA1;ST8SIA6;ST8SIA2;GCNT1	0.0441691	0.000780302	Proteins/Chemicals Regulating Cell Processes
HUVECs
Cell adhesion
Jaccard similarity: 2.24949E-3; Overlap: 11; Percent Overlap: 0; Total # of Neighbors: 4880; p-value: 1.57089E-6;
Name	Description				Object Type	InDegree	OutDegree	Connectivity
GALNT2	polypeptide N-acetylgalactosaminyltransferase 2				Protein	0	1	106
MGAT5B	mannosyl (alpha-1,6-)-glycoprotein beta-1,6-N-acetyl-glucosaminyltransferase, isozyme B				Protein	0	1	64
ST6GAL1	ST6 beta-galactosamide alpha-2,6-sialyltranferase 1				Protein	0	1	373
B4GALT5	UDP-Gal:betaGlcNAc beta 1,4- galactosyltransferase, polypeptide 5				Protein	0	1	58
OGT	O-linked N-acetylglucosamine (GlcNAc) transferase				Protein	0	2	1269
GCNT3	glucosaminyl (N-acetyl) transferase 3, mucin type				Protein	0	1	78
FUCA1	fucosidase, alpha-L- 1, tissue				Protein	0	1	144
MGAT4A	mannosyl (alpha-1,3-)-glycoprotein beta-1,4-N-acetylglucosaminyltransferase, isozyme A				Protein	0	1	97
cell adhesion					Cell Process	13	0	6501
GCNT1	glucosaminyl (N-acetyl) transferase 1, core 2				Protein	0	1	221
ST6GALNAC1	ST6 (alpha-N-acetyl-neuraminyl-2,3-beta-galactosyl-1,3)-N-acetylgalactosaminide alpha-2,6-sialyltransferase 1				Protein	0	2	43
MGAT4C	MGAT4 family, member C				Protein	0	1	11
Mouse
Name	Total # of Neighbors	Gene Set Seed	Overlap	Percent Overlap	Overlapping Entities	p-value	Jaccard similarity	Hit type
Proteins/Chemicals Regulating Cell Processes of cell adhesion	4880	cell adhesion	11	0	GALNT2;GALNT6;ST3GAL1;OGT;B4GALT5;GCNT3;GALNT3;MGAT3;POMGNT1;MGAT4C;GCNT1	8.3177e-06	0.00224811	Proteins/Chemicals Regulating Cell Processes
Proteins/Chemicals Regulating Cell Processes of N-Glycan biosynthesis (ER)	156	N-Glycan biosynthesis (ER)	3	1	OGT;MGAT3;POMGNT1	6.46703e-05	0.0169492	Proteins/Chemicals Regulating Cell Processes
Proteins/Chemicals Regulating Cell Processes of epithelial to mesenchymal transition	2662	epithelial to mesenchymal transition	7	0	POFUT2;GALNT6;ST3GAL2;OGT;GALNT3;MGAT3;POMGNT1	0.000238693	0.00261292	Proteins/Chemicals Regulating Cell Processes
Proteins/Chemicals Regulating Cell Processes of antigen expression	387	antigen expression	3	0	GALNT2;GCNT3;GCNT1	0.000926054	0.00735294	Proteins/Chemicals Regulating Cell Processes
Proteins/Chemicals Regulating Cell Processes of protein processing	1614	protein processing	5	0	POFUT2;OGT;POMGNT1;ST8SIA2;GCNT1	0.00106075	0.00306185	Proteins/Chemicals Regulating Cell Processes
Proteins/Chemicals Regulating Cell Processes of cell migration	7797	cell migration	10	0	GALNT2;MAN1B1;POFUT2;OGT;GALNT3;NEU2;MGAT3;POMGNT1;ST8SIA2;MGAT4C	0.00272333	0.00128025	Proteins/Chemicals Regulating Cell Processes
Proteins/Chemicals Regulating Cell Processes of cell-cell adhesion	1258	cell-cell adhesion	4	0	OGT;MGAT3;MGAT4C;GCNT1	0.00327353	0.00312989	Proteins/Chemicals Regulating Cell Processes
Proteins/Chemicals Regulating Cell Processes of cell invasion	5401	cell invasion	8	0	GALNT2;B4GALT5;OGT;GCNT3;GALNT3;NEU2;MGAT3;GCNT1	0.00354557	0.00147683	Proteins/Chemicals Regulating Cell Processes
Proteins/Chemicals Regulating Cell Processes of mRNA splicing	2137	mRNA splicing	5	0	HEXB;POFUT2;OGT;GALNT3;MAN1A1	0.00362945	0.00231911	Proteins/Chemicals Regulating Cell Processes
Proteins/Chemicals Regulating Cell Processes of cell motility	3343	cell motility	6	0	OGT;GCNT3;NEU2;MGAT3;POMGNT1;MGAT4C	0.00511032	0.00178518	Proteins/Chemicals Regulating Cell Processes
Proteins/Chemicals Regulating Cell Processes of cell behavior	5849	cell behavior	8	0	GALNT2;B4GALT2;B4GALT5;OGT;GCNT3;GALNT3;MGAT3;GCNT1	0.00581009	0.00136402	Proteins/Chemicals Regulating Cell Processes
Proteins/Chemicals Regulating Cell Processes of T-cell function	1487	T-cell function	4	0	MAN1B1;ST3GAL1;OGT;GCNT1	0.00592407	0.00265428	Proteins/Chemicals Regulating Cell Processes
Proteins/Chemicals Regulating Cell Processes of NK cell mediated cytotoxicity	1745	NK cell-mediated cytotoxicity	4	0	OGT;NEU2;MGAT3;GCNT1	0.0103125	0.00226629	Proteins/Chemicals Regulating Cell Processes
Proteins/Chemicals Regulating Cell Processes of ER-associated protein catabolism	328	ER-associated protein catabolism	2	0	MAN1B1;MAN1A1	0.0116175	0.00571429	Proteins/Chemicals Regulating Cell Processes
Proteins/Chemicals Regulating Cell Processes of chemosensitivity	1084	chemosensitivity	3	0	ST3GAL1;B4GALT5;ST8SIA2	0.0162912	0.00271493	Proteins/Chemicals Regulating Cell Processes
Proteins/Chemicals Regulating Cell Processes of T-cell activation	2056	T-cell activation	4	0	OGT;GCNT3;MAN1A1;GCNT1	0.0179206	0.00192678	Proteins/Chemicals Regulating Cell Processes
Proteins/Chemicals Regulating Cell Processes of nervous system development	1285	nervous system development	3	0	B4GALT2;OGT;ST8SIA2	0.0254315	0.00229709	Proteins/Chemicals Regulating Cell Processes
Proteins/Chemicals Regulating Cell Processes of B-cell activation	558	B-cell activation	2	0	ST3GAL1;OGT	0.0314048	0.00344828	Proteins/Chemicals Regulating Cell Processes
Proteins/Chemicals Regulating Cell Processes of gastrulation	618	gastrulation	2	0	POFUT2;B4GALT2	0.0378385	0.003125	Proteins/Chemicals Regulating Cell Processes
Proteins/Chemicals Regulating Cell Processes of cell morphogenesis	625	cell morphogenesis	2	0	GALNT6;OGT	0.0386199	0.00309119	Proteins/Chemicals Regulating Cell Processes
Proteins/Chemicals Regulating Cell Processes of cell differentiation	11522	cell differentiation	10	0	HEXB;POFUT2;OGT;GCNT3;GALNT3;MGAT3;NEU2;ST8SIA6;ST8SIA2;GCNT1	0.0422599	0.000866852	Proteins/Chemicals Regulating Cell Processes
Proteins/Chemicals Regulating Cell Processes of synaptic plasticity	1596	synaptic plasticity	3	0	POFUT2;OGT;ST8SIA2	0.0440692	0.00185529	Proteins/Chemicals Regulating Cell Processes
Proteins/Chemicals Regulating Cell Processes of protein folding	701	protein folding	2	0	OGT;POMGNT1	0.0474945	0.00276625	Proteins/Chemicals Regulating Cell Processes
Mouse
Cell adhesion
Jaccard similarity: 2.24811E-3; Overlap: 11; Percent Overlap: 0; Total # of Neighbors: 4880; p-value: 8.31770E-6;
Name	Description				Object Type	InDegree	OutDegree	Connectivity
GALNT2	polypeptide N-acetylgalactosaminyltransferase 2				Protein	0	1	106
GALNT6	polypeptide N-acetylgalactosaminyltransferase 6				Protein	0	2	35
ST3GAL1	ST3 beta-galactoside alpha-2,3-sialyltransferase 1				Protein	0	1	128
OGT	O-linked N-acetylglucosamine (GlcNAc) transferase				Protein	0	2	1269
B4GALT5	UDP-Gal:betaGlcNAc beta 1,4- galactosyltransferase, polypeptide 5				Protein	0	1	58
GCNT3	glucosaminyl (N-acetyl) transferase 3, mucin type				Protein	0	1	78
GALNT3	polypeptide N-acetylgalactosaminyltransferase 3				Protein	0	1	195
MGAT3	mannosyl (beta-1,4-)-glycoprotein beta-1,4-N-acetylglucosaminyltransferase				Protein	0	2	206
POMGNT1	protein O-linked mannose N-acetylglucosaminyltransferase 1 (beta 1,2-)				Protein	0	1	128
cell adhesion					Cell Process	14	0	6501
GCNT1	glucosaminyl (N-acetyl) transferase 1, core 2				Protein	0	1	221
MGAT4C	MGAT4 family, member C				Protein	0	1	11

## Sheet: Genes Neighbors Cell Adhesion
Supplementary Table S5 (continued). Pathway analysis of differentially expressed glycosylation genes. Relationships of the 24 selected HUVEC genes and the 25 selected mouse genes to the cell process "cell adhesion" established with Pathway Studio software .
HUVECS
Relation Symbolic Name	Object Type	Effect	Relation Number Of References	Relation Confidence Level
Regulation: MGAT5B ---> cell adhesion	Regulation		2	2
negative Regulation: MGAT4C ---| cell adhesion	Regulation	negative	1	1
Regulation: GCNT1 ---> cell adhesion	Regulation		3	3
Regulation: FUCA1 ---> cell adhesion	Regulation		1	1
Regulation: MGAT4A ---> cell adhesion	Regulation		1	1
negative Regulation: B4GALT5 ---| cell adhesion	Regulation	negative	1	1
positive Regulation: ST6GAL1 --+> cell adhesion	Regulation	positive	4	3
Regulation: GALNT2 ---> cell adhesion	Regulation		1	1
negative Regulation: ST6GALNAC1 ---| cell adhesion	Regulation	negative	1	1
Regulation: OGT ---> cell adhesion	Regulation		2	2
negative Regulation: OGT ---| cell adhesion	Regulation	negative	1	1
negative Regulation: GCNT3 ---| cell adhesion	Regulation	negative	3	3
Regulation: ST6GALNAC1 ---> cell adhesion	Regulation		2	2
Mouse
Relation Symbolic Name	Object Type	Effect	Relation Number Of References	Relation Confidence Level
positive Regulation: ST3GAL1 --+> cell adhesion	Regulation	positive	1	1
negative Regulation: MGAT4C ---| cell adhesion	Regulation	negative	1	1
Regulation: GALNT3 ---> cell adhesion	Regulation		3	3
Regulation: GALNT6 ---> cell adhesion	Regulation		3	3
negative Regulation: MGAT3 ---| cell adhesion	Regulation	negative	7	3
negative Regulation: GALNT6 ---| cell adhesion	Regulation	negative	1	1
negative Regulation: POMGNT1 ---| cell adhesion	Regulation	negative	2	2
positive Regulation: MGAT3 --+> cell adhesion	Regulation	positive	1	1
Regulation: GCNT1 ---> cell adhesion	Regulation		3	3
negative Regulation: B4GALT5 ---| cell adhesion	Regulation	negative	1	1
Regulation: GALNT2 ---> cell adhesion	Regulation		1	1
Regulation: OGT ---> cell adhesion	Regulation		2	2
negative Regulation: OGT ---| cell adhesion	Regulation	negative	1	1
negative Regulation: GCNT3 ---| cell adhesion	Regulation	negative	3	3
